# Supplementary material for: Vitamin interdependencies predicted by metagenomics-informed network analyses and validated in microbial community microcosms
Source: Nat Commun. 2023 Aug 8;14:4768. doi: 10.1038/s41467-023-40360-4 (PMC10409787; doi:10.1038/s41467-023-40360-4)
Supplement: Supplementary file 4 — Supplementary Data 1-5 [file 41467_2023_40360_MOESM4_ESM.xlsx]

## Sheet: Supplementary data 1
Supplementary data 1. Statistics of the modules determined using the Louvian algorithm of the 0.35 cutoff SparCC network
Module	# nodes	# Generalists	# Specialists	# B1 +	B1 + fraction
0	28	3	0	7	0.25
1	10	1	0	2	0.2
2	16	1	4	5	0.3125
3	6	0	0	2	0.333333
4	24	5	0	12	0.5
5 (Variovorax)	15	2	0	5	0.333333
7	6	0	1	3	0.5
8	15	0	2	2	0.133333

## Sheet: Supplementary data 2
Supplementary data 2. Network (SparCC 0.35 correlation cutoff) information relating to the nodes and corresponding MAGs from bioreactor metagenomes.
Node and organism information				Network node statistics					Vitmain biosynthetic capacity (presence/absence)					Calculated vitamin hub metrics
Node number	Genome	Taxonomy	Generalist_or_Specialist	Module	Degree	BetweennessCentrality	Eccentricity	Radiality	Biotin	Riboflavin	Tetrahydrofolate	Pantothenate	Thiamine	Biotin	Riboflavin	Tetrahydrofolate	Pantothenate	Thiamine
272	SCNpilot_P_inoc_TM7_multi_47_2.8	Saccharibacteria (TM7)	Neither	0	7	0.0109656	6	0.882773	0	0	0	0	0	0	0	0	0	0
264	solids_Microbacterium_1	Actinobacteria	Neither	8	6	0.00175049	9	0.797899	0	1	1	0	0	0	2	1.71429	0	0
227	SCN18_30_10_14_R3_P_CN-SCN_Microbacterium_27x_70_19	Actinobacteria	Neither	5	3	0	7	0.845798	0	1	1	0	0	0	0.3	0.272727	0	0
150	solids_Sphingobacteriales_4	Bacteroidetes	Neither	8	3	0	9	0.796218	1	0	0	1	0	1.5	0	0	0	0
199	solids_Nitrosospira_1	Betaproteobacteria	Neither	8	3	0	9	0.768908	1	0	1	0	1	0.75	0	0.428571	0	4.5
170	SCNPILOT_SOLID_1_Sphingobacteriales_41_19	Bacteroidetes	Neither	8	4	0	9	0.769328	0	0	1	1	0	0	0	0.571429	1.14286	0
19	SCN_bioreactor_t0_Alphaproteobacteria_66_43	Alphaproteobacteria	Neither	2	2	0	9	0.778571	1	1	1	0	0	0	0	0	0	0
276	2019_SCN_bioreactor_t2_plantonic_Alphaproteobacteria_70_36	Alphaproteobacteria	Neither	2	8	2.03e-05	8	0.817647	0	1	1	0	0	0	0	1	0	0
56	2019_SCN_bioreactor_t2_biofilm_Acidovorax_65_56	Betaproteobacteria	Neither	2	9	0.000613	8	0.82563	1	1	1	1	1	9	0	1.28571	9	9
95	2019_SCN_bioreactor_t1_biofilm_Micrococcales_73_29	Actinobacteria	Neither	0	5	0.0764237	6	0.865126	0	1	1	1	0	0	1.25	1.42857	3.75	0
96	solids_Rhodanobacter_3	Gammaproteobacteria	Specialists	8	10	0.00505129	9	0.79958	1	1	1	1	0	15	6.66667	5.71429	4.28571	0
277	SCNPILOT_SOLID2_TRIM150_Actinobacteria_69_241	Actinobacteria	Specialists	8	9	0.00443409	9	0.79916	0	1	0	0	0	0	6.75	0	0	0
204	SCNPILOT_SOLID_1_Burkholderiales_65_210	Betaproteobacteria	Neither	8	6	0.00019	9	0.797899	0	1	1	1	0	0	2	2.57143	1.71429	0
26	SCNPILOT_EXPT_1000_BF_Devosia_62_26	Alphaproteobacteria	Neither	1	3	0	8	0.830672	0	0	1	0	0	0	0	1	0	0
179	solids_Rhodanobacter_2	Gammaproteobacteria	Neither	8	10	0.0330235	8	0.817227	1	1	1	1	0	15	5	4.28571	4.28571	0
269	SCNpilot_P_inoc_Niastella_45_30	Bacteroidetes	Neither	5	1	0	9	0.787815	0	0	1	1	0	0	0	0	0	0
52	SCNPILOT_CONT_750_P_Burkholderiales_64_62	Betaproteobacteria	Neither	0	1	0	7	0.815546	1	1	1	1	1	1	0	0	0	1
274	SCN18_31_3_15_R1_B_SCNPILOT_CONT_1000_BF_Rhizobiales_65_79_68_31	Alphaproteobacteria	Neither	4	9	0.0152822	6	0.87479	0	0	0	0	0	0	0	0	0	0
75	SCN18_30_10_14_R4_P_Rhizobiales_66_13	Alphaproteobacteria	Neither	4	3	0	6	0.846639	0	1	1	0	0	0	0.428571	0.375	0	0
125	SCN18_30_10_14_R3_P_CN-SCN_Devosia_27x_66_71	Alphaproteobacteria	Neither	5	1	0	8	0.807143	0	0	0	0	0	0	0	0	0	0
248	SCN18_30_10_14_R2_B_SCNPILOT_CONT_1000_P_Alphaproteobacteria_64_11_65_16	Alphaproteobacteria	Neither	0	1	0	7	0.84958	1	0	0	1	0	0.1	0	0	0.25	0
16	SCN18_26_2_15_R5_F_Sphingomonas_65_27	Alphaproteobacteria	Neither	4	2	6.33e-05	7	0.82605	0	1	1	0	0	0	0	0	0	0
192	SCN18_26_2_15_R2_B_Rhizobiales_61_8	Alphaproteobacteria	Neither	4	2	0	8	0.819748	1	1	0	0	1	0.666667	0.666667	0	0	0
273	SCN18_26_2_15_R1_F_Bosea_sp_LC85_SCNPILOT_EXPT_1000_BF_Rhizobiales_65_15_67_33	Alphaproteobacteria	Neither	0	6	0.00322393	6	0.884874	0	1	1	0	1	0	2.25	1.09091	0	3.6
106	SCN18_26_2_15_R1_B_SCNPILOT_CONT_1000_BF_Rhizobiales_65_79_64_17	Alphaproteobacteria	Neither	0	8	0.00370257	6	0.888235	0	0	1	0	0	0	0	3.42857	0	0
31	SCN18_14_9_16_R2_B_Alphaproteobacteria_64_15	Alphaproteobacteria	Neither	3	1	0	7	0.831513	0	1	1	0	1	0	0	0.25	0	0.333333
234	SCN18_13_7_16_R4_B_Burkholderiales_68_29	Betaproteobacteria	Neither	7	2	0	9	0.763866	1	1	1	1	0	0	0	0	4	0
262	SCN18_13_7_16_R3_B_SCNPILOT_CONT_300_BF_Rhizobiales_62_47_63_31	Alphaproteobacteria	Neither	7	3	0.0462784	8	0.831933	0	1	1	0	1	0	0	0.75	0	1.5
255	SCN18_13_7_16_R1_B_Nakamurella_69_21	Eukaryote	Neither	0	1	0	7	0.84958	0	1	1	0	0	0	0	0	0	0
280	SCN18_13_7_16_R1_B_Mesorhizobium_65_18	Alphaproteobacteria	Neither	8	1	0	9	0.794538	0	1	0	0	0	0	0.1	0	0	0
14	SCN18_10_11_15_R5_P_Candidatus_Caedibacter_acanthamoebae_SCNPILOT_EXPT_500_P_38_48_38_48	Alphaproteobacteria	Neither	4	1	0	9	0.766387	0	0	0	0	0	0	0	0	0	0
247	SCN18_10_11_15_R5_B_SCNPILOT_CONT_1000_BF_Mesorhizobium_65_39_64_12	Alphaproteobacteria	Neither	4	1	0	8	0.810924	0	1	1	0	0	0	0.125	0	0	0
228	SCN_Rhodanobacter_65x	Gammaproteobacteria	Neither	0	12	0.0235477	6	0.894118	0	0	1	1	0	0	0	3.42857	24	0
222	CN18_26_2_15_R1_F_uSCNPILOT_CONT_500_BF_Rhizobiales_64_17_64_27	Alphaproteobacteria	Neither	0	13	0.0353926	5	0.898739	1	0	1	0	0	26	0	9.75	0	0
250	2019_SCN_bioreactor_t3_biofilm_Acidobacteriales_60_11	Acidobacteria	Neither	0	8	0.0443705	5	0.891597	0	1	0	0	0	0	4	0	0	0
54	2019_SCN_bioreactor_t2_biofilm_Alphaproteobacteria_70_37	Alphaproteobacteria	Neither	2	14	0.138325	7	0.862605	0	1	0	0	0	0	1.75	0	0	0
81	2019_SCN_bioreactor_t1_planktonic_Alphaproteobacteria_67_63	Alphaproteobacteria	Neither	3	1	0	8	0.802941	0	1	1	0	0	0	0	0	0	0
258	2019_SCN_bioreactor_t1_biofilm_Bacteroidetes_44_32	Bacteroidetes	Neither	2	1	0	9	0.751681	0	1	1	1	0	0	0	0	0	0
128	SCNpilot_P_inoc_Flavobacteriales_40_82	Bacteroidetes	Neither	1	1	0	8	0.831933	1	0	1	1	0	0.2	0	0	0	0
242	SCNPILOT_CONT_300_BF_Sphingomonadales_67_36	Alphaproteobacteria	Neither	0	6	0.000132	6	0.878571	1	1	1	0	0	1.71429	1.5	0	0	0
207	SCN18_30_10_14_R3_B_Rhizobiales_64_9	Alphaproteobacteria	Neither	5	2	0	8	0.814286	0	1	0	0	1	0	0.285714	0	0	1
155	SCN18_30_10_14_R1_P_SCNPILOT_EXPT_1000_BF_Sphingomonas_65_55_65_26	Alphaproteobacteria	Neither	5	1	0	7	0.842017	1	1	1	0	0	0	0	0	0	0
15	SCN18_30_10_14_R1_B_SCNPILOT_EXPT_1000_BF_Afipia_62_8_60_16	Alphaproteobacteria	Neither	4	3	0.000922	6	0.852101	1	0	1	1	1	1.5	0	0	9	1.5
83	SCN18_26_2_15_R1_F_Chitinophagaceae_50_26	Bacteroidetes	Neither	3	3	0.00202456	6	0.869328	1	1	1	1	1	0.9	0.333333	0.5	1.8	1
219	SCN18_26_2_15_R1_B_SCNPILOT_SOLID2_TRIM150_Alphaproteobacteria_62_41_62_24	Alphaproteobacteria	Neither	0	7	0.0775868	6	0.880252	1	1	1	1	0	3	0.875	0.7	5.25	0
43	SCN18_25_8_15_R2_B_Xanthomonadales_66_12	Gammaproteobacteria	Neither	8	1	0	9	0.794538	0	1	1	1	0	0	0.1	0.125	0	0
51	SCN18_25_1_16_R1_B_SCNPILOT_CONT_300_BF_Rhizobiales_62_47_62_13	Alphaproteobacteria	Neither	7	2	0	8	0.822269	0	1	1	0	1	0	0	1	0	1
63	SCN18_14_9_16_R1_B_Chryseobacterium_40_24	Bacteroidetes	Neither	4	2	0	8	0.806303	0	0	0	1	0	0	0	0	1	0
97	SCN_bioreactor_inoc_reactorb_Actinobacteria_65_60	Actinobacteria	Neither	7	1	0	9	0.763445	0	1	0	0	0	0	0	0	0	0
33	CN18_26_2_15_R4_P_Melainabacteria_51_74	Cyanobacteria	Neither	0	2	0	6	0.857563	0	1	0	0	0	0	0.5	0	0	0
4	2019_SCN_bioreactor_t3_biofilm_Novosphingobium_sp_MD-1_67_8	Alphaproteobacteria	Neither	2	1	0	9	0.778151	1	1	0	0	0	0	0	0	0	0
185	2019_SCN_bioreactor_t1_biofilm_Pseudonocardia_dioxanivorans_73_113	Actinobacteria	Generalists	4	5	0.0132687	7	0.860924	1	1	1	1	1	1	1.11111	0.416667	4	1.11111
132	2019_SCN_bioreactor_t1_biofilm_Legionellales_40_39	Gammaproteobacteria	Neither	4	4	0.0216923	8	0.815966	1	1	0	0	0	3	4	0	0	0
36	2019_SCN_bioreactor_200211_biofilm_Rhizobiales_70_15	Alphaproteobacteria	Neither	4	1	0	8	0.813445	0	1	1	0	1	0	0.166667	0	0	0
23	SCN18_30_10_14_R4_P_Microbacterium_70_55	Alphaproteobacteria	Neither	0	14	0.043049	5	0.893697	0	1	1	0	0	0	10	3.5	0	0
28	Microbacterium_testaceum_SCNpilot_P_inoc_Microbacterium_70_36-related_71_14	Actinobacteria	Neither	1	6	0.00919616	7	0.866387	0	1	1	0	0	0	2.4	3.6	0	0
92	SCNpilot_P_inoc_Microbacterium_69_20	Actinobacteria	Neither	1	8	0.0187501	8	0.859664	0	1	1	0	0	0	4	2.66667	0	0
144	SCN18_26_2_15_R4_P_Microbacterium_70_222	Actinobacteria	Neither	3	7	0.0595936	6	0.881092	0	1	0	0	0	0	3.5	0	0	0
53	SCN18_10_11_15_R1_P_Microbacterium_71_863	Actinobacteria	Neither	2	6	0	8	0.82437	0	1	1	1	0	0	0	0.75	4.8	0
35	solids_Rhodanobacter_5	Gammaproteobacteria	Neither	8	4	0	9	0.797059	1	1	1	1	0	2	0.666667	1.14286	0.571429	0
107	SCNPILOT_SOLID_1_Castellaniella_67_33	Betaproteobacteria	Neither	8	4	0	9	0.797059	0	1	0	1	1	0	0.666667	0	0.571429	8
221	SCN18_25_1_16_R1_B_Chitinophagaceae_40_177	Bacteroidetes	Neither	8	12	0.151958	8	0.844118	0	0	0	1	0	0	0	0	48	0
232	2019_SCN_bioreactor_t3_planktonic_Azospirillum_lipoferum_68_106	Alphaproteobacteria	Specialists	2	9	0.000354	8	0.82563	0	1	1	0	1	0	0	1.28571	0	10.8
39	2019_SCN_bioreactor_200211_planktonic_Verrucomicrobia_60_20	Verrucomicrobia	Neither	2	11	0.00490558	8	0.826891	1	1	1	0	1	13.2	0	1.57143	0	15.4
182	2019_SCN_bioreactor_t3_planktonic_Klebsiella_oxytoca_56_23	Gammaproteobacteria	Specialists	2	10	0.00866002	8	0.82605	1	1	1	1	1	10	0	1.42857	12	12
178	2019_SCN_bioreactor_t2_biofilm_Sphingobacteriales_50_15	Bacteroidetes	Specialists	2	7	0	8	0.817227	1	1	1	1	1	4.2	0	1	4.2	5.6
151	2019_SCN_bioreactor_t2_biofilm_Herbaspirillum_63_171	Betaproteobacteria	Specialists	2	13	0.0301869	8	0.827731	1	1	1	1	0	15.6	0	3.71429	18.2	0
94	solids_Rhizobiales_1	Alphaproteobacteria	Neither	8	2	0.016352	7	0.846639	0	1	1	0	0	0	0.2	0.25	0	0
38	SCNpilot_P_inoc_Stenotrophomonas_69_27	Gammaproteobacteria	Neither	1	11	0.05911	7	0.878992	1	1	1	1	0	27.5	11	8.8	77	0
59	SCNpilot_P_inoc_Kapabacteria_57_18	Bacteroidetes	Neither	5	9	0.020325	7	0.867227	0	1	1	1	0	0	3	3	13.5	0
167	SCNPILOT_EXPT_750_BF_Xanthomonadales_66_150	Gammaproteobacteria	Neither	5	7	0.0146769	7	0.870588	1	1	1	0	0	14	1.4	1.4	0	0
176	SCNPILOT_EXPT_300_BF_Nitrosospira_56_20	Betaproteobacteria	Neither	0	16	0.175388	5	0.907143	1	0	1	0	1	42.6667	0	16	0	58.6667
243	SCNPILOT_EXPT_1000_BF_Burkholderiales_68_66	Betaproteobacteria	Neither	1	3	0	8	0.840756	1	1	1	0	1	1.2	0.5	0.5	0	6
156	SCNPILOT_CONT_500_BF_Rhizobiales_63_22	Alphaproteobacteria	Neither	0	5	0.0282585	6	0.883193	0	0	1	0	0	0	0	0.714286	0	0
6	SCNPILOT_CONT_300_BF_Rhizobiales_66_14	Alphaproteobacteria	Neither	5	7	0.0242438	7	0.856723	0	0	1	0	0	0	0	10.5	0	0
32	SCNPILOT_CONT_300_BF_Nitrobacter_62_12_partial	Alphaproteobacteria	Neither	0	3	2.85e-05	7	0.852941	1	1	1	0	1	0.428571	0.375	0	0	2
113	SCNPILOT_CONT_300_BF_Actinomycetales_73_43	Actinobacteria	Neither	0	3	0.00525136	6	0.871008	0	1	1	1	0	0	0.375	0	0	0
11	SCNPILOT_CONT_1000_P_Pseudonocardia_72_23	Actinobacteria	Neither	0	8	0.00337814	6	0.882773	1	1	1	1	1	6	6	1.33333	18.6667	13.3333
187	SCNpilot_BF_INOC_Bordetella_67_10	Betaproteobacteria	Neither	1	6	0.00235588	8	0.85084	1	1	1	1	0	4.8	1	1	4.8	0
267	SCN18_31_3_15_R5_B_SCNPILOT_CONT_750_BF_Chitinophagaceae_50_32	Bacteroidetes	Neither	4	6	0.00477195	7	0.848319	1	1	1	1	1	6	1.71429	0.75	12	6
223	SCN18_31_3_15_R1_B_Nitrobacter_62_136	Alphaproteobacteria	Neither	0	14	0.0989319	5	0.905882	1	1	1	0	1	21	12	5.25	0	38.5
266	SCN18_30_10_14_R4_P_SCNPILOT_CONT_300_BF_Rhizobiales_67_6-related_67_37	Alphaproteobacteria	Neither	3	4	0.0605064	7	0.852521	0	1	1	0	0	0	0	0.8	0	0
165	SCN18_30_10_14_R3_B_SCNpilot_P_inoc_Thiobacillus_strain2_63_34_65_22	Betaproteobacteria	Neither	5	6	0.0171333	8	0.837395	1	0	1	1	1	24	0	6	12	30
137	SCN18_30_10_14_R3_B_SCNPILOT_EXPT_500_BF_STEP10_Armatimonadetes_55_34_56_13	Armatimonadetes	Neither	5	3	0.00824127	6	0.869328	0	1	1	0	0	0	0.3	0	0	0
9	SCN18_30_10_14_R3_B_SCNPILOT_CONT_500_BF_Rhizobiales_64_17-related_63_20	Alphaproteobacteria	Neither	4	5	0.00262229	7	0.847479	1	0	1	0	1	2.5	0	0	0	3.33333
8	SCN18_30_10_14_R3_B_Leifsonia_70_93	Actinobacteria	Neither	5	9	0.0181043	7	0.863025	0	1	0	0	0	0	9	0	0	0
86	SCN18_30_10_14_R3_B_Delftia_65_125	Betaproteobacteria	Neither	5	1	0	8	0.823109	1	1	1	1	1	0.166667	0	0	0	0.25
146	SCN18_30_10_14_R2_B_Rhizobiales_63_8	Alphaproteobacteria	Neither	0	4	0.00095	6	0.87479	0	1	0	0	0	0	0	0	0	0
112	SCN18_30_10_14_R1_P_Bosea_67_18	Alphaproteobacteria	Neither	2	10	0.0610744	7	0.854622	0	1	1	0	0	0	2.5	3.33333	0	0
218	SCN18_26_2_15_R5_B_Alphaproteobacteria_66_27	Alphaproteobacteria	Neither	4	7	0.0158036	6	0.868067	1	1	1	0	1	8.75	2	0.875	0	8.75
138	SCN18_26_2_15_R2_P_SCNPILOT_CONT_500_P_Xanthomonadales_69_150_Rhodanobacter_68_51	Gammaproteobacteria	Neither	8	2	0.0363267	7	0.839916	1	1	1	1	0	0	0	0	0	0
130	SCN18_26_2_15_R2_B_SCNPILOT_CONT_750_BF_Rhodospirillales_68_10_70_15	Alphaproteobacteria	Neither	3	2	0.0208763	7	0.854622	0	1	0	0	0	0	0	0	0	0
180	SCN18_26_2_15_R2_B_SCNPILOT_CONT_1000_BF_Rhizobiales_65_18_67_34	Alphaproteobacteria	Neither	0	13	0.0422467	5	0.902941	0	0	0	0	0	0	0	0	0	0
241	SCN18_26_2_15_R2_B_Rhizobiales_60_31	Alphaproteobacteria	Neither	0	5	0.000381	6	0.87437	1	1	1	0	0	3.75	4	3	0	0
41	SCN18_26_2_15_R1_F_SCNPILOT_CONT_1000_BF_Chloroflexi_54_27_54_23	Chloroflexi	Neither	0	17	0.0704158	6	0.89916	0	0	0	0	0	0	0	0	0	0
20	SCN18_25_8_15_R4_B_Xanthomonadales_70_612	Gammaproteobacteria	Neither	4	5	0.0724025	6	0.880672	1	1	1	1	0	0.625	1.25	0	2	0
157	SCN18_25_8_15_R3_B_WPS-2_62_28	WPS-2	Neither	4	4	0.000138	8	0.815966	0	0	0	0	0	0	0	0	0	0
100	SCN18_25_8_15_R2_B_SCNPILOT_EXPT_750_BF_Sphingobacteriia_47_330_48_20	Bacteroidetes	Neither	5	10	0.0445445	7	0.872689	0	1	1	1	0	0	3.33333	3.33333	12.5	0
24	SCN18_25_8_15_R2_B_SCNPILOT_EXPT_750_BF_Actinomycetales_70_150_72_69	Actinobacteria	Neither	1	9	0.0223344	8	0.860504	0	1	0	0	0	0	3	0	0	0
184	SCN18_25_1_16_R4_B_SCNPILOT_SOLID2_TRIM150_Afipia_61_20_61_46	Alphaproteobacteria	Neither	7	5	0.0733979	8	0.813025	1	1	1	0	1	15	0	2.5	0	7.5
101	SCN18_25_1_16_R3_B_Rudaea_64_147	Gammaproteobacteria	Neither	4	7	0.0058309	7	0.84958	1	1	1	1	0	10.5	5.25	1.4	17.5	0
60	SCN18_14_9_16_R5_B_Mesorhizobium_63_3	Alphaproteobacteria	Specialists	7	2	0	9	0.763866	1	1	1	0	0	0	0	0	0	0
168	SCN18_13_7_16_R3_B_SCN_Thiomonas_15x_64_19	Betaproteobacteria	Neither	4	6	0.039818	7	0.863025	0	0	1	0	1	0	0	6	0	9
89	SCN18_10_11_15_R5_P_Alphaproteobacteria_68_131	Alphaproteobacteria	Neither	4	4	0.0639436	7	0.836134	0	1	1	0	1	0	0.8	1	0	4
209	SCN18_10_11_15_R3_B_Rhizobiales_63_59	Alphaproteobacteria	Neither	4	7	0.00600406	7	0.84916	0	1	1	1	1	0	4	1.75	17.5	7
88	2019_SCN_bioreactor_t4_planktonic_Bacteroidetes_43_45	Bacteroidetes	Neither	2	12	0.0469415	7	0.848319	0	1	1	1	0	0	1.5	1.71429	14.4	0
74	2019_SCN_bioreactor_t3_biofilm_Bacteroidetes_40_21	Bacteroidetes	Neither	2	4	0.0168067	8	0.801261	1	1	1	1	0	8	0	0	4	0
117	SCN18_31_3_15_R3_B_SCNPILOT_EXPT_300_BF_Sphingomonas_67_13_68_146	Alphaproteobacteria	Generalists	4	6	0.0163823	7	0.840336	1	1	1	0	0	4.5	4	1.5	0	0
233	SCN18_30_10_14_R2_B_Bradyrhizobiaceae_62_135	Alphaproteobacteria	Generalists	0	15	0.0677477	5	0.902101	1	1	1	0	1	40	35	15	0	50
48	SCN18_26_2_15_R4_B_Rhodanobacter_69_138	Gammaproteobacteria	Generalists	0	20	0.070197	6	0.901681	1	1	1	1	0	66.6667	40	14.2857	75	0
55	SCN18_26_2_15_R2_B_SCN_Variovorax_21x_67_25	Betaproteobacteria	Generalists	5	15	0.132483	6	0.891597	1	1	1	0	1	55	25	15	0	60
206	SCN18_26_2_15_R1_P_SCNPILOT_CONT_1000_BF_Mesorhizobium_65_39_65_22	Alphaproteobacteria	Generalists	4	14	0.126244	6	0.889076	0	1	1	0	0	0	10	3.5	0	0
166	SCN18_26_2_15_R1_F_SCNPILOT_EXPT_300_BF_Thiobacillus_62_448_63_78	Betaproteobacteria	Generalists	5	6	0.0422484	7	0.861765	1	1	1	1	1	24	1.5	2	24	30
215	SCN18_25_8_15_R5_B_Rhodanobaceraceae_66_24	Gammaproteobacteria	Generalists	0	12	0.168382	6	0.89916	1	1	1	1	0	19.2	10	6	16.8	0
143	SCN18_14_9_16_R4_B_Thiobacillus_63_590	Betaproteobacteria	Generalists	4	5	0.0438243	7	0.847479	1	0	1	1	1	5	0	5	7.5	10
50	SCN18_10_11_15_R3_B_Afipia_64_1782_curated	Alphaproteobacteria	Generalists	4	11	0.0782293	7	0.860504	1	0	1	0	1	27.5	0	2.2	0	27.5
261	SCN_Comamonas_36x	Betaproteobacteria	Generalists	1	8	0.192104	7	0.881513	0	0	1	1	1	0	0	8	12	56
116	2019_SCN_bioreactor_t2_plantonic_Sphingomonadales_63_2074	Alphaproteobacteria	Generalists	2	4	0.122257	6	0.878571	1	0	1	0	0	1.5	0	0.333333	0	0
136	SCNpilot_BF_INOC_TM7_49_20	Saccharibacteria (TM7)	Neither	1	4	6.78e-05	8	0.831513	0	0	0	0	0	0	0	0	0	0
45	SCN18_26_2_15_R3_B_Saccharibacteria_TM7_47_55	Saccharibacteria (TM7)	Neither	0	11	0.0459769	6	0.897899	0	0	0	0	0	0	0	0	0	0

## Sheet: Supplementary data 3
Supplementary data 3. Observed growth of Variovorax following 48 hour incubation in M9 minimal media with glucose in the presence of various B vitamins.
Tube	1	2	3	4	5	6	7	8	9	10	11	12	13	14
Cobalamin		x						x		x	x	x	x	x
Nicotinic acid			x					x	x		x	x	x	x
Pyrodoxine				x				x	x	x		x	x	x
Riboflavin					x			x	x	x	x		x	x
Biotin						x		x	x	x	x	x		x
Pantothenate							x	x	x	x	x	x	x
Observed growth?	x	x	x	x	x	x	✓	✓	✓	✓	✓	✓	✓	x

## Sheet: Supplementary data 4
Supplementary data 4. Enzymes of central metabolism which require thiamine as a cofactor. Adapted from Shelton et al. (22)
Enzyme	Process	EC	KEGG
pyruvate dehydrogenase E1 component alpha subunit	pyruvate oxidation	1.2.4.1	K00161, K00162, K00163
2-oxoisovalerate dehydrogenase E1 component alpha subuit	branched chain amino acids degradation	1.2.4.4	K00166, K00167, K11381
BFDC sbufamily TPP-dependent enzyme	unknown	2.2.1.6	K01652, K01653, K11258
decyclizing 3D-(3,5/4)-trihydroxycyclohexane-1,2-dione acylhydrolase	myo-inositol catabolism	3.7.1.22	K03336
1-deoxy-D-xylulose-5-phosphate synthase	thiamine metabolism	2.2.1.7	K01662
2-succinyl-5-enolpyruvyl-6-hydroxy-3-cyclohexene-1-carboxylic-acid synthase	menaquinone and plastiquinone biosynthesis from chorismate	2.2.1.9	K02551, K14759
xylulose-5-phosphate / fructose-6-phosphate phosphoketolase	pentose phosphate pathway and calvin benson cycle	4.1.2.9	K01621
transketolase	pentose phosphate pathway	2.2.1.1	K00615
2-oxoglutarate dehydrogenase E1 component	TCA cycle	1.2.4.2	K00164, K01616, K15791
2-oxoglutarate decarboxylase	TCA cycle	4.1.1.71	K01616
2-oxoglutarate ferredoxin oxidoreductase beta subunit	TCA cycle	1.2.7.3	K00174, K00175, K00176, K00177
sulphoacetaldehyde acetyltransferase	taurine degradation	2.3.3.15	K03852
sulfopyruvate decarboxylase alpha subunit	3-sulfolactate degradation	4.1.1.79	K06034, K13039, K24393
3-phosphonopyruvate decarboxylase	phosphonate-containing compound biosynthesis	4.1.1.82	K09459
pyruvate-flavodoxin oxidoreductase	pyruvate fermentation	1.2.7.1	K00169, K00170, K00171, K00172, K00189, K03737
indolepyruvate decarboxylase	tryptophan degradation	4.1.1.74	K04103

## Sheet: Supplementary data 5
Supplementary data 5. The minimum requirements for the determined presence of a vitamin biosynthetic pathway in a microbial genome. Organisms must have the required number of biosynthetic steps represented in col "condition for pathway" whereas each of these steps must have the determined muber of K0 annototions described in "condition for row" and "K0 annotations.
description	condition for pathway		condition for row	K0 annotations
	Pantothenate [3/3]
Beta-Alanine for Pantothenate biosynthesis (step 1.1)	yes		at least 1	K01593	K00128	K07250	K01579	K01579
3M-2O > 2D for Panotthenate (step 1.2)	yes		at least 2	K00826	K00606	K00077
Pantoanate > Pantothenate (step 2 of 2)	yes		at least 1	K01918
	Thiamine complete [5/5]	Thiamine near complete [4/5]
Kinases (thiD)	yes	yes	at least 1	K14153	K00877	K00941
Kinases (other)	yes	yes	at least 2	K00878	K00946
Pyrimidine	yes	absent	at least one	K03147	K18278
Thiazole	yes	yes	at least 7	K03150	K03153	K03148	K03151	K01662	K03149	K03154	K04487
Linking	yes	yes	at least 1	K14153	K00788
thiG	yes	yes	at least 1	K03149
	tetrahydrofolate pathway A (at least 5)	pathway B (at least 3)
	yes	absent	at least one	K08310	K19965
	yes	absent	at least one	K01113	K01077
	yes	absent	at least one	K01633	K13940
	yes	yes	at least one	K13940	K00950
	yes	yes	at least one	K00796	K01077
	yes	yes	at least one	K01495	K09007	K22391
	yes	yes	at least one	K00287
	absent	yes	at least one	K11754
	Riboflavin (at least 5)
	yes		at least one	K02858	K14652
	yes		at least one	K22912	K20861	K20862	K21063	K21064
	yes		at least one	K01497
	yes		at least one	K11752
	yes		at least one	K00082
	yes		at least one	K00794
	yes		at least one	K00793
	Biotin [2/2]
bioCIW	yes		at least one	K02169	K16593	K01906
bioABDF	yes		at least three	K00652	K00833	K01935	K01012
