# Supplementary material for: Vitamin interdependencies predicted by metagenomics-informed network analyses and validated in microbial community microcosms
Source: Nat Commun. 2023 Aug 8;14:4768. doi: 10.1038/s41467-023-40360-4 (PMC10409787; doi:10.1038/s41467-023-40360-4)
Supplement: Supplementary file 5 — Supplementary Data 6 [file 41467_2023_40360_MOESM5_ESM.txt]

>GAV21989.1
MEVTKIGEEGIIAIAQKATEVSSGVILG--IGDDAAVVEIKGK--LLVTTDLLVENVHFKRNYTKPEILGKKALAVNLSD
IAAMGGIPRF-CLVSLALPKTTEVNFVEGFYQGLKSMAKEYGVTLIGGDTTGAGSEIMVAVTVLGEALEEGVLTRSGAKP
GDGVYVSGYLGDSAAGLYLLLKE---KLGLLPEEVEKYLISRHLEPEPRLELGQLLCREK-----FATSTNDLSDGLVKK
LQEIARSSGVEITINREKIPLSFALLTFCQQFTLKPLDLALHGGEDYELLFTVPAEK----EEELFKLDLPLFK-IGMVT
GYDERGRVKAEDGVV--LQDRGFQHF-----------
>SCN18_26_2_15_R2_B_scaffold_85_67_ Variovorax thiL
M-----GEFDLITRYFKRPATRSPL----GVGDDCALLAPAAGMQLAVSSDMLVEGRHFL-STVDPARLGHKALAVNLSD
LAACGAKPLA-FTLALALP-GVDEPWLEGFSRGLFALADAHGCELVGGDT--TRGPLNICITVFGEVPAGAALLRSGARA
GDDVWVSGTLGDARLALEVFRG-----TVSLSAEAFESARARMEQPTPRVALGQALRGIA-------SSAVDVSDGLIGD
LGHILASSNVGATLDADAATALIAAEAP-GLSTAILRTCALSGGDDYELVFTAPPSARAAVEQAGLSSATPVAR-IGRIE
ADAGLRIVDAAGAPVS-QRFGSFDHF----------V
>WP_010881388.1
MRLKELGEFGLIDLIKKTLESKV-------IGDDTAPVEYCSKK-LLLTTDVLNEGVHFLRSYI-PEAVGWKAISVNVSD
VIANGGLPKW-ALISLNLPEDLEVSYVERFYIGVKRACEFYKCEVVGGNIS-KSEKIGISVFLVGETE--RFVGRDGARL
GDSVFVSGTLGDSRAGLELLLM-----EKEEYEPFELALIQRHLRPTARIDYVKHIQKYA-------NASMDISDGLVAD
ANHLAQRSGVKIEILSEKLPLSNELKMYCEKYGKNPIEYALFGGEDYQLLFTHPK--------ERWNPFLDMTE-IGRVE
---EGEGVFVDGKKV---EPKGWKHF-----------
>WP_011124179.1
MLKEENTQEILHDLGEQEILNRLRKYMDYGQIDDDTALIKSYKKELIINTDMLVEDVHFSEITTNPNHIGWKAVATNLSD
LACSGLEEVIGITVGLSAPSSTPWSWVDGVYTGIKAALNKFGGKLLGGDCS-NGKQKTLCITALG-TKGPLNLHRSNARP
GDYLITSGPHGLSRLGLSLLLSDPITKSINVPNLLKEHAIKAHQEPQPPIKALQTLLKCKPYAMPWNAAATDSSDGLLEA
IESLCRSSNCTAVVDHKNLPKHADW-----PSGKQWNDWCLEGGEDFELVVSLPPN-----WAKAWLKAMPCTKAIGRMK
-EGPAKAMWSNGETIQKAMDTKFEHF-----------
>WP_013747905.1
MK-----ESEIIEMFLNEFENHK-------LGDDAGFRKLNDSW-LLITTDMLVWKTD-VPDFMTPEEVGKKVVTMNVSD
IAAMGGKPLS-FFFSLAVPRDIKKNILKGIAKGISKGAKEYDIEIVSGDTN-EASEIIIDGGALGIAR--RLLLRRNAKP
GDVVCVTGELGRPLLALLLWLR---------GIDIPKEILEKAKNPKARVEEGLELSEVA-------NSAIDISDGLSKE
LWEIARASEVKIVIEEEKIPVNEKV----AEMSSDPTKIALASGEEFELVFTLPKE-------RTKELSFDFTI-IGRVE
--RGRGVFIKRRDKVEKLPILGWEHMTGGLDDKLWKI
>WP_016159198.1
MA---CGEFSLIARYFDRVRS-SRLDVELGIGDDCALLNIPEKQTLAISTDTLVAGNHFLPD-IDPADLAYKALAVNLSD
LAAMGADPAW-LTLALTLP-NVDEAWLESFSDSLFELLNYYDMQLIGGDT--TRGPLSMTLGIHGFVPMGRALTRSGAKP
GDWIYVTGTPGDSAAGLAILQN----RLQVADAKDAEYLIKRHLRPSPRILQGQALRDLA-------NSAIDLSDGLISD
LGHIVKASDCGARIDLALLPFSDALSHH--VEPEQALRWALSGGEDYELCFTVPELNRGALDVALGHLGVPFTC-IGQMT
ADIEGLCFIRDGEPVT-LDWKGYDHFA--------TP
>WP_163130849.1
M-----DEFDLIHSITPRTIHHSSVDVG--IGDDAALYTAKHGVQEIVCVDTMVEDVHFKLHYSSPEDIGYKALAVNISD
IAAMGGIPKF-YLVSLAIPSKWTESEIKAMYEGMNELAKLYHMDLIGGDTVSTADKLVVTVTVIGEIEKGQACLRSLAKP
NDIVFVTGEIGSSAAGLSLLLEET---NPQNSSVETDYFIHRHKRPEPRVSVGRLCSSFK------RAALNDISDGLASE
LNEIAEASCVSIEIDESMLPIHSDL----PKLHPNWKGWALFGGEDFELTGTVSDEEWEVLKQECAARQLPITK-IGHVR
EKTKSKVILKTDQTSMILEKKGYNHF----------K
