# Supplementary material for: Vitamin interdependencies predicted by metagenomics-informed network analyses and validated in microbial community microcosms
Source: Nat Commun. 2023 Aug 8;14:4768. doi: 10.1038/s41467-023-40360-4 (PMC10409787; doi:10.1038/s41467-023-40360-4)
Supplement: Supplementary file 7 — Source Data [file 41467_2023_40360_MOESM7_ESM.xlsx]

## Sheet: Figure 2a, S4, S6 data
	Figure 2a, S4, S6		Genome annotations relating to vitamin biosynthesis pathways. Annotations were determined using KEGG HMMs as described in the methods.
			genome	Riboflavin											Thiamine											Pantothenate						Tetrahydrofolate													Biotin
				K14652	K00082	K11752	K22912	K20861	K20862	K21063	K21064	K02858	K00794	K00793	K03153	K03148	K03154	K03151	K03150	K03149	K03147	K00941	K00788	K14153	K00946	K00826	K01579	K00606	K00077	K00128	K01918	K08310	K01077	K01495	K09007	K22391	K01113	K19965	K13940	K00950	K00796	K01633	K11754	K00287	K01906	K00652	K00833	K01935	K01012
			2019_SCN_bioreactor_200211_biofilm_Bacteroidetes_44_168	1	1	1	0	1	0	0	0	0	0	1	1	0	0	0	0	0	0	0	0	0	1	1	1	1	0	0	1	0	1	1	0	1	0	0	0	1	1	1	1	1	0	1	0	0	0
			2019_SCN_bioreactor_200211_biofilm_Hyphomicrobium_61_65	1	0	1	0	0	0	0	0	0	1	1	1	0	1	0	0	1	1	1	0	1	1	0	0	1	1	0	1	0	0	1	0	0	0	0	0	1	0	1	1	1	0	1	1	1	1
			2019_SCN_bioreactor_200211_biofilm_Leifsonia_70_12	1	1	1	0	0	0	0	0	0	1	1	1	0	0	0	0	0	0	0	0	0	1	1	0	1	1	0	0	0	0	0	0	1	0	0	0	0	1	0	1	1	0	0	0	0	0
			2019_SCN_bioreactor_200211_biofilm_Proteobacteria_62_11	0	1	0	0	0	1	0	1	0	0	0	1	0	1	0	0	1	1	1	0	1	0	1	1	1	1	0	1	0	0	1	0	0	1	0	0	1	1	0	1	1	0	1	0	1	1
			2019_SCN_bioreactor_200211_biofilm_Rhizobiales_70_15	0	1	1	0	0	0	0	1	0	1	1	1	0	1	0	0	1	1	1	1	0	1	0	0	1	0	1	1	0	1	1	0	0	0	0	0	0	1	1	1	1	0	1	0	0	1
			2019_SCN_bioreactor_200211_biofilm_Singulisphaera_acidiphila_69_8	1	0	1	0	0	0	0	1	0	1	1	1	0	0	0	0	1	1	0	1	0	1	0	1	1	0	0	1	0	1	1	0	1	1	0	0	1	1	0	1	1	0	1	1	1	1
			2019_SCN_bioreactor_200211_biofilm_Sphingobacteriia_51_13	1	1	1	0	0	0	0	1	0	1	0	1	0	0	0	0	0	0	0	0	0	1	1	0	0	1	0	0	0	0	1	0	0	0	0	0	1	1	1	0	0	0	0	1	1	1
			2019_SCN_bioreactor_200211_planktonic_Alphaproteobacteria_65_17	1	0	1	0	0	0	0	0	0	1	1	1	0	0	0	0	1	1	1	1	0	1	1	0	1	1	0	1	0	0	1	0	0	0	0	0	1	0	1	1	1	0	1	1	1	1
			2019_SCN_bioreactor_200211_planktonic_Bacteria_48_334	1	0	1	0	0	0	0	0	0	1	1	0	0	0	0	0	0	0	0	0	1	1	1	0	1	1	0	0	0	0	1	0	0	0	1	0	1	0	0	1	0	0	0	0	1	0
			2019_SCN_bioreactor_200211_planktonic_Bacteroidales_40_82	0	1	0	0	0	0	1	1	0	0	1	0	0	0	0	0	0	0	0	0	0	0	1	1	1	1	0	1	0	1	0	0	0	0	0	0	1	1	0	1	0	0	0	0	0	1
			2019_SCN_bioreactor_200211_planktonic_Bacteroidetes_50_37	1	1	1	0	0	0	0	0	0	1	1	1	0	1	0	1	1	1	1	1	0	1	1	1	1	0	0	1	0	1	1	0	1	1	0	0	1	1	1	1	1	0	1	1	1	1
			2019_SCN_bioreactor_200211_planktonic_Desulfovibrio_58_17	1	0	1	0	0	0	0	0	1	1	1	0	1	1	1	1	1	1	1	1	0	1	1	1	1	0	0	1	0	0	0	1	1	0	0	0	0	1	0	1	0	1	1	1	0	1
			2019_SCN_bioreactor_200211_planktonic_Legionella_40_41	1	0	1	0	0	0	0	0	0	0	1	0	0	0	0	0	0	0	1	0	1	1	0	0	1	1	0	1	0	0	1	0	1	0	0	0	0	1	1	1	1	0	1	1	1	1
			2019_SCN_bioreactor_200211_planktonic_Micrococcales_71_20	1	1	1	0	1	0	0	1	0	1	1	0	0	0	0	0	0	0	1	1	0	1	1	0	0	0	1	0	0	0	1	0	0	0	0	1	0	1	0	1	1	0	0	0	0	0
			2019_SCN_bioreactor_200211_planktonic_Planctomycetes_67_37	1	1	1	0	0	0	0	1	0	1	1	1	0	0	0	0	1	0	0	1	0	1	0	1	1	0	0	1	0	1	1	0	1	1	0	0	1	1	0	1	1	0	1	0	0	1
			2019_SCN_bioreactor_200211_planktonic_Pseudonocardia_dioxanivorans_73_12	1	1	1	0	0	0	0	1	0	1	1	1	0	1	0	0	1	1	1	1	0	1	1	1	1	1	0	1	0	0	1	0	1	0	0	1	0	1	0	1	1	0	1	1	1	1
			2019_SCN_bioreactor_200211_planktonic_Verrucomicrobia_58_30	1	1	1	0	0	0	0	1	0	1	1	0	0	1	0	1	1	1	1	1	0	1	0	1	1	0	0	1	0	0	0	1	1	0	0	0	1	1	1	1	1	0	1	1	1	1
			2019_SCN_bioreactor_200211_planktonic_Verrucomicrobia_60_20	1	1	1	1	0	0	0	1	0	1	1	0	0	1	0	1	1	1	1	1	0	1	0	0	1	1	0	1	0	1	0	1	1	0	0	0	1	1	1	1	1	0	1	1	1	1
			2019_SCN_bioreactor_200211_planktonic_Xanthobacter_68_11	1	0	1	0	0	0	0	0	0	1	1	1	0	1	0	0	1	1	1	1	0	1	1	0	1	0	0	1	0	0	1	0	0	0	0	0	1	1	1	1	1	0	1	0	0	1
			2019_SCN_bioreactor_inoc_reactora_Parvibaculum_lavamentivorans_64_9	1	0	1	0	0	0	0	0	0	1	0	0	0	1	0	0	1	1	1	1	0	1	1	0	1	0	0	1	0	0	1	0	0	1	0	0	1	0	1	0	1	0	1	1	1	1
			2019_SCN_bioreactor_inoc_reactorb_Clostridiales_33_7	0	0	0	0	0	0	0	1	0	0	0	0	0	0	1	1	0	1	1	1	0	0	1	0	0	0	0	0	0	0	0	0	0	0	0	0	0	0	0	0	0	0	0	0	0	1
			2019_SCN_bioreactor_t1_biofilm_Bacteroidetes_44_32	1	1	1	0	1	0	0	0	0	1	1	1	0	0	0	0	0	0	0	0	0	1	1	1	1	0	0	1	0	0	1	0	1	0	0	0	1	1	1	1	1	0	0	0	0	0
			2019_SCN_bioreactor_t1_biofilm_Cellulomonas_74_9	1	1	1	0	1	0	0	1	0	1	1	0	0	0	0	0	0	0	0	0	0	0	1	0	1	0	0	1	0	0	0	0	1	0	0	1	0	1	0	1	1	0	0	0	0	0
			2019_SCN_bioreactor_t1_biofilm_Enterobacter_55_10	0	0	1	0	1	1	0	1	1	1	1	0	1	1	1	1	1	1	1	0	1	1	1	1	1	1	0	1	1	0	1	0	1	0	0	0	1	1	1	1	1	0	1	1	1	1
			2019_SCN_bioreactor_t1_biofilm_Flavobacteriales_36_17	1	0	1	0	0	0	0	0	0	1	1	0	0	0	0	0	0	0	0	0	0	1	1	1	1	1	0	1	0	0	1	0	1	0	0	0	0	1	1	1	0	0	0	0	0	0
			2019_SCN_bioreactor_t1_biofilm_Gammaproteobacteria_65_65	1	1	1	0	0	0	0	0	0	1	1	0	0	1	0	0	1	1	1	1	0	1	1	1	1	0	0	1	1	0	1	1	0	0	0	0	1	1	1	1	1	0	1	1	1	1
			2019_SCN_bioreactor_t1_biofilm_Legionellales_40_39	1	1	1	0	0	0	0	0	0	1	1	0	0	0	0	0	0	0	1	0	1	0	0	0	1	0	0	1	0	0	1	0	0	0	0	0	0	1	0	1	0	0	1	1	1	1
			2019_SCN_bioreactor_t1_biofilm_Micrococcales_73_29	1	1	1	0	1	0	0	1	0	1	1	0	0	0	0	0	0	0	1	1	0	1	1	1	1	0	0	1	0	0	1	0	1	0	0	1	0	1	0	1	1	0	0	0	0	0
			2019_SCN_bioreactor_t1_biofilm_Pseudonocardia_dioxanivorans_73_113	1	1	1	0	0	0	0	1	1	1	1	1	0	1	0	0	1	1	1	1	0	1	1	1	1	1	0	1	0	0	1	0	1	1	0	1	0	1	0	1	0	0	1	1	1	1
			2019_SCN_bioreactor_t1_biofilm_Verrucomicrobia_66_15	1	1	1	1	0	0	0	1	0	1	1	0	0	0	0	0	0	0	0	0	0	1	0	0	0	1	0	1	0	0	0	1	1	0	0	0	1	1	1	1	1	0	1	0	0	0
			2019_SCN_bioreactor_t1_planktonic_Alphaproteobacteria_67_63	1	0	1	0	0	0	0	0	0	1	1	0	0	0	0	0	0	0	1	1	0	1	1	0	1	0	1	1	0	1	1	0	0	0	0	0	1	1	1	1	1	0	0	0	1	1
			2019_SCN_bioreactor_t2_biofilm_Acidovorax_65_56	1	0	1	0	0	1	0	0	0	1	1	1	0	1	0	0	1	1	1	0	1	1	1	1	1	1	0	1	1	0	1	0	1	1	0	0	1	1	1	1	1	0	1	1	1	1
			2019_SCN_bioreactor_t2_biofilm_Alphaproteobacteria_70_37	1	0	1	0	0	0	0	0	0	1	1	0	0	1	0	0	1	1	1	1	0	1	1	0	0	1	0	0	0	0	1	0	0	0	0	0	1	1	1	1	0	0	0	0	0	0
			2019_SCN_bioreactor_t2_biofilm_Comamonas_testosteroni_61_12	1	1	1	0	0	1	0	0	0	1	1	1	0	1	0	0	1	1	1	0	1	1	1	1	1	1	0	1	1	0	1	0	1	1	0	0	1	1	1	1	1	0	1	1	1	1
			2019_SCN_bioreactor_t2_biofilm_Herbaspirillum_63_171	1	0	1	0	0	1	0	0	0	1	1	0	0	1	0	0	1	1	1	1	0	1	1	1	1	1	0	1	1	0	1	1	1	1	0	0	1	1	1	1	1	0	1	1	1	1
			2019_SCN_bioreactor_t2_biofilm_Sphingobacteriales_50_15	1	1	1	0	0	0	0	1	0	1	1	1	0	1	0	1	1	1	1	1	0	1	1	1	1	0	0	1	0	1	1	0	1	0	0	0	1	1	1	1	1	0	1	1	1	1
			2019_SCN_bioreactor_t2_biofilm_Xanthomonadales_71_37	1	0	1	0	0	1	0	0	0	1	1	0	0	0	0	0	0	0	0	0	0	1	1	1	1	0	0	1	0	1	1	1	0	0	0	0	1	1	1	1	1	0	1	1	1	1
			2019_SCN_bioreactor_t2_plantonic_Alphaproteobacteria_70_36	1	0	1	0	0	0	0	0	0	1	1	0	0	1	0	0	1	1	1	1	0	1	1	0	1	1	0	1	0	0	1	0	0	1	0	0	1	1	1	1	0	0	0	0	0	0
			2019_SCN_bioreactor_t2_plantonic_Sphingomonadales_63_2074	1	0	0	0	0	0	0	0	0	1	0	0	0	0	0	0	1	1	1	1	0	1	1	0	1	0	0	1	0	0	1	0	0	0	0	0	1	1	1	1	1	0	1	1	1	1
			2019_SCN_bioreactor_t3_biofilm_Acidobacteriales_60_11	1	0	1	0	0	0	0	1	0	1	1	1	0	1	0	0	0	1	1	1	0	1	0	0	0	1	0	0	0	0	1	0	0	0	0	0	1	1	0	1	0	0	0	0	0	0
			2019_SCN_bioreactor_t3_biofilm_Bacteroidetes_40_21	1	1	1	0	0	0	0	1	0	0	1	0	0	0	0	1	1	1	1	1	0	1	1	1	1	0	0	1	0	1	1	0	1	0	0	0	0	1	1	1	1	0	1	1	1	1
			2019_SCN_bioreactor_t3_biofilm_Devosia_66_11	0	1	0	0	0	0	0	0	0	0	0	0	0	0	0	0	0	0	0	1	0	0	1	0	0	1	1	0	0	0	1	0	0	0	0	0	1	1	1	1	1	0	0	0	0	0
			2019_SCN_bioreactor_t3_biofilm_Leifsonia_71_11	1	1	1	0	0	0	0	1	0	1	1	0	0	0	0	0	0	0	0	0	0	1	1	1	1	1	0	1	0	0	1	0	1	0	0	1	0	1	0	1	1	0	0	0	0	0
			2019_SCN_bioreactor_t3_biofilm_Novosphingobium_sp_MD-1_67_8	1	0	1	0	0	0	0	0	0	1	1	0	0	0	0	0	1	1	1	1	0	1	1	0	1	1	0	1	0	0	1	0	0	1	0	0	0	1	0	1	1	0	1	1	1	1
			2019_SCN_bioreactor_t3_planktonic_Azospirillum_lipoferum_68_106	1	1	1	0	0	0	0	0	1	1	1	1	0	1	0	0	1	1	1	1	0	1	1	0	1	1	0	1	0	0	1	0	0	0	0	0	1	1	1	1	1	0	0	0	0	0
			2019_SCN_bioreactor_t3_planktonic_Klebsiella_oxytoca_56_23	0	1	1	0	1	1	0	1	1	1	1	0	1	1	1	1	1	1	1	0	1	1	1	1	1	1	0	1	1	0	1	0	1	0	0	0	1	0	1	1	1	0	1	1	1	1
			2019_SCN_bioreactor_t3_planktonic_Planctomycetes_54_6	1	0	1	0	0	0	0	0	0	0	1	1	0	0	0	0	1	1	0	1	0	1	0	1	1	0	0	0	0	0	1	0	1	1	0	0	1	1	0	1	0	0	1	1	1	1
			2019_SCN_bioreactor_t4_planktonic_Bacteroidetes_43_45	1	1	1	0	0	0	0	0	0	1	1	0	0	0	0	0	0	0	0	0	0	1	1	1	1	0	0	1	0	0	1	0	1	0	0	0	1	1	1	1	1	0	1	0	0	0
			CN18_26_2_15_R1_F_uSCNPILOT_CONT_500_BF_Rhizobiales_64_17_64_27	1	0	1	0	0	0	0	0	0	1	1	0	0	0	0	0	0	1	1	1	0	1	1	0	1	1	0	1	0	0	1	0	0	0	0	0	1	1	1	1	1	0	1	1	1	1
			CN18_26_2_15_R4_P_Melainabacteria_51_74	1	0	1	0	0	0	0	1	0	1	1	0	0	0	0	0	0	0	0	0	0	1	1	0	1	1	0	1	0	0	1	0	0	0	0	0	1	0	0	1	0	0	0	0	1	0
			CN18_30_10_14_R2_B_Alphaproteobacteria_67_12	1	0	1	0	0	0	0	0	1	1	0	1	0	1	0	0	1	1	1	1	0	1	1	0	1	1	0	1	0	0	1	0	0	0	0	0	1	1	1	1	0	0	0	0	0	0
			CN-SCN_Acidobacteria_32x	1	1	1	0	0	0	0	1	0	1	1	1	0	1	1	0	1	1	1	1	0	1	1	0	0	1	0	0	0	1	1	0	0	1	0	0	1	1	1	1	0	0	0	0	0	0
			CN-SCN_Acidovorax_22x	1	0	1	0	0	0	0	0	0	1	1	1	0	1	0	0	1	1	1	0	1	1	1	1	1	1	0	1	0	0	1	0	1	1	0	0	0	1	1	0	1	0	0	1	0	1
			CN-SCN_Agrobacterium_19x	1	0	1	0	0	0	0	0	0	1	1	1	0	1	0	0	1	1	1	1	1	0	1	0	1	0	0	1	0	0	1	0	0	0	0	0	1	1	1	1	1	0	0	0	0	0
			CN-SCN_Arenimonas_307x	1	0	1	0	0	1	0	0	0	1	1	0	0	0	0	0	1	1	1	1	0	1	1	0	1	0	0	1	0	0	1	1	0	0	0	0	1	1	1	1	1	0	1	1	1	1
			CN-SCN_Comamonas_56x	1	0	1	0	0	1	0	0	0	1	1	1	0	1	0	0	1	0	1	0	1	1	1	1	1	1	0	1	1	0	1	0	1	0	0	0	1	1	1	1	1	0	0	0	0	0
			CN-SCN_Cytophagaceae_12x	0	1	1	0	1	0	0	0	0	1	1	1	0	0	0	0	0	0	0	1	0	0	1	1	1	0	0	1	0	1	1	0	0	1	0	0	1	1	1	1	1	0	1	0	0	0
			CN-SCN_Erythrobacter_14x	1	0	1	0	0	0	0	0	0	1	1	0	0	0	0	0	1	1	1	1	0	1	1	0	1	0	0	1	0	1	1	0	0	1	0	0	1	1	1	1	1	0	0	0	0	1
			CN-SCN_Gemmatimonadetes_22x	1	1	1	0	0	0	0	0	0	1	1	1	0	0	0	0	0	0	0	0	0	1	1	0	1	0	0	1	1	0	1	0	1	1	0	0	0	0	0	1	0	0	0	0	0	0
			CN-SCN_Lautropia_89x	1	1	1	0	0	0	0	0	0	1	1	0	0	1	0	0	1	1	1	1	0	1	1	1	1	1	0	1	1	0	1	1	1	0	0	0	1	1	1	1	1	0	0	1	0	0
			CN-SCN_Mesorhizobium_20x	0	1	1	0	0	0	0	0	0	1	1	0	0	0	0	0	0	0	0	1	0	0	1	0	1	0	0	1	0	0	0	0	0	0	0	0	1	1	1	1	1	0	1	1	1	1
			CN-SCN_Microbacterium_18x	1	1	1	0	1	0	0	1	0	1	1	1	0	1	0	0	1	1	1	1	0	1	1	0	1	0	0	1	0	0	1	0	0	0	0	1	0	1	0	1	1	0	0	0	0	0
			CN-SCN_Paracoccus_21x	1	0	1	0	0	0	0	0	0	1	1	1	0	1	0	0	1	1	1	1	1	0	1	0	1	0	1	1	0	0	0	1	0	0	0	0	1	1	1	1	0	0	1	1	1	1
			CN-SCN_Phenylobacterium_14x	1	0	1	0	0	0	0	0	0	1	1	0	0	1	0	0	1	1	0	1	0	1	1	1	1	0	0	1	0	0	1	0	0	0	0	0	1	0	1	1	1	0	1	1	1	1
			CN-SCN_Phenylobacterium_31x	1	0	1	0	0	0	0	0	0	1	1	1	0	1	0	0	1	1	1	1	0	1	1	1	1	0	0	1	0	0	1	0	0	1	0	0	1	1	1	1	1	0	1	0	0	1
			CN-SCN_Rubrivivax_131x	1	0	1	0	0	0	0	0	0	1	1	0	0	0	0	0	0	0	1	0	0	1	1	0	1	1	0	1	1	0	1	1	1	0	0	1	0	1	1	1	1	0	0	0	1	0
			CN-SCN_Sphingomonas_18x	0	0	1	0	0	0	0	0	0	0	0	0	0	0	0	0	1	1	1	1	0	1	1	0	1	0	0	1	0	0	1	0	0	1	0	0	1	1	1	1	1	0	1	0	0	1
			Microbacterium_testaceum_SCNpilot_P_inoc_Microbacterium_70_36-related_71_14	1	0	1	0	0	0	0	1	0	1	1	0	0	0	0	0	0	0	1	1	0	1	1	0	1	1	0	1	0	0	1	0	0	0	0	1	0	1	0	1	1	0	0	0	0	0
			SCN18_10_11_15_R1_B_SCNPILOT_CONT_300_BF_Rhizobiales_62_47_63_12	1	1	1	0	0	0	0	0	0	1	1	1	0	1	0	0	1	1	1	1	1	1	1	0	1	1	0	1	0	0	1	0	0	1	0	0	1	1	1	1	1	0	0	0	0	1
			SCN18_10_11_15_R1_B_SCNPILOT_EXPT_1000_BF_Rhizobiales_63_7_63_17	1	1	1	0	0	0	0	0	0	1	1	1	0	0	0	0	0	0	0	1	0	0	1	0	1	1	1	1	0	1	1	0	0	0	0	0	1	1	1	1	1	0	0	0	0	1
			SCN18_10_11_15_R1_B_Solirubrobacterales_67_19	1	1	1	0	0	0	0	0	0	1	1	1	0	0	0	0	1	0	1	1	0	0	1	0	1	0	0	1	0	1	0	0	1	0	0	0	1	1	1	1	0	0	1	0	0	0
			SCN18_10_11_15_R1_P_Microbacterium_71_863	1	1	1	0	0	0	0	1	0	1	1	0	0	0	0	0	0	0	0	0	1	1	1	1	1	0	1	1	0	0	1	0	0	0	0	1	0	1	0	1	1	0	0	0	0	0
			SCN18_10_11_15_R3_B_Afipia_64_1782_curated	1	0	1	0	0	0	0	0	0	1	1	1	0	1	0	0	1	1	1	1	1	1	1	0	1	1	0	1	0	0	1	0	0	0	0	0	1	1	1	1	1	0	1	1	1	1
			SCN18_10_11_15_R3_B_Rhizobiales_63_59	1	1	1	0	0	0	0	1	0	1	1	1	0	1	0	0	1	1	1	1	1	1	1	1	1	1	0	1	0	0	1	0	0	1	0	0	1	1	1	1	1	0	0	0	0	1
			SCN18_10_11_15_R4_P_Reyranella_68_349	1	1	1	0	0	0	0	1	0	1	1	1	0	1	0	0	1	1	1	1	1	1	1	0	0	1	0	0	1	0	1	0	0	1	0	0	1	1	1	1	0	0	1	0	0	0
			SCN18_10_11_15_R4_P_Rhizobiales_68_13	1	0	1	0	0	0	0	0	0	1	1	1	0	1	0	0	1	1	1	1	0	1	1	1	1	1	0	1	0	0	1	0	0	0	0	0	1	1	1	1	1	0	1	0	0	1
			SCN18_10_11_15_R4_P_SCNPILOT_CONT_750_P_Caedibacter_acanthamoebae_37_11_38_20	0	0	0	0	0	0	0	0	0	0	0	0	0	0	0	0	0	0	0	0	0	0	0	0	0	0	0	0	0	0	0	0	0	0	0	0	0	0	0	1	0	0	0	0	0	0
			SCN18_10_11_15_R4_P_SCNPILOT_EXPT_1000_BF_Sphingobacteriia_40_10_29_136	0	0	0	0	0	0	0	1	0	1	0	0	0	0	0	0	0	0	0	0	0	0	1	0	0	0	1	0	0	0	0	0	0	0	0	0	0	1	0	1	0	0	0	0	0	0
			SCN18_10_11_15_R4_P_Sphingobacteriales_45_140	1	1	1	0	0	0	0	0	0	1	1	1	0	0	0	1	1	1	1	1	0	1	1	1	1	0	0	1	0	0	1	0	1	0	0	0	1	1	1	1	1	0	1	1	1	1
			SCN18_10_11_15_R5_B_Rhizobiales_67_21	1	1	1	0	0	0	0	0	0	1	1	1	0	1	0	0	1	1	1	1	1	1	1	0	1	1	0	1	0	0	1	0	0	0	0	0	1	1	1	1	1	0	1	0	0	0
			SCN18_10_11_15_R5_B_SCNPILOT_CONT_1000_BF_Mesorhizobium_65_39_64_12	1	1	1	0	0	0	0	0	0	1	1	0	0	0	0	0	0	0	0	1	0	0	1	0	1	1	0	1	0	0	1	0	0	0	0	0	1	1	1	1	1	0	0	0	0	0
			SCN18_10_11_15_R5_P_Alphaproteobacteria_68_131	1	0	1	0	0	0	0	0	0	1	1	1	0	1	0	0	1	1	1	1	0	1	1	0	0	1	0	0	0	1	1	0	0	1	0	0	1	1	1	1	0	0	1	0	0	0
			SCN18_10_11_15_R5_P_Candidatus_Caedibacter_acanthamoebae_SCNPILOT_EXPT_500_P_38_48_38_48	0	0	0	0	0	0	0	0	0	0	0	0	0	0	0	0	0	0	0	0	0	0	0	0	0	0	0	0	0	0	0	0	0	0	0	0	0	0	0	1	0	0	0	0	0	0
			SCN18_13_7_16_R1_B_Burkholderiales_69_20	1	1	1	0	0	1	0	0	0	1	1	1	0	1	0	0	1	1	1	1	1	1	1	0	0	1	0	0	1	0	1	0	1	0	0	0	1	1	1	1	1	0	0	0	0	0
			SCN18_13_7_16_R1_B_Mesorhizobium_65_18	1	1	1	0	0	0	0	0	0	1	1	1	0	0	0	0	0	0	0	1	0	0	1	0	1	1	1	0	0	0	1	0	0	0	0	0	1	1	0	1	1	0	0	0	0	0
			SCN18_13_7_16_R1_B_Nakamurella_69_21	1	1	1	0	0	0	0	1	0	1	1	0	0	0	0	0	0	0	0	0	0	1	1	0	0	1	0	0	0	0	1	0	1	0	0	1	1	1	0	1	1	0	0	0	0	0
			SCN18_13_7_16_R1_B_SCNpilot_P_inoc_Stenotrophomonas_69_27_68_91	1	1	1	0	0	1	0	0	0	1	1	0	0	1	0	0	1	1	1	1	0	1	1	1	1	1	0	1	0	1	1	0	0	1	0	0	1	1	1	1	1	0	1	1	1	1
			SCN18_13_7_16_R1_B_Solirubrobacterales_68_13	1	1	1	0	0	0	0	0	0	1	1	1	0	0	0	0	1	1	1	1	0	1	1	1	1	0	0	1	0	1	0	0	1	0	0	0	0	1	0	1	0	0	0	0	0	0
			SCN18_13_7_16_R1_B_Xanthomonadales_69_60	1	0	1	0	0	1	0	0	0	1	1	0	0	0	0	0	0	0	0	1	0	1	1	1	1	0	0	1	0	0	1	1	0	0	0	0	1	1	1	1	1	0	0	0	0	0
			SCN18_13_7_16_R3_B_Actinobacteria_70_9	1	1	1	0	0	0	0	1	0	1	1	1	0	0	0	0	0	0	0	0	0	1	1	0	1	1	0	1	0	0	1	0	0	0	0	1	0	1	0	1	1	0	0	0	0	0
			SCN18_13_7_16_R3_B_SCNPILOT_CONT_300_BF_Rhizobiales_62_47_63_31	1	1	1	0	0	0	0	0	0	1	1	1	0	1	0	0	1	1	1	1	1	1	1	0	1	1	0	1	0	0	1	0	0	1	0	0	1	1	1	1	1	0	0	0	0	1
			SCN18_13_7_16_R3_B_SCN_Thiomonas_15x_64_19	1	0	1	0	0	0	0	0	0	1	1	1	0	1	0	0	1	1	1	1	1	1	1	0	1	1	0	1	1	0	0	1	1	1	0	0	1	1	1	1	1	0	0	0	0	1
			SCN18_13_7_16_R4_B_Burkholderiales_66_10	1	1	1	0	0	0	0	0	0	1	1	0	0	1	0	0	1	1	1	1	0	1	1	1	1	1	0	1	1	0	1	1	1	1	0	0	1	1	1	1	1	0	0	0	0	0
			SCN18_13_7_16_R4_B_Burkholderiales_68_29	1	1	1	0	0	0	0	0	1	1	1	0	0	1	0	0	1	1	1	1	0	1	1	1	1	1	0	1	0	0	1	1	1	0	0	0	1	1	1	1	1	0	1	1	0	1
			SCN18_14_9_16_R1_B_Chryseobacterium_40_24	1	0	1	0	0	0	0	0	1	0	1	0	0	0	0	0	0	0	0	0	0	1	1	1	1	0	0	1	0	0	1	0	1	0	0	0	0	1	1	1	1	0	0	0	0	0
			SCN18_14_9_16_R1_B_Rhizobiales_65_9	1	1	1	0	0	0	0	0	0	1	1	1	0	1	0	0	1	1	1	0	1	0	1	0	1	0	0	1	0	0	1	0	0	1	0	0	1	1	1	1	1	0	0	0	0	0
			SCN18_14_9_16_R2_B_Alphaproteobacteria_64_15	1	1	1	0	0	0	0	1	0	1	1	1	0	1	0	0	1	1	1	1	1	1	1	0	0	1	0	1	1	0	1	0	0	1	0	0	1	1	1	1	0	0	1	0	0	0
			SCN18_14_9_16_R3_B_SCNPILOT_CONT_300_BF_Rhizobiales_62_47-related_60_10	1	0	1	0	0	0	0	0	0	1	1	1	0	1	0	0	1	1	1	1	1	1	1	0	1	1	0	1	0	0	1	0	0	1	0	0	1	1	1	1	1	0	0	0	0	0
			SCN18_14_9_16_R3_B_SCNPILOT_EXPT_1000_BF_Sphingobacteriia_40_10_37_82	0	1	1	0	0	0	0	0	0	1	1	1	0	0	0	0	0	0	0	1	0	1	1	1	1	0	0	1	0	0	1	0	1	0	0	0	0	1	1	1	1	0	1	1	1	1
			SCN18_14_9_16_R4_B_SCNPILOT_EXPT_300_BF_Sphingomonadales_67_9_67_9	1	0	1	0	0	1	0	1	0	0	1	0	0	0	0	0	1	1	1	1	0	1	1	0	0	1	0	1	0	0	0	0	0	0	0	0	1	1	1	1	1	0	1	1	1	0
			SCN18_14_9_16_R4_B_Thiobacillus_63_590	1	0	1	0	0	0	0	0	0	1	1	1	0	1	0	0	1	1	1	1	0	1	1	1	1	0	0	1	1	0	1	1	0	0	0	0	1	1	1	1	1	0	1	1	1	1
			SCN18_14_9_16_R5_B_Filimonas_42_18	1	1	1	0	0	0	0	0	0	1	1	1	0	0	0	0	0	0	1	1	0	1	1	1	1	0	0	1	0	1	1	0	1	0	0	0	1	1	1	1	1	0	1	1	1	1
			SCN18_14_9_16_R5_B_Mesorhizobium_63_3	1	1	1	0	0	0	0	0	0	1	1	1	0	1	0	0	1	1	1	1	1	0	1	0	1	1	1	1	0	0	1	0	0	1	0	0	1	1	1	1	1	0	1	1	1	1
			SCN18_25_1_16_R1_B_Chitinophagaceae_40_177	1	0	1	0	0	0	0	0	0	1	1	1	0	0	0	0	0	0	0	0	0	1	1	1	1	0	0	1	0	0	1	0	1	0	0	0	0	1	0	1	1	0	0	0	0	0
			SCN18_25_1_16_R1_B_SCNPILOT_CONT_300_BF_Rhizobiales_62_47_62_13	1	1	1	0	0	0	0	0	0	1	1	1	0	1	0	0	1	1	1	1	1	1	1	0	1	1	0	1	0	0	1	0	0	1	0	0	1	1	1	1	1	0	1	0	0	1
			SCN18_25_1_16_R2_B_Alphaproteobacteria_70_11	1	0	1	0	0	0	0	1	0	1	1	0	0	1	0	0	1	1	1	1	0	1	1	0	0	1	0	0	0	0	0	0	0	0	0	0	1	1	1	1	0	0	0	0	0	0
			SCN18_25_1_16_R2_B_SCNPILOT_CONT_300_BF_Rhizobiales_62_47-related_62_30	1	1	1	0	0	0	0	1	0	1	1	1	0	1	0	0	1	1	1	1	1	1	1	0	1	1	0	1	0	0	1	0	0	1	0	0	1	1	1	1	1	0	0	0	0	1
			SCN18_25_1_16_R3_B_Rudaea_64_147	1	1	1	0	0	1	0	0	0	1	1	0	0	1	0	0	1	1	1	1	0	1	1	1	1	0	0	1	0	1	1	0	0	1	0	0	1	1	1	1	1	0	1	1	1	1
			SCN18_25_1_16_R3_B_SCNPILOT_CONT_1000_P_Gammaproteobacteria_novel_39_13_39_37	1	1	1	0	0	0	0	0	0	0	1	1	0	1	0	0	1	0	1	0	1	0	1	0	1	1	0	1	0	0	0	1	0	0	0	0	0	1	1	1	0	0	1	1	1	1
			SCN18_25_1_16_R4_B_SCNPILOT_SOLID2_TRIM150_Afipia_61_20_61_46	1	1	1	0	0	0	0	1	0	1	1	1	0	1	0	0	1	1	1	1	1	1	1	0	1	1	0	1	0	0	1	0	0	0	0	0	1	1	1	1	1	0	1	1	1	1
			SCN18_25_1_16_R5_B_Rhizobiales_60_7	1	0	1	0	0	0	0	0	0	1	1	1	0	1	0	0	1	1	1	1	0	0	1	0	1	1	1	1	0	1	0	0	0	0	0	0	1	1	0	1	1	0	1	1	1	1
			SCN18_25_8_15_R2_B_Bosea_sp_LC85_SCNPILOT_EXPT_1000_BF_Rhizobiales_65_15_66_16	1	1	1	0	0	0	0	0	0	1	1	1	0	1	0	0	1	1	1	1	1	1	1	0	0	1	0	1	0	0	1	0	0	0	1	0	1	1	1	1	1	0	0	0	0	0
			SCN18_25_8_15_R2_B_Nitrosospira_multiformis_SCNPILOT_SOLID_1_TRIM150_Nitrosospira_54_27_54_34	1	0	1	0	0	0	0	0	0	1	1	1	0	0	0	0	1	1	1	1	0	1	1	0	1	0	0	1	1	1	1	1	1	0	0	0	1	1	1	1	1	0	1	1	1	1
			SCN18_25_8_15_R2_B_Rhizobiales_69_18	1	1	1	0	0	0	0	0	0	1	1	0	0	0	0	0	0	0	0	1	0	0	1	0	0	1	0	0	0	0	1	0	0	0	0	0	0	0	0	1	1	0	0	0	0	0
			SCN18_25_8_15_R2_B_SCNpilot_BF_INOC_Bordetella_67_10-related_69_14	1	0	1	0	0	0	0	0	0	1	1	1	0	1	0	0	1	1	1	1	0	1	1	0	0	0	0	0	0	0	1	0	0	1	0	0	1	1	1	1	1	0	0	0	0	1
			SCN18_25_8_15_R2_B_SCNPILOT_EXPT_1000_BF_Altererythrobacter_66_12_66_16	1	1	1	0	0	0	0	0	0	1	1	0	0	0	0	0	1	1	1	1	0	1	1	0	1	1	0	1	0	1	1	0	0	0	0	0	1	1	1	1	1	0	1	0	0	1
			SCN18_25_8_15_R2_B_SCNPILOT_EXPT_1000_BF_Devosia_62_26-related_62_9	0	1	0	0	0	0	0	0	0	1	0	0	0	0	0	0	0	0	0	1	0	0	1	0	1	0	1	1	0	0	1	0	0	0	1	0	1	1	1	1	1	0	0	0	0	1
			SCN18_25_8_15_R2_B_SCNPILOT_EXPT_750_BF_Actinomycetales_70_150_72_69	1	1	1	0	0	0	0	1	0	1	1	0	0	0	0	0	0	0	0	0	0	1	1	0	1	1	0	1	0	0	1	0	1	0	0	1	0	1	0	1	0	0	0	0	0	0
			SCN18_25_8_15_R2_B_SCNPILOT_EXPT_750_BF_Sphingobacteriia_47_330_48_20	1	1	1	0	0	0	0	1	0	1	1	1	0	0	0	0	0	0	0	0	0	1	1	1	1	1	0	1	0	0	1	0	1	0	0	0	1	1	1	1	1	0	0	0	0	0
			SCN18_25_8_15_R2_B_Xanthomonadales_66_12	1	1	1	0	0	0	0	0	0	1	1	0	0	0	0	0	0	0	0	0	0	1	1	1	1	1	0	1	1	0	1	1	0	0	0	0	1	1	0	1	1	0	0	0	0	0
			SCN18_25_8_15_R3_B_WPS-2_62_28	0	0	1	0	0	0	0	1	0	0	0	0	0	0	0	0	0	0	0	0	0	0	0	0	1	1	0	1	0	0	0	0	1	1	0	0	0	0	0	0	1	0	0	0	0	0
			SCN18_25_8_15_R4_B_Xanthomonadales_70_612	1	1	1	0	0	1	0	0	0	1	1	0	0	0	0	0	0	0	0	0	0	1	1	1	1	0	0	1	0	1	1	1	0	0	1	0	1	1	1	1	1	0	1	1	1	1
			SCN18_25_8_15_R5_B_Rhodanobaceraceae_66_24	1	1	1	0	0	0	0	0	0	1	1	0	0	1	0	0	1	1	1	1	0	1	1	1	1	0	0	1	0	0	1	1	0	0	0	0	1	1	1	1	1	0	1	1	1	1
			SCN18_26_2_15_R1_B_Micrococcales_64_47	0	1	1	0	0	0	0	1	1	1	1	1	0	1	0	0	1	1	1	1	0	1	1	1	1	0	0	1	0	0	1	0	1	1	0	1	0	1	0	1	1	0	0	0	0	1
			SCN18_26_2_15_R1_B_Proprionibacteraceae_70_19	0	1	1	0	0	0	0	1	0	0	0	0	0	0	0	0	0	0	0	1	0	1	1	0	0	1	0	0	0	0	1	0	0	0	0	1	0	1	0	1	1	0	0	0	0	0
			SCN18_26_2_15_R1_B_SCNPILOT_CONT_1000_BF_Rhizobiales_65_79_64_17	1	0	1	0	0	0	0	0	0	1	1	0	0	0	0	0	0	0	1	1	0	0	1	0	0	1	1	0	0	0	1	0	0	0	0	0	1	1	1	1	1	0	0	0	0	0
			SCN18_26_2_15_R1_B_SCNPILOT_CONT_1000_BF_Rhizobiales_65_79_66_12	1	1	1	0	0	0	0	0	0	1	1	0	0	0	0	0	0	0	0	1	0	0	1	0	1	1	1	0	0	0	1	0	0	0	0	0	1	1	1	1	1	0	0	0	0	0
			SCN18_26_2_15_R1_B_SCNPILOT_SOLID2_TRIM150_Alphaproteobacteria_62_41_62_24	1	0	1	0	0	0	0	0	0	1	1	1	0	0	0	0	1	1	1	1	0	1	1	1	1	0	0	1	0	0	1	0	0	1	0	0	1	0	1	1	1	0	1	1	1	1
			SCN18_26_2_15_R1_F_Bosea_sp_LC85_SCNPILOT_EXPT_1000_BF_Rhizobiales_65_15_67_33	1	1	1	0	0	0	0	0	0	1	1	1	0	1	0	0	1	1	1	1	1	1	1	0	1	1	0	1	0	1	1	0	0	0	0	0	1	1	1	1	1	0	0	0	0	0
			SCN18_26_2_15_R1_F_Chitinophagaceae_50_26	1	1	1	0	0	0	0	1	0	1	1	1	0	1	0	1	1	1	1	1	0	1	1	1	1	1	0	1	0	1	1	0	1	0	0	0	1	1	1	1	1	0	1	1	1	1
			SCN18_26_2_15_R1_F_SCNPILOT_CONT_1000_BF_Chloroflexi_54_27_54_23	0	1	0	0	0	0	0	1	0	0	0	1	0	0	0	0	0	0	0	0	0	0	1	0	1	1	0	1	0	0	1	0	0	0	0	0	1	1	0	1	0	0	0	0	0	0
			SCN18_26_2_15_R1_F_SCNPILOT_EXPT_300_BF_Thiobacillus_62_448_63_78	1	1	1	0	0	0	0	0	0	1	1	1	0	1	0	0	1	1	1	1	0	1	1	1	1	1	0	1	1	0	1	1	0	0	0	0	1	1	1	1	1	0	1	1	1	1
			SCN18_26_2_15_R1_P_SCNPILOT_CONT_1000_BF_Mesorhizobium_65_39_65_22	1	1	1	0	0	0	0	0	0	1	1	1	0	0	0	0	0	0	0	1	0	0	1	0	1	1	0	1	0	0	1	0	0	1	0	0	1	1	1	1	1	0	0	0	0	0
			SCN18_26_2_15_R2_B_Rhizobiales_60_31	1	1	1	0	0	0	0	0	0	1	1	1	0	0	0	0	0	0	1	1	0	0	1	0	1	1	0	1	0	1	1	0	0	1	0	0	1	1	1	1	1	0	1	1	1	1
			SCN18_26_2_15_R2_B_Rhizobiales_61_8	1	1	1	0	0	0	0	0	0	1	1	1	1	1	0	0	1	1	1	1	1	1	1	0	1	1	0	0	0	0	1	0	0	0	0	0	0	1	1	1	1	0	1	1	1	1
			SCN18_26_2_15_R2_B_SCNPILOT_CONT_1000_BF_Rhizobiales_65_18_67_34	0	1	1	0	0	0	0	0	0	0	0	0	0	0	0	0	0	0	0	1	0	0	1	0	0	0	1	0	0	0	1	0	0	0	0	0	0	0	0	1	1	0	0	0	0	0
			SCN18_26_2_15_R2_B_SCNPILOT_CONT_750_BF_Rhodospirillales_68_10_70_15	1	1	1	0	0	0	0	0	0	1	1	0	0	1	0	0	1	1	1	1	0	1	1	0	1	1	0	1	0	0	1	0	0	0	0	0	1	1	1	1	0	0	0	0	0	0
			SCN18_26_2_15_R2_B_SCN_Variovorax_21x_67_25	1	1	1	0	0	1	0	0	0	1	1	1	0	1	0	0	1	1	1	0	1	1	1	0	1	1	0	1	1	1	1	0	1	1	0	0	1	1	1	1	1	0	1	1	1	1
			SCN18_26_2_15_R2_P_Planctomycetes_69_10	0	0	1	0	0	0	0	0	0	1	0	1	0	0	0	0	0	0	0	1	0	1	1	1	0	1	0	1	0	0	1	0	1	1	0	0	1	1	0	0	0	0	1	0	0	0
			SCN18_26_2_15_R2_P_SCNPILOT_CONT_500_P_Xanthomonadales_69_150_Rhodanobacter_68_51	1	1	1	0	0	1	0	0	0	1	1	1	0	1	0	0	1	1	1	1	1	1	1	1	1	1	0	1	0	0	1	1	0	0	1	0	1	1	1	1	1	0	1	1	1	1
			SCN18_26_2_15_R3_B_Saccharibacteria_TM7_47_55	0	0	0	0	0	0	0	0	0	0	0	0	0	0	0	0	0	0	0	0	0	0	0	0	0	0	0	0	0	0	0	0	0	0	0	0	0	0	0	0	1	0	0	0	0	0
			SCN18_26_2_15_R4_B_Rhodanobacter_69_138	1	1	1	0	0	1	0	0	0	1	1	0	0	1	0	0	1	1	1	1	0	1	1	1	1	1	0	1	1	0	1	1	0	0	0	0	1	1	1	1	1	0	1	1	1	1
			SCN18_26_2_15_R4_B_SCNPILOT_CONT_750_P_Burkholderiales_64_62_65_12	1	0	1	0	0	0	0	0	1	1	1	1	0	1	0	0	1	1	1	1	1	1	1	1	1	1	0	1	1	0	1	1	1	0	0	0	1	1	1	1	1	0	1	1	1	1
			SCN18_26_2_15_R4_P_Microbacterium_70_222	1	1	1	0	1	0	0	1	0	1	1	0	0	0	0	0	0	0	0	0	0	1	1	0	1	1	0	1	0	0	1	0	0	0	0	1	0	1	0	1	0	0	0	0	0	0
			SCN18_26_2_15_R5_B_Alphaproteobacteria_66_27	1	1	1	0	0	0	0	1	0	1	1	1	0	1	0	0	1	1	1	1	1	1	1	0	1	1	0	1	1	0	1	0	0	1	0	0	1	1	1	1	0	0	1	1	1	1
			SCN18_26_2_15_R5_F_Sphingomonas_65_27	1	0	1	0	0	0	0	1	0	1	1	0	0	1	0	0	1	1	1	1	0	1	1	0	1	1	0	1	0	0	1	0	0	1	0	0	1	1	1	1	1	0	1	0	0	1
			SCN18_30_10_14_R1_B_SCNPILOT_EXPT_1000_BF_Afipia_62_8_60_16	1	0	1	0	0	0	0	0	0	1	1	1	0	1	0	0	1	1	1	1	1	1	1	1	1	1	0	1	0	0	1	0	0	0	0	0	1	1	1	1	1	0	1	1	1	1
			SCN18_30_10_14_R1_B_SCNPILOT_EXPT_750_BF_Actinomycetales_70_150_73_20	1	0	1	0	0	0	0	1	0	1	1	0	0	0	0	0	0	0	0	0	0	1	1	0	1	1	0	1	0	0	1	0	1	0	0	0	1	1	0	1	1	0	0	0	0	0
			SCN18_30_10_14_R1_B_Sphingobium_66_9	1	0	1	0	0	0	0	0	0	1	0	0	0	1	0	0	1	1	1	1	0	1	1	0	1	1	0	1	0	1	1	0	0	1	0	0	1	1	1	1	1	0	1	1	1	1
			SCN18_30_10_14_R1_P_Bosea_67_18	1	1	1	0	0	0	0	1	0	1	1	0	0	0	0	0	0	0	1	1	0	1	1	0	1	1	0	1	0	1	1	0	0	1	0	0	1	1	1	1	1	0	0	0	0	0
			SCN18_30_10_14_R1_P_Cytophagales_49_46	1	1	0	0	0	0	0	0	0	1	1	1	0	0	0	0	0	0	1	1	0	1	1	0	1	1	0	1	0	0	1	0	1	1	1	0	0	1	0	1	1	0	1	1	1	1
			SCN18_30_10_14_R1_P_Rhizobiales_62_27	1	1	1	0	0	0	0	0	0	1	1	1	0	1	0	0	1	1	1	1	0	1	1	1	1	1	0	1	0	0	1	0	0	1	0	0	1	1	1	1	1	0	1	0	0	1
			SCN18_30_10_14_R1_P_SCNPILOT_EXPT_1000_BF_Sphingomonas_65_55_65_26	1	0	1	0	0	0	0	0	0	1	1	0	0	0	0	0	1	1	1	1	0	1	1	0	1	1	0	1	0	1	1	0	0	1	0	0	1	1	1	1	1	0	1	1	1	1
			SCN18_30_10_14_R2_B_Alphaproteobacteria_64_8	0	1	0	0	0	0	0	0	0	0	0	1	0	0	0	0	1	1	1	1	0	1	0	0	0	0	1	0	0	0	1	0	0	0	0	0	1	0	1	1	1	0	0	0	0	0
			SCN18_30_10_14_R2_B_Bacteria_71_11	1	1	1	0	0	0	0	0	0	1	0	1	0	0	0	0	1	1	0	1	0	1	1	1	1	1	1	0	0	0	1	0	1	1	0	0	1	1	0	1	0	0	1	1	0	1
			SCN18_30_10_14_R2_B_Bradyrhizobiaceae_62_135	1	1	1	0	0	0	0	0	0	1	1	1	0	1	0	0	1	1	1	1	1	1	1	0	1	1	0	1	0	0	1	0	0	0	0	0	1	1	1	1	1	0	1	1	1	1
			SCN18_30_10_14_R2_B_Possibly_Chloroflexi_64_8	1	1	1	0	0	0	0	1	0	0	1	0	0	0	0	0	0	0	0	0	0	0	1	1	1	1	0	1	0	0	1	0	0	0	0	0	1	1	0	1	0	0	0	0	0	0
			SCN18_30_10_14_R2_B_Rhizobiales_63_8	1	1	1	0	0	1	0	0	0	0	1	1	0	1	0	0	1	0	1	1	0	0	1	0	0	1	0	0	0	0	1	0	0	0	0	0	1	1	0	1	1	0	0	0	0	0
			SCN18_30_10_14_R2_B_Rhizobiales_64_10	1	1	1	0	0	0	0	1	0	1	1	1	0	1	0	0	1	1	1	1	0	1	1	0	1	1	0	1	0	0	1	0	0	0	0	0	1	1	1	1	1	0	0	0	0	0
			SCN18_30_10_14_R2_B_SCNPILOT_CONT_1000_P_Alphaproteobacteria_64_11_65_16	0	1	0	0	0	0	0	0	0	1	0	1	0	0	0	0	1	1	1	1	0	1	1	1	1	0	0	1	0	0	1	0	0	0	0	0	1	0	1	1	1	0	1	1	1	1
			SCN18_30_10_14_R2_B_SCNPILOT_EXPT_1000_BF_Afipia_62_8-rel_65_16	1	0	1	0	0	0	0	0	0	1	1	1	0	1	0	0	1	1	1	1	1	1	1	0	1	1	0	1	0	0	1	0	0	0	0	0	1	1	1	1	1	0	0	0	0	1
			SCN18_30_10_14_R2_B_SCNPILOT_SOLID2_TRIM150_Alphaproteobacteria_62_41_63_12	0	1	0	0	0	0	0	0	0	1	0	1	0	0	0	0	1	1	1	1	0	1	1	0	0	0	0	0	0	0	1	0	0	0	0	0	1	0	1	1	1	0	0	0	0	0
			SCN18_30_10_14_R2_P_Burkholderiales_63_16	1	0	1	0	0	1	0	0	0	1	1	1	0	1	0	0	1	1	1	1	0	1	1	1	1	1	1	1	1	0	1	1	1	1	0	0	1	1	1	1	1	0	1	1	1	1
			SCN18_30_10_14_R2_P_Sphingomonas_67_78	1	1	1	0	0	0	0	1	0	1	1	0	0	1	0	0	1	1	1	1	0	1	1	0	1	0	0	1	0	0	1	0	0	1	0	0	1	1	1	1	1	0	1	0	0	1
			SCN18_30_10_14_R3_B_Delftia_65_125	1	1	1	0	0	1	0	0	0	1	1	1	0	1	0	0	1	1	1	0	1	1	1	1	1	1	0	1	1	0	1	0	1	1	0	0	1	1	1	1	1	0	1	1	1	1
			SCN18_30_10_14_R3_B_Leifsonia_70_93	1	1	1	0	0	0	0	1	0	1	1	0	0	0	0	0	0	0	0	0	0	1	1	0	1	1	0	1	0	0	1	0	1	0	0	1	0	1	0	1	0	0	0	0	0	0
			SCN18_30_10_14_R3_B_Rhizobiales_64_9	1	0	1	0	0	0	0	0	0	1	1	1	0	1	0	0	1	1	1	1	1	1	1	0	1	1	0	1	0	0	1	0	0	0	0	0	0	1	1	1	1	0	1	0	0	0
			SCN18_30_10_14_R3_B_SCNPILOT_CONT_1000_P_Verrucomicrobia_61_8_61_17	1	1	1	0	0	0	0	1	0	1	1	0	0	1	0	1	1	1	1	1	0	1	0	0	1	1	0	1	0	1	0	1	1	0	0	0	1	1	0	1	1	0	1	1	1	1
			SCN18_30_10_14_R3_B_SCNPILOT_CONT_500_BF_Rhizobiales_64_17-related_63_20	1	0	1	0	0	0	0	0	0	1	1	1	0	1	0	0	1	1	1	1	1	1	1	0	1	1	0	1	0	0	1	0	0	0	0	0	1	1	1	1	1	0	1	1	1	1
			SCN18_30_10_14_R3_B_SCNPILOT_EXPT_500_BF_STEP10_Armatimonadetes_55_34_56_13	1	1	1	0	0	1	0	1	0	1	1	0	0	0	0	0	0	0	0	0	0	0	1	1	0	0	0	1	0	1	0	1	1	0	0	0	1	1	1	1	0	0	0	0	0	0
			SCN18_30_10_14_R3_B_SCNpilot_P_inoc_Thiobacillus_strain2_63_34_65_22	1	0	1	0	0	0	0	0	0	1	1	1	0	1	0	0	1	1	1	1	0	1	1	1	1	1	0	1	1	0	1	1	0	0	0	0	1	1	1	1	1	0	1	1	1	1
			SCN18_30_10_14_R3_P_Alphaproteobacteria_65_207	1	1	1	0	0	0	0	0	0	1	1	0	0	0	0	0	0	0	1	1	0	1	1	0	1	1	0	1	0	0	1	0	0	0	0	0	1	1	1	1	0	0	0	0	0	0
			SCN18_30_10_14_R3_P_Bosea_sp_LC85_SCNPILOT_EXPT_1000_BF_Rhizobiales_65_15_67_61	1	0	1	0	0	0	0	0	0	1	1	0	0	0	0	0	0	1	1	1	0	1	1	0	0	1	0	1	0	0	1	0	0	0	0	0	1	1	1	1	1	0	1	0	0	0
			SCN18_30_10_14_R3_P_Burkholderiales_68_190	1	0	1	0	0	1	0	0	0	1	1	1	0	1	0	0	1	1	1	0	1	1	1	0	0	1	0	0	1	0	1	0	1	1	0	0	1	1	1	1	1	0	0	0	0	0
			SCN18_30_10_14_R3_P_Caulobacterales_69_10	0	0	1	0	0	0	0	0	0	0	0	1	0	1	0	0	1	0	1	1	0	0	1	1	1	0	0	1	0	0	1	0	0	1	0	0	1	1	1	1	1	0	0	0	0	1
			SCN18_30_10_14_R3_P_CN-SCN_Devosia_27x_66_71	0	1	0	0	0	0	0	0	0	0	0	0	0	0	0	0	0	0	0	1	0	0	1	0	0	1	1	0	0	0	1	0	0	0	0	0	0	0	0	1	1	0	0	0	0	0
			SCN18_30_10_14_R3_P_CN-SCN_Microbacterium_27x_70_19	1	1	1	0	1	0	0	1	0	1	1	0	0	0	0	0	0	0	0	0	0	1	1	0	0	0	0	0	0	0	1	0	0	0	0	1	0	1	0	1	1	0	0	0	0	0
			SCN18_30_10_14_R3_P_Rhizobiales_65_8	1	1	1	0	0	0	0	0	0	1	1	1	0	1	0	0	1	1	1	1	1	1	1	0	1	1	0	1	0	0	1	0	0	0	0	0	1	0	1	1	1	0	1	1	1	1
			SCN18_30_10_14_R3_P_SCNPILOT_EXPT_1000_BF_Afipia_62_8_62_188	1	0	1	0	0	0	0	0	0	1	1	1	0	1	0	0	1	1	1	1	1	1	1	1	1	1	0	1	0	0	1	0	0	1	0	0	1	1	1	1	1	0	1	1	1	1
			SCN18_30_10_14_R4_B_Microbacterium_70_78	1	1	1	0	1	0	0	1	0	1	1	0	0	0	0	0	0	0	0	0	0	1	1	0	0	0	0	0	0	0	1	0	0	0	0	1	0	1	0	1	1	0	0	0	0	0
			SCN18_30_10_14_R4_P_Alphaproteobacteria_64_8	1	1	0	0	0	0	0	0	1	1	0	0	0	0	0	0	0	0	0	1	0	0	1	0	1	1	0	1	0	0	1	0	0	1	0	0	0	0	0	1	1	0	0	0	0	0
			SCN18_30_10_14_R4_P_Microbacterium_70_55	1	1	1	0	0	0	0	1	0	1	0	0	0	0	0	0	0	0	0	0	0	1	1	0	0	0	1	1	0	0	1	0	0	0	0	1	0	1	0	1	1	0	0	0	0	0
			SCN18_30_10_14_R4_P_Rhizobiales_66_13	1	0	1	0	0	0	0	0	0	1	1	0	0	0	0	0	0	0	1	1	0	1	1	0	1	1	0	1	0	0	1	0	0	0	0	0	1	1	1	1	1	0	0	0	0	0
			SCN18_30_10_14_R4_P_SCNPILOT_CONT_300_BF_Rhizobiales_67_6-related_67_37	1	1	1	0	0	0	0	0	0	1	1	0	0	0	0	0	0	0	1	1	0	1	1	0	1	0	0	1	0	0	1	0	0	1	0	0	1	1	1	1	1	0	0	0	0	0
			SCN18_30_10_14_R4_P_SCN_Variovorax_21x_69_13	1	1	1	0	0	1	0	0	0	1	1	1	0	1	0	0	1	1	1	0	1	1	1	0	0	1	0	1	1	1	1	0	1	1	0	0	1	1	1	1	1	0	0	0	0	1
			SCN18_30_10_14_R5_P_Alphaproteobacteria_65_16	1	1	1	0	0	0	0	0	0	1	1	1	0	1	0	0	1	1	1	1	1	1	1	0	1	1	0	1	1	0	1	0	0	1	0	0	1	1	1	1	0	0	1	0	0	1
			SCN18_30_10_14_R5_P_Burkholderiales_69_51	1	0	1	0	0	1	0	0	0	1	1	1	0	1	0	0	1	1	1	0	1	1	1	1	1	1	0	1	1	0	1	1	1	1	0	0	1	1	1	1	1	0	1	1	1	1
			SCN18_30_10_14_R5_P_Hydrogenophaga_sp_PBC_SCNpilot_P_inoc_Hydrogenophaga_70_12_70_78	1	1	1	0	0	1	0	0	0	1	1	1	0	1	0	0	1	1	1	0	1	1	1	1	1	1	0	1	1	0	1	0	1	1	0	0	1	1	1	1	1	0	1	1	1	1
			SCN18_30_10_14_R5_P_Sphingomonadales_65_13	1	0	1	0	0	0	0	0	0	1	1	0	0	1	0	0	1	1	1	1	0	1	1	0	1	0	0	1	0	0	1	0	0	1	0	0	1	1	1	1	0	0	1	1	1	1
			SCN18_31_3_15_R1_B_Nitrobacter_62_136	1	1	1	0	0	0	0	1	0	1	1	1	0	1	0	0	1	1	1	1	1	1	1	0	1	1	0	1	0	0	1	0	0	0	0	0	1	1	1	1	1	0	1	1	1	1
			SCN18_31_3_15_R1_B_SCNPILOT_CONT_1000_BF_Rhizobiales_65_79_68_31	0	1	1	0	0	0	0	0	0	1	1	0	0	0	0	0	0	0	1	1	0	1	1	0	1	1	1	1	0	0	1	0	0	0	0	0	1	0	1	1	1	0	0	0	0	0
			SCN18_31_3_15_R3_B_SCNPILOT_EXPT_300_BF_Sphingomonas_67_13_68_146	1	0	1	0	0	0	0	0	0	1	1	0	0	0	0	0	1	1	1	1	0	1	1	0	1	1	0	1	0	0	1	0	0	1	0	0	1	1	1	1	1	0	1	1	1	1
			SCN18_31_3_15_R4_B_Acidobacteria_62_15	1	1	1	0	0	0	0	0	0	1	1	0	0	1	0	1	1	1	1	1	0	1	1	1	1	1	0	1	0	1	1	0	0	1	1	0	1	1	1	1	0	0	1	0	0	0
			SCN18_31_3_15_R4_B_SCNpilot_BF_INOC_Flavobacterium_39_30_40_63	1	0	1	0	0	0	0	0	0	1	1	1	0	1	0	1	1	1	1	1	0	1	1	1	1	1	0	1	0	1	1	0	1	0	0	0	0	1	0	1	1	0	1	1	1	1
			SCN18_31_3_15_R5_B_SCNPILOT_CONT_750_BF_Chitinophagaceae_50_32	1	1	1	0	0	0	0	1	0	1	1	1	0	1	0	1	1	1	1	1	0	1	1	1	1	0	0	1	0	1	1	0	1	1	0	0	1	1	1	1	1	0	1	1	1	1
			SCN18_SCNpilot_BF_INOC_Bordetella_67_10_67_46	1	0	1	0	0	0	0	0	0	1	1	1	0	1	0	0	1	1	1	1	0	1	1	0	0	0	0	0	0	0	1	0	0	1	0	0	1	1	1	1	1	0	0	0	0	0
			SCN_bioreactor_inoc_reactora_Bacteroidetes_38_10	0	1	1	0	0	0	1	0	0	0	1	0	0	0	0	1	1	1	1	1	0	1	1	1	1	1	0	1	0	1	1	0	1	0	0	0	1	1	0	1	0	0	0	0	0	0
			SCN_bioreactor_inoc_reactora_Bacteroidetes_39_99	1	0	1	0	0	0	0	0	0	0	1	0	0	0	0	0	0	0	0	0	0	1	1	0	1	0	0	1	0	0	1	0	1	0	0	0	0	1	1	1	1	0	0	0	0	0
			SCN_bioreactor_inoc_reactora_Betaproteobacteria_69_48	1	0	1	0	0	0	0	0	1	1	1	0	0	1	0	0	1	1	1	1	0	1	1	1	1	1	0	1	0	1	0	1	1	0	0	0	1	1	1	1	1	0	1	1	1	1
			SCN_bioreactor_inoc_reactorb_Actinobacteria_65_60	1	1	1	0	0	0	0	1	0	1	1	0	0	0	0	0	0	0	0	0	0	1	1	0	1	1	0	1	0	0	1	0	1	0	0	1	0	1	0	1	0	0	0	0	0	0
			SCN_bioreactor_inoc_reactorb_Bacteroidetes_53_13	1	0	1	0	0	0	0	0	0	1	1	1	0	0	0	0	0	0	0	0	0	1	1	1	1	0	0	1	0	0	1	0	1	0	0	0	1	1	1	1	1	0	0	0	0	0
			SCN_bioreactor_inoc_reactorb_Betaproteobacteria_68_25	1	0	1	0	0	0	0	1	1	1	1	1	0	1	0	0	1	1	1	0	1	1	1	1	1	1	0	1	1	1	1	1	1	1	0	0	1	1	1	1	1	0	0	0	0	1
			SCN_bioreactor_inoc_reactorb_Rhodocyclales_66_46	1	0	1	0	0	0	0	0	0	1	1	0	0	0	0	0	1	1	1	1	0	1	1	1	1	0	0	1	1	0	0	1	1	0	0	0	1	1	1	1	1	0	1	1	1	1
			SCN_bioreactor_t0_Alphaproteobacteria_66_43	1	0	1	0	0	0	0	0	0	1	1	0	0	0	0	0	1	1	1	1	0	1	1	0	1	1	0	1	0	0	1	0	0	1	0	0	1	1	1	1	1	0	1	1	1	1
			SCN_bioreactor_t0_Leifsonia_70_11	1	1	1	0	0	0	0	1	0	1	1	0	0	0	0	0	0	0	0	0	0	1	1	0	1	1	0	1	0	0	1	0	1	0	0	1	0	1	0	1	1	0	0	0	0	0
			SCN_bioreactor_t0_Rhizobiales_60_89	1	0	1	0	0	0	0	0	0	1	1	1	0	1	0	0	1	1	1	1	1	1	1	0	1	1	0	1	0	0	1	0	0	0	0	0	1	1	1	1	1	0	1	1	1	1
			SCN_Comamonas_36x	1	0	1	0	0	0	0	0	0	1	1	1	0	1	0	0	1	1	1	1	1	1	1	1	1	1	0	1	1	0	1	0	1	0	0	0	1	1	1	1	1	0	0	0	0	0
			SCNpilot_BF_INOC_Bacteroidetes_37_11	1	1	1	0	0	0	0	1	0	0	1	0	0	0	0	0	0	0	1	1	0	1	1	0	1	1	0	1	0	1	1	0	1	0	0	0	1	1	1	1	0	0	0	0	0	0
			SCNpilot_BF_INOC_Bacteroidetes_37_82	1	0	1	0	0	0	0	0	0	0	1	1	0	0	0	0	0	0	0	0	0	1	1	0	1	0	0	1	0	0	1	0	1	1	0	0	1	1	1	1	1	0	1	1	1	1
			SCNpilot_BF_INOC_Bacteroidetes_39_46	0	0	0	0	0	0	1	0	0	0	0	0	1	0	0	1	0	0	0	0	0	1	0	0	0	0	0	0	0	1	0	0	1	0	0	0	1	1	1	1	1	0	0	0	0	1
			SCNpilot_BF_INOC_Bacteroidetes_43_41	1	1	1	0	0	0	0	0	0	1	1	0	0	0	0	1	0	0	0	0	0	1	1	1	1	0	0	1	0	1	1	0	1	0	0	0	1	1	1	1	1	0	0	0	0	1
			SCNpilot_BF_INOC_Bacteroidetes_44_10	1	1	1	0	0	0	0	1	0	1	1	0	0	0	0	1	0	0	0	1	0	1	1	1	1	0	0	1	0	1	1	0	1	0	0	0	1	1	1	1	1	0	1	1	1	1
			SCNpilot_BF_INOC_Bordetella_67_10	1	0	1	0	0	0	0	0	1	1	1	0	0	1	0	0	0	1	1	1	0	1	1	1	1	1	0	1	0	1	1	0	1	1	0	0	1	1	1	1	1	0	1	1	0	1
			SCNpilot_BF_INOC_Burkholderiales_67_9	1	0	1	0	0	1	0	0	0	1	1	1	0	1	0	0	1	0	1	0	1	1	1	0	0	1	0	0	1	0	1	0	1	0	0	0	1	1	1	1	1	0	0	0	0	0
			SCNpilot_BF_INOC_Chloroflexi_46_25	0	1	0	0	0	0	0	0	0	0	0	0	0	0	0	0	0	0	0	0	0	0	1	0	0	1	0	0	0	0	0	0	0	0	0	0	0	0	0	1	0	0	1	0	0	0
			SCNpilot_BF_INOC_Clostridium_37_18	0	1	0	0	0	0	0	1	0	0	0	0	0	0	1	1	0	0	1	0	1	0	0	1	1	1	0	1	0	0	0	0	1	0	1	0	0	0	0	1	0	0	0	0	0	1
			SCNpilot_BF_INOC_Parabacteroides_41_8	1	0	1	0	0	0	1	0	0	0	1	0	0	0	0	0	0	1	0	0	0	1	1	1	1	1	0	1	0	1	1	0	1	0	0	0	0	1	0	1	0	0	0	0	0	0
			SCNpilot_BF_INOC_Rickettsiales_39_4	0	0	0	0	0	0	0	0	0	0	0	0	0	0	0	0	0	0	1	1	0	1	1	0	0	0	0	0	0	0	0	0	0	0	0	0	0	0	0	0	0	0	0	0	0	0
			SCNpilot_BF_INOC_Solirubrobacterales_68_7	1	1	1	0	0	0	0	0	0	1	1	1	0	0	0	0	1	1	1	1	0	1	1	1	1	1	0	1	0	0	0	0	0	1	0	0	1	1	1	1	0	0	1	1	1	0
			SCNpilot_BF_INOC_TM7_49_20	0	0	0	0	0	0	0	0	0	0	0	0	0	0	0	0	0	0	0	0	0	0	0	0	0	0	0	0	0	0	0	0	0	0	0	0	0	0	0	0	0	0	0	0	0	0
			SCNPILOT_CONT_1000_P_Alphaproteobacteria_novel_41_6_7	0	0	0	0	0	0	0	0	0	0	0	0	0	0	0	0	0	0	0	0	0	0	0	0	0	0	0	0	0	0	0	0	0	0	0	0	0	0	0	0	0	0	0	0	0	0
			SCNPILOT_CONT_1000_P_Legionella_39_23	1	1	1	0	0	0	0	0	0	0	1	1	0	0	0	0	1	0	1	0	1	1	0	1	1	0	0	1	0	0	1	0	1	0	0	0	0	1	0	1	0	0	1	1	1	1
			SCNPILOT_CONT_1000_P_Mucilaginibacter_44_25	1	1	1	0	0	0	0	0	0	1	1	0	0	0	0	0	0	0	0	0	0	1	1	1	1	0	0	1	0	1	1	0	1	0	0	0	1	1	1	1	1	0	1	1	1	1
			SCNPILOT_CONT_1000_P_Pseudonocardia_72_23	1	1	1	0	0	0	0	1	0	1	1	1	0	1	0	0	1	1	1	1	0	1	1	1	1	1	0	1	0	0	1	0	1	1	0	1	0	1	0	1	0	0	1	1	1	1
			SCNPILOT_CONT_1000_P_Sphingobacteriales_46_16	1	1	1	0	0	0	0	0	0	1	1	0	0	0	0	0	0	0	0	0	0	1	1	1	1	0	0	1	0	0	1	0	1	0	0	0	1	1	1	1	1	0	1	1	1	1
			SCNPILOT_CONT_300_BF_Actinomycetales_73_43	1	1	1	0	1	0	0	1	0	1	1	0	0	0	0	0	0	0	0	0	0	1	1	1	1	0	0	1	0	0	1	0	1	0	0	1	0	1	0	1	1	0	0	0	0	0
			SCNPILOT_CONT_300_BF_Bacteroidetes_43_15	1	1	1	0	0	0	0	0	0	1	1	1	0	1	0	1	1	1	1	1	0	1	1	1	1	1	0	1	0	0	1	0	1	1	0	0	1	1	1	1	1	0	1	1	1	1
			SCNPILOT_CONT_300_BF_Brevundimonas_67_6	1	0	1	0	0	0	0	0	0	0	1	1	0	1	0	0	1	1	1	1	0	1	1	0	0	0	0	0	0	1	1	0	0	1	0	0	1	1	0	1	1	0	0	0	0	0
			SCNPILOT_CONT_300_BF_Nitrobacter_62_12_partial	1	0	1	0	0	0	0	1	0	1	1	1	0	1	0	0	1	1	1	1	1	1	1	0	1	1	0	1	0	0	1	0	0	0	0	0	1	1	1	1	1	0	1	1	1	1
			SCNPILOT_CONT_300_BF_Rhizobiales_66_14	0	1	0	0	0	0	0	0	0	0	0	0	0	0	0	0	0	0	0	1	0	0	1	0	0	1	1	0	0	0	1	0	0	0	0	0	1	1	1	1	1	0	0	0	1	0
			SCNPILOT_CONT_300_BF_Sphingomonadales_65_9_partial	1	1	1	0	1	1	0	1	0	1	1	0	0	0	0	0	1	1	1	1	0	1	1	0	1	1	0	1	0	1	1	0	0	1	0	0	1	1	1	1	1	0	1	1	1	1
			SCNPILOT_CONT_300_BF_Sphingomonadales_67_36	1	0	1	0	0	0	0	1	0	1	1	0	0	0	0	0	1	1	1	1	0	1	1	0	1	1	0	1	0	0	1	0	0	0	0	0	1	1	1	1	1	0	1	1	1	1
			SCNPILOT_CONT_500_BF_Rhizobiales_63_22	0	0	1	0	0	0	0	0	0	1	1	1	0	1	0	0	1	0	1	1	1	0	1	0	1	0	0	1	1	0	1	0	0	0	0	0	1	1	1	1	1	0	0	0	0	0
			SCNPILOT_CONT_500_P_Amoebophilus_asiaticus_42_9.0	0	1	0	0	0	0	0	0	0	0	0	1	0	0	0	0	0	0	0	0	0	1	0	0	0	0	0	0	0	0	0	0	0	0	0	0	0	0	0	0	0	0	0	0	0	0
			SCNPILOT_CONT_500_P_Delftia_66_8.1	1	1	1	0	0	1	0	0	0	1	1	1	0	1	0	0	1	1	1	0	1	1	1	1	1	1	0	1	1	1	1	1	1	1	0	0	1	1	1	1	1	0	1	1	1	1
			SCNPILOT_CONT_500_P_Enterobacter_55_6.1	0	1	1	0	1	1	0	1	1	1	1	0	1	1	1	1	1	1	1	0	1	1	1	1	1	1	0	1	1	0	1	0	1	0	0	0	1	1	1	1	1	0	1	1	1	1
			SCNPILOT_CONT_500_P_Leifsonia_70_8_8	1	1	1	0	0	0	0	1	0	1	1	1	0	0	0	0	0	0	0	0	1	1	1	1	1	1	0	1	0	0	1	0	1	0	0	1	0	1	0	1	1	0	0	0	0	0
			SCNPILOT_CONT_750_BF_Rhodospirillales_68_10	1	0	1	0	0	0	0	0	0	1	1	0	0	1	0	0	1	1	1	1	0	1	1	0	1	1	0	1	0	0	1	0	0	0	0	0	1	1	1	1	0	0	0	0	0	0
			SCNPILOT_CONT_750_P_Aeromonadales_61_5_9	1	1	1	0	0	1	0	1	1	1	1	0	1	1	1	1	1	1	0	0	1	1	1	0	1	1	0	1	0	1	1	0	1	0	0	0	1	1	1	1	1	0	1	1	1	1
			SCNPILOT_CONT_750_P_Burkholderiales_64_62	1	0	1	0	0	0	0	0	1	1	1	1	0	1	0	0	1	1	1	1	1	1	1	1	1	1	0	1	1	0	1	1	1	0	0	0	1	1	1	1	1	0	1	1	1	1
			SCNPILOT_EXPT_1000_BF_Actinomycetales_Beutenbergia_73_13	0	1	0	0	1	0	0	1	0	0	0	0	0	0	0	0	0	0	0	1	0	1	1	0	1	1	0	1	0	0	0	0	1	0	0	1	0	0	0	1	0	0	0	0	0	0
			SCNPILOT_EXPT_1000_BF_Burkholderiales_68_66	1	0	1	0	0	0	0	0	0	1	1	1	0	1	0	0	1	1	1	1	0	1	1	0	1	1	0	1	1	0	1	1	1	0	0	0	1	1	1	1	1	0	1	1	1	1
			SCNPILOT_EXPT_1000_BF_Devosia_62_26	0	1	0	0	0	0	0	0	0	1	0	0	0	0	0	0	0	0	0	1	0	0	1	0	1	0	1	1	0	1	1	0	0	0	0	0	1	1	1	1	1	0	0	0	0	0
			SCNPILOT_EXPT_1000_BF_Devosia_65_23	0	1	0	0	0	0	0	0	0	0	0	0	0	0	0	0	0	0	0	1	0	0	1	0	0	1	1	0	0	0	1	0	0	0	0	0	0	0	0	1	1	0	0	0	0	0
			SCNPILOT_EXPT_1000_BF_Mesorhizobium_61_14	1	1	1	0	0	0	0	1	0	1	1	0	0	0	0	0	0	0	0	1	0	0	1	0	1	1	1	1	0	0	0	0	0	0	0	0	1	1	1	1	1	0	0	0	0	0
			SCNPILOT_EXPT_1000_BF_Microbacterium_69_10	1	1	1	0	0	0	0	1	0	1	1	0	0	0	0	0	0	0	1	1	1	1	1	1	1	1	1	1	0	0	1	0	0	0	0	1	0	1	0	1	1	0	0	0	0	0
			SCNPILOT_EXPT_1000_BF_Rhizobium_63_7	0	0	1	0	0	0	0	0	0	1	1	1	0	0	0	0	0	0	0	1	0	0	1	0	1	0	0	1	0	0	1	0	0	1	0	0	1	1	1	1	1	0	0	0	0	0
			SCNPILOT_EXPT_1000_BF_Rhodospirillales_43_39	0	0	0	0	0	0	0	0	0	0	0	0	0	0	0	0	0	0	1	1	0	1	0	0	0	0	0	0	0	0	0	0	0	0	0	0	0	0	0	0	0	0	1	1	1	1
			SCNPILOT_EXPT_1000_BF_Sphingobacteriia_40_10	1	1	1	0	1	0	0	0	0	1	1	1	0	0	0	0	0	0	0	0	0	1	1	0	1	0	0	1	0	0	1	0	1	0	0	0	0	1	1	1	1	0	1	0	0	0
			SCNPILOT_EXPT_1000_BF_Sphingomonas_65_55	1	0	1	0	0	0	0	0	0	1	1	0	0	0	0	0	1	1	1	1	0	1	1	0	1	1	0	1	0	0	1	0	0	0	0	0	1	1	1	1	1	0	1	1	1	1
			SCNPILOT_EXPT_1000_BF_Thiobacillus_strain2_65_27	1	0	1	0	0	0	0	0	0	1	1	1	0	1	0	0	1	1	1	1	0	1	1	1	1	0	0	1	1	0	1	1	0	0	0	0	1	1	1	1	1	0	1	1	1	1
			SCNPILOT_EXPT_300_BF_Alicycliphilus_69_12	1	0	1	0	0	1	0	0	1	1	1	1	0	1	0	0	1	1	1	0	1	1	1	0	1	1	0	1	1	0	1	0	1	1	0	0	1	1	1	1	1	0	0	0	0	1
			SCNPILOT_EXPT_300_BF_Nitrosospira_56_20	1	0	1	0	0	0	0	0	0	1	1	1	0	1	0	0	1	1	1	1	0	1	1	0	1	0	0	1	1	0	1	1	1	0	0	0	0	1	1	1	1	0	1	1	1	1
			SCNPILOT_EXPT_500_BF_STEP10_Flavobacteriia_38_13	1	1	1	0	0	0	0	0	0	0	1	1	0	0	0	0	0	0	0	0	0	1	1	1	1	0	0	1	0	1	1	0	1	0	0	0	0	1	0	1	1	0	1	1	1	1
			SCNPILOT_EXPT_500_BF_STEP10_Sphingopyxis_65_8	1	0	1	0	0	0	0	0	0	1	1	0	0	0	0	0	1	1	1	1	0	1	1	0	1	0	0	1	0	0	1	0	0	1	0	0	1	1	1	1	1	0	1	1	0	1
			SCNPILOT_EXPT_500_P_Alphaproteobacteria_36_9_partial	0	0	0	0	0	0	0	0	0	0	0	0	0	0	0	0	0	0	0	0	0	0	0	0	0	0	0	0	0	0	0	0	0	0	0	0	0	0	0	1	0	0	1	0	0	0
			SCNPILOT_EXPT_500_P_Chlamydiae_37_5_partial	0	1	0	0	0	0	0	1	0	0	0	1	0	0	0	0	0	0	0	0	0	0	0	0	0	0	0	0	1	0	1	0	1	0	0	0	1	1	1	1	0	0	1	1	1	1
			SCNPILOT_EXPT_500_P_Chlamydiales_33_8	1	1	1	0	0	0	0	1	0	0	1	0	0	0	0	0	0	0	0	0	0	0	0	0	0	0	0	0	0	0	1	0	1	0	0	0	1	1	1	1	0	0	1	1	1	1
			SCNPILOT_EXPT_750_BF_Myxococcales_68_20	1	1	1	0	0	0	0	1	0	1	1	1	0	1	0	0	1	1	1	1	0	1	1	1	1	1	1	1	0	0	1	0	1	1	0	0	1	1	1	1	1	0	1	1	1	1
			SCNPILOT_EXPT_750_BF_Xanthomonadales_66_150	1	0	1	0	0	1	0	0	0	1	1	0	0	1	0	0	1	1	1	1	0	1	1	0	1	1	0	1	0	1	1	1	0	0	0	0	1	1	1	1	1	0	1	1	1	1
			SCNPILOT_EXPT_750_P_Actinomycetales_72_13	1	1	1	0	0	0	0	1	0	1	1	0	0	0	0	0	0	0	0	0	0	1	1	0	1	1	0	1	0	0	1	0	1	0	0	1	0	1	0	1	0	0	0	0	0	0
			SCNPILOT_EXPT_750_P_Alphaproteobacteria_33_17	0	0	0	0	0	0	0	0	0	0	0	1	0	0	0	0	0	0	0	1	0	0	1	0	0	0	0	0	0	0	0	0	0	0	0	0	0	1	0	1	0	0	1	1	1	1
			SCNPILOT_EXPT_750_P_Bacteroidia_38_18	1	1	1	0	0	0	1	1	0	1	1	0	0	0	0	0	0	0	1	0	0	1	1	1	1	1	0	1	0	1	1	0	1	0	0	0	1	1	1	1	1	0	0	0	0	0
			SCNPILOT_EXPT_750_P_Bacteroidia_45_5.3_partial	1	1	1	0	0	0	1	1	0	1	1	0	0	1	0	0	0	0	0	0	0	1	1	1	1	1	0	1	0	1	0	0	1	0	0	0	1	1	1	1	1	0	0	0	0	0
			SCNPILOT_EXPT_750_P_Candidatus_Accumulibacter_65_27	1	1	1	0	0	0	0	0	0	1	1	0	0	1	0	0	1	1	1	1	0	1	1	1	1	0	0	1	1	0	1	1	1	0	0	0	1	1	1	1	1	0	1	1	1	1
			SCNPILOT_EXPT_750_P_Thiobacillus_65_1100	1	0	1	0	0	0	0	0	0	1	1	1	0	1	0	0	1	1	1	1	0	1	1	1	1	1	0	1	1	0	1	1	0	0	0	0	1	1	1	1	1	0	1	1	1	1
			SCNpilot_P_inoc_Acidovorax_64_34	1	0	1	0	0	1	0	0	0	1	1	1	0	1	0	0	1	1	1	0	1	1	1	1	1	1	0	1	1	0	1	0	1	1	0	0	1	1	1	1	1	0	1	1	1	1
			SCNpilot_P_inoc_Acinetobacter_38_24_partial	1	0	1	0	0	0	0	0	1	0	1	1	0	0	0	0	1	1	1	1	0	1	1	0	1	1	0	1	0	0	1	1	1	0	0	0	0	1	1	1	0	0	1	1	1	1
			SCNpilot_P_inoc_Acinetobacter_41_9_partial	1	0	1	0	0	0	0	1	1	0	1	1	0	0	0	0	0	1	1	1	0	1	1	0	1	1	0	1	0	1	1	1	1	1	0	0	0	1	1	1	1	0	1	1	1	1
			SCNpilot_P_inoc_Burkholderiales_67_12	1	0	1	0	0	0	0	0	0	1	1	1	0	1	0	0	1	1	1	0	1	1	1	1	1	1	0	1	1	0	1	0	1	1	0	0	1	1	1	1	1	0	0	0	0	1
			SCNpilot_P_inoc_Dyadobacter_48_40	1	1	1	0	1	1	0	0	0	1	1	1	0	1	0	1	1	1	1	1	0	1	1	1	1	0	0	1	0	1	1	0	1	0	1	0	1	1	1	1	1	0	1	0	0	1
			SCNpilot_P_inoc_Flavobacteriales_40_82	1	0	1	0	0	0	0	0	0	1	1	1	0	0	0	0	0	0	0	0	0	1	1	1	1	0	0	1	0	0	1	0	1	1	0	0	1	1	1	1	1	0	1	1	1	1
			SCNpilot_P_inoc_Kapabacteria_57_18	1	1	1	0	0	0	0	0	0	1	1	1	0	0	0	0	0	0	0	0	0	0	1	1	1	0	0	1	0	0	1	0	1	1	1	0	1	1	1	1	0	0	0	0	0	0
			SCNpilot_P_inoc_Magnetospirillum_64_120	1	0	1	0	0	0	0	0	0	1	1	0	0	0	0	0	1	1	1	1	0	1	1	1	1	0	0	1	0	0	1	0	0	0	0	0	1	1	1	1	0	0	1	1	1	1
			SCNpilot_P_inoc_Microbacterium_67_17	1	1	1	0	1	0	0	1	0	1	1	0	0	0	0	0	0	0	0	0	0	1	1	0	0	1	1	0	0	0	1	0	0	0	0	1	0	1	0	1	0	0	0	0	0	0
			SCNpilot_P_inoc_Microbacterium_67_7_partial	1	1	1	0	1	0	0	1	0	1	1	0	0	0	0	0	0	0	0	0	0	1	1	0	0	0	1	0	0	0	1	0	0	0	0	1	1	1	0	1	1	0	0	0	0	0
			SCNpilot_P_inoc_Microbacterium_69_20	1	0	1	0	1	0	0	1	0	1	1	0	0	0	0	0	0	0	0	0	0	1	1	0	0	1	0	0	0	0	1	0	0	0	0	1	0	1	0	1	1	0	0	0	0	0
			SCNpilot_P_inoc_Niastella_45_30	1	1	0	0	0	0	0	0	0	1	1	1	0	0	0	0	0	0	0	0	0	1	1	1	1	1	0	1	0	1	1	0	1	0	0	0	1	1	1	1	1	0	0	0	0	0
			SCNpilot_P_inoc_Novosphingobium_63_5	1	0	1	0	0	0	0	0	0	1	1	0	0	0	0	0	1	1	1	1	0	1	1	0	1	1	0	1	0	0	1	0	0	1	0	0	1	1	1	0	1	0	1	0	0	1
			SCNpilot_P_inoc_Paludibacter_47_17	1	1	1	0	0	0	1	1	0	1	1	0	0	0	0	0	0	0	0	0	0	1	1	1	1	1	0	1	0	1	1	0	1	0	0	0	1	1	1	1	1	0	0	0	0	0
			SCNpilot_P_inoc_Planctomycetales_70_10	1	0	1	0	0	0	0	1	0	1	1	1	0	0	0	0	1	1	0	1	0	1	0	1	1	1	0	1	0	1	1	0	1	0	0	0	1	1	0	1	1	0	0	0	0	0
			SCNpilot_P_inoc_Rhodobacter_64_50	1	1	1	0	0	0	0	0	0	1	1	1	0	1	0	0	1	1	1	1	1	0	1	0	1	1	0	1	0	0	0	1	0	0	0	0	1	1	1	1	0	0	0	0	0	0
			SCNpilot_P_inoc_Sphingobacteriales_44_17	1	1	1	0	0	0	0	0	0	1	1	1	0	1	0	1	1	1	1	1	0	1	1	1	1	0	0	1	0	1	1	0	1	0	0	0	1	1	1	1	1	0	0	0	0	0
			SCNpilot_P_inoc_Stenotrophomonas_69_27	1	1	1	0	0	1	0	0	0	1	1	0	0	1	0	0	1	1	1	1	0	1	1	1	1	1	0	1	0	1	1	0	0	1	0	0	1	1	1	1	1	0	1	1	1	1
			SCNpilot_P_inoc_TM7_multi_47_2.8	0	0	0	0	0	0	0	0	0	0	0	0	0	0	0	0	0	0	0	0	0	0	0	0	0	0	0	0	1	0	0	0	0	0	0	0	0	0	0	0	0	0	0	0	0	0
			SCNpilot_P_inoc_Xanthomonadales_63_13	1	0	1	0	0	1	0	0	0	1	1	0	0	1	0	0	1	1	1	1	0	1	1	0	1	1	0	1	0	1	1	1	0	0	0	0	1	1	1	1	1	0	1	1	1	1
			SCNPILOT_SOLID_1_Amoebophilus_asiaticus_double_35_7.2	0	0	0	0	0	0	0	0	0	0	0	0	0	0	0	0	0	0	0	0	0	1	0	0	0	0	0	0	0	0	0	0	1	0	0	0	0	0	0	0	0	0	0	0	0	0
			SCNPILOT_SOLID_1_Burkholderiales_65_210	1	0	1	0	0	1	0	0	0	1	1	1	0	1	0	0	1	0	1	0	1	1	1	1	1	1	0	1	1	0	1	0	1	0	0	0	1	1	1	1	1	0	0	0	0	0
			SCNPILOT_SOLID_1_Castellaniella_67_33	1	0	1	0	1	0	0	0	0	1	1	1	0	1	0	0	1	1	1	1	0	1	1	1	1	0	0	1	0	0	0	1	1	0	0	0	0	1	1	1	1	0	0	0	0	1
			SCNPILOT_SOLID_1_Microbacterium__7	0	1	0	0	0	0	0	1	0	0	0	0	0	0	0	0	0	0	0	0	0	1	1	0	0	0	1	1	0	0	1	0	0	0	0	1	0	1	0	1	1	0	0	0	0	0
			SCNPILOT_SOLID_1_Rubrobacteridae_70_15_partial	1	1	1	0	0	0	0	0	0	1	1	1	0	0	0	0	1	0	1	1	0	1	1	1	1	0	0	1	0	0	1	0	0	1	0	0	1	1	1	1	0	0	1	1	1	1
			SCNPILOT_SOLID_1_Sphingobacteriales_41_19	0	1	1	0	0	0	0	0	0	0	1	1	0	0	0	0	0	0	0	0	0	1	1	1	1	0	0	1	0	1	1	0	1	0	0	0	1	1	1	1	1	0	0	0	0	0
			SCNPILOT_SOLID_2_Afipia__34	1	1	1	0	0	0	0	1	0	1	1	1	0	1	0	0	1	1	1	1	1	1	1	1	1	1	0	1	0	0	1	0	0	0	0	0	1	1	1	1	1	0	1	1	1	1
			SCNPILOT_SOLID2_TRIM150_Actinobacteria_69_241	1	1	1	0	0	0	0	1	0	1	1	0	0	0	0	0	0	0	0	0	0	1	1	0	0	0	0	0	0	0	1	0	1	0	0	0	0	1	0	1	1	0	0	0	0	0
			SCNPILOT_SOLID2_TRIM150_Chryseobacterium_39_38	1	0	1	0	0	0	0	0	0	1	1	1	0	0	0	0	0	0	0	0	0	1	1	1	1	0	0	1	0	1	1	0	1	0	0	0	0	1	1	1	1	0	0	0	0	0
			SCNPILOT_SOLID2_TRIM150_Singulisphaera_70_9	1	0	1	0	0	0	0	1	0	1	1	1	0	0	0	0	1	1	1	1	0	1	0	1	1	1	0	1	0	1	1	0	1	0	0	0	1	1	0	1	1	0	0	0	0	0
			SCN_Rhodanobacter_65x	0	1	0	0	0	1	0	0	0	0	0	0	0	0	0	0	0	0	0	1	0	1	1	1	1	0	0	1	0	0	1	1	0	1	0	0	1	0	1	1	1	0	0	1	0	0
			SCN_Rubrivivax_15x	0	1	1	0	0	0	0	0	1	0	1	1	0	1	0	0	1	1	1	0	1	1	1	0	0	1	0	0	1	0	1	1	0	1	0	0	1	0	1	1	1	0	0	0	0	0
			solids_Actinobacteria_2	1	1	1	0	0	0	0	1	0	1	1	0	0	0	0	0	0	0	0	0	0	1	1	0	0	0	0	0	0	0	1	0	1	0	0	1	1	1	0	1	1	0	0	0	0	0
			solids_Cytophagia_1	0	0	0	0	0	0	0	0	0	0	0	1	0	0	0	0	0	0	0	0	0	1	1	0	0	0	0	0	0	0	0	0	1	0	0	0	0	0	0	0	0	0	0	0	0	0
			solids_Gemmatimonadetes_1	1	1	1	0	0	0	0	0	0	1	1	0	0	1	0	0	1	0	1	1	0	1	0	0	1	0	1	0	1	0	1	0	1	0	0	0	1	1	1	1	0	0	0	0	0	0
			solids_Microbacterium_1	1	1	1	0	0	0	0	1	0	1	1	0	0	0	0	0	0	0	0	0	0	1	1	0	0	0	1	0	0	0	1	0	0	0	0	1	0	1	0	1	1	0	0	0	0	0
			solids_Nitrosospira_1	1	0	1	0	0	0	0	0	0	1	1	1	0	1	0	0	1	1	1	1	0	1	1	0	1	0	0	1	1	1	1	1	1	0	0	0	1	1	1	1	1	0	1	1	1	1
			solids_Rhizobiales_1	1	1	1	0	0	0	0	0	0	1	1	0	0	0	0	0	0	0	1	1	0	0	1	0	0	1	1	0	0	0	1	0	0	0	0	0	1	1	1	1	1	0	0	0	0	0
			solids_Rhodanobacter_2	1	0	1	0	0	1	0	0	0	1	1	0	0	0	0	0	0	0	0	1	0	1	1	1	1	1	0	1	1	0	1	1	0	0	1	0	1	1	1	1	0	0	1	1	1	1
			solids_Rhodanobacter_3	1	1	1	0	0	1	0	0	0	1	1	0	0	0	0	0	0	0	0	1	0	1	1	1	1	1	0	1	1	0	1	1	0	0	0	0	1	1	1	1	1	0	1	0	1	1
			solids_Rhodanobacter_4	1	1	1	0	0	0	0	0	0	1	1	0	0	0	0	0	0	0	0	0	0	1	1	1	1	1	0	1	1	0	1	1	0	0	0	0	1	1	1	1	1	0	0	0	0	0
			solids_Rhodanobacter_5	1	0	1	0	0	1	0	0	0	1	1	0	0	0	0	0	0	1	0	1	0	1	1	1	1	1	0	1	0	0	1	1	0	0	1	0	1	1	1	0	1	0	1	1	1	1
			solids_Sphingobacteriales_4	1	0	1	0	0	0	0	0	0	1	1	0	0	0	0	0	0	0	0	0	0	1	1	1	1	0	0	1	0	0	1	0	1	0	0	0	0	1	1	1	1	0	1	1	1	1
[truncated: 48 more columns]

## Sheet: Fig 2a Genome coverage
Figure 2a	The covergae of each of the 309 dereplicated MAGs across 92 metagenomes, as calculated by coverM. No minimum cutoff has yet been applied.
	Genome	JBCH_biofilm_S139	JBCH_planktonic_S140	SCN_reactora	SCN_reactorb	SCN_t0	scn_t1_biofilm	scn_t1_planktonic	scn_t2_biofilm	scn_t2_planktonic	scn_t3_biofilm	scn_t3_planktonic	scn_t4_biofilm_x	scn_t4_biofilm_y	SMJB1B_index2_CGATGT_L008	SCN-1_S35	SCN18_10_11_15_R1_B	SCN18_10_11_15_R1_P	SCN18_10_11_15_R2_B	SCN18_10_11_15_R3_B	SCN18_10_11_15_R4_B	SCN18_10_11_15_R4_P	SCN18_10_11_15_R5_B	SCN18_10_11_15_R5_P	SCN18_13_7_16_R1_B	SCN18_13_7_16_R2_B	SCN18_13_7_16_R3_B	SCN18_13_7_16_R4_B	SCN18_13_7_16_R5_B	SCN18_14_9_16_R1_B	SCN18_14_9_16_R2_B	SCN18_14_9_16_R3_B	SCN18_14_9_16_R4_B	SCN18_14_9_16_R5_B	SCN18_25_1_16_R1_B	SCN18_25_1_16_R2_B	SCN18_25_1_16_R3_B	SCN18_25_1_16_R4_B	SCN18_25_1_16_R5_B	SCN18_25_8_15_R1_B	SCN18_25_8_15_R2_B	SCN18_25_8_15_R3_B	SCN18_25_8_15_R4_B	SCN18_25_8_15_R5_B	SCN18_26_2_15_R1_B	SCN18_26_2_15_R1_F	SCN18_26_2_15_R1_P	SCN18_26_2_15_R2_B	SCN18_26_2_15_R2_P
	CN-SCN_Acidovorax_22x.contigs	0	0	0	0	0	0	0	0	0	0	0	0	0	6.27354	0	0	0	0	0	0	0	0	0	0	0	0	0	0	0	0	0	0	0	0	0	0	0	0	0	0	0	0	0	0	0	0	0	0
	SCN18_25_1_16_R3_B_SCNPILOT_CONT_1000_P_Gammaproteobacteria_novel_39_13_39_37.contigs	0	0	0.141103	0.147496	0	0	0	0	0	0	0	0	0	0	0	0	0	0.300465	1.00587	0.78821	0.630052	0	1.13777	0	0.908485	5.74006	0.336425	0	0	0.641786	5.35894	0	0	0.633837	0.861201	32.9479	0.519164	0.321882	0.212758	0	0	0.369989	0	0	0.966823	1.52485	0	0
	SCNpilot_P_inoc_Xanthomonadales_63_13.contigs	0	0	0	0	0	0	0	0	0	0	0	0	0	0	0	0	0	0	0	0	0	0	0	0	0	0	0	0	0	0	0	0	0	0	0	0	0	0	0	0	0	0	0	0	0	0	0	0
	SCNPILOT_CONT_500_P_Leifsonia_70_8_8.contigs	0	0	0	0	0	0	0	0	0	0	0	0	0	0	0	0	0	0	0	0	0	0	0	0	0	0	0	0	0	0	0	0	0	0	0.279108	0	0	0	0	0	0	0	0	0.63768	1.14214	0	0	0
	2019_SCN_bioreactor_t3_biofilm_Novosphingobium_sp_MD-1_67_8.contigs	1.01402	0.689899	0.152723	0.159635	0	7.70653	3.7839	7.07729	1.42403	7.66437	2.03096	10.3924	10.3924	0	0.638682	0	0	0.18972	0	0	0	0	0	0	0.923008	0	0	0	0	0.901582	0	0	0	0	0.650668	0	0	0	0.212696	0	0	0.189224	0.300496	0.621034	0.881439	0.496533	0.900203	0.483558
	SCNPILOT_CONT_750_P_Aeromonadales_61_5_9.contigs	0	0	0.257058	0.40296	0	1.36534	0.18729	0.331891	0	0	0	0	0	0	0	0	0	0	0	0	0	0	0	0	0	0	0	0	0	0	0	0	0	0	0	0	0	0	0	0	0	0	0	0	0	0	0	0
	SCNPILOT_CONT_300_BF_Rhizobiales_66_14.contigs	0	0	0	0	0	0.550947	0	0.596523	0	0.563433	0	0	0	7.98982	0	6.13616	0.127687	3.6716	0.544414	0	0	0	0	0.392475	0.233701	0	0	0	4.68604	0	0	0	0	0	0	0	0	0	2.37784	12.6439	0.153495	0	4.33795	1.5582	1.88198	0.938708	0.290036	0.211633
	SCNpilot_P_inoc_Burkholderiales_67_12.contigs	0	0	0	0	0	0	0	0	0	0	0	0	0	0.602975	0	0	0	0	0	0	0	0	0	0	0	0	0	0	0	0	0	0	0	0	0	0	0	0	0	0	0	0	0	0	0	0	0	0
	SCN18_30_10_14_R3_B_Leifsonia_70_93.contigs	0	0	0	0	0	0	0	0	0	0	0	0	0	39.1127	0	1.53326	0	49.5192	6.05233	0	0	0	0	0	0.415059	0.384378	0	0	0	0	0	0	0	0	0	0	0	0	25.7403	10.6982	0	0	69.8311	2.2015	8.40325	2.79321	0	0
	SCN18_30_10_14_R3_B_SCNPILOT_CONT_500_BF_Rhizobiales_64_17-related_63_20.contigs	0	0	6.24069	6.77158	0	0	0	0	0	0	0	0	0	0	0	1.88065	0	1.43282	7.0488	6.73357	1.03797	7.55893	2.07414	0.239163	0.321144	0	4.55384	0.700057	0.274064	0	1.70662	2.2243	0	0	0.162946	2.33815	2.64318	2.66829	0.420181	0.920462	14.6785	0.2351	1.57711	1.11523	0.291203	0.369465	1.5721	1.24317
	2019_SCN_bioreactor_200211_biofilm_Hyphomicrobium_61_65.contigs	64.4524	2.49928	1.0285	1.15294	0	3.40345	0.712917	10.7075	0.607115	4.62693	0.551706	2.17981	2.17981	0.802532	0	1.4717	0.223225	1.20661	0.269824	0	0	0.738226	0	0.618796	0	0	0	0	0.545129	0	0	0	0	0.453074	0	0	0	0	0.326083	1.1788	3.16698	0.28596	0.317009	2.04719	0.660018	0.701365	2.03907	0.848969
	SCNPILOT_CONT_1000_P_Pseudonocardia_72_23.contigs	0	0	0	0	0	0	0	0	0	0	0	0	0	0	0	0	0	0	0.252529	0.459935	0	0	0	0	0	0	0	0	0	0.269062	0	0	0	0	0	0	0	0	0	0	1.49758	1.02278	0.54109	10.6251	12.3174	8.14999	6.66205	4.34517
	SCN18_30_10_14_R1_P_Cytophagales_49_46.contigs	0	0	0	0	0	0	0	0	0	0	0	0	0	0	1.56736	0	0	0.159526	0	0	0	0	0	0	0	0	0	0	0	0	0	0	0	0	0	0	0	0	0.189741	0	0	0	0	0.503831	3.79052	5.755	0	0
	SCNPILOT_EXPT_1000_BF_Actinomycetales_Beutenbergia_73_13.contigs	0	0	0.135181	0	0	0	0	0	0	0	0	0	0	0	0	3.00336	0	0	0	0	0	0	0	1.3863	0	0	0	0	0.179572	0	0	0.704829	0	0.155598	0	0	0	0	0	6.55683	0	0	0	0	0	0	0	0
	SCN18_10_11_15_R5_P_Candidatus_Caedibacter_acanthamoebae_SCNPILOT_EXPT_500_P_38_48_38_48.contigs	0	0	1.4187	0.872128	0	4.27461	0.236443	2.54868	0	8.1216	2.54675	2.05466	2.05466	0	0	1.54788	4.41506	0.241856	0	0.79368	44.8041	0.216821	41.2219	0	0.205094	0.17199	0.8065	0	0	0.590164	0	0.17666	0.281786	0	0.224909	6.08204	2.71969	2.05688	0.43176	6.45656	0	0	0	0	0.123547	0.451979	0	0
	SCN18_30_10_14_R1_B_SCNPILOT_EXPT_1000_BF_Afipia_62_8_60_16.contigs	0.907802	0	0.479929	0.324741	0	0.922139	5.41762	1.05985	0	1.32577	0	2.41796	2.41796	0.295101	0	0.514772	0	9.76975	1.92751	2.31503	0.46136	4.23059	0.334817	0	0	0.462577	0.592625	0.278963	0	0	0.415322	0	0.224588	0	0	0.231997	0.550165	0.673405	3.65699	0.613334	20.5311	0.204162	0.883036	1.4681	0.263807	0.260584	0.72115	1.65736
	SCN18_26_2_15_R5_F_Sphingomonas_65_27.contigs	0	0	0	0	0	0	0	0	0	0	0	0	0	0	0	0	0	0	0.332486	0.146802	0.148041	0	0	0	0	0	0	0	0	0	0	0	0	0	0	0	0	0	0	0	24.9044	0.255704	6.87574	4.07897	1.95512	2.14329	10.516	4.84974
	SCN18_25_8_15_R2_B_SCNpilot_BF_INOC_Bordetella_67_10-related_69_14.contigs	0	0	0	0	0	0	0	0	0	0	0	0	0	0.285118	0	3.12534	0.455653	0.779177	0	0	0	0	0	0	0.912647	0	0	0	0.304002	0.155388	0	0	0	0	0	0	0	0	1.12138	10.8806	0	0	0	0	0	0	0.178778	0.432766
	SCN_bioreactor_inoc_reactorb_Bacteroidetes_53_13.contigs	0	0	13.7326	12.401	0	0.153086	0	0	0	0	0	0	0	0	0	0	0	0	0	0	0	0	0	0	0	0	0	0	0	0	0	0	0	0	0	0	0	0	0	0	0	0	0	0	0	0	0	0
	SCN_bioreactor_t0_Alphaproteobacteria_66_43.contigs	0.774311	20.7169	0	0	42.3258	1.83327	8.57804	1.51657	0	2.05724	7.35059	8.85389	8.85389	0	10.7983	0	0	0	0	0	0	0	0	0	0	0	0	0	0	0	0	0	0	0	0	0	0	0	0	0	0	0	0	0	0	0	0	0
	SCN18_25_8_15_R4_B_Xanthomonadales_70_612.contigs	0	0	19.4654	19.7439	0	15.9566	0.576382	4.13632	0	1.10443	0	0.374646	0.374646	2.10071	0	50.4662	17.224	103.323	43.3601	240.071	4.19302	0.161213	0	13.4326	93.0068	4.18223	0.828833	0	9.32352	16.4498	0.364671	0.412071	0	101.667	436.179	1.23866	2.76489	0	109.999	126.499	13.2349	487.227	24.4991	84.0479	20.8266	24.9301	1.76349	1.16917
	CN-SCN_Sphingomonas_18x.contigs	0	0	0	0	0	0	0	0	0	0	0	0	0	5.13679	0	0	0	0	0	0	0	0	0	0	0	0	0	0	0	0	0	0	0	0	0	0	0	0	0	0.269534	0	0	0	0	0	0	0	0
	SCNPILOT_CONT_500_P_Amoebophilus_asiaticus_42_9.0.contigs	0	0	0	0	0	0	0	0	0	0	0	0	0	0	0	0	0	0	0	0	0	0	0	0	0	0	0	0	0	0	0	0	0	0	0	0	0	0	0	0	0	0	0	0	0	0	0	0
	SCN18_30_10_14_R4_P_Microbacterium_70_55.contigs	6.03136	0.45639	7.73534	4.36738	0.250338	8.07824	0.182489	1.81139	0	2.32854	0	0.673316	0.673316	0	2.14276	6.19422	0.347369	31.5169	7.72254	4.73069	0.32767	14.0511	0.905057	0.980387	5.05364	0.986569	0.736978	3.81541	16.2891	8.11774	0.717791	0.554561	0.72192	1.23744	8.75078	0.556006	2.93371	2.13447	5.16383	9.62034	33.8039	4.4565	5.45819	21.6879	14.1858	4.29215	25.0761	5.11665
	SCN18_25_8_15_R2_B_SCNPILOT_EXPT_750_BF_Actinomycetales_70_150_72_69.contigs	0	0	1.37694	0.975068	0	0.673027	0	0.293077	0	0	0	0	0	0	0	59.3954	2.05069	9.43953	1.10714	0.955524	0.13908	0.971684	0.218096	21.1867	0	0	0.279026	7.73465	34.368	0	0	1.71976	6.31406	0	0	0	0.205136	0.880378	3.13666	57.0039	0.867042	0.156749	0	3.0116	2.18147	0.940432	0	0
	SCNpilot_P_inoc_Microbacterium_67_7_partial.contigs	0	0	0	0	0	0	0	0	0	0	0	0	0	7.3034	0	0	0	0	0	0	0	0	0	0	0	0	0	0	0	0	0	0	0	0	0	0	0	0	0	0	0	0	0	0	0	0	0	0
	SCNPILOT_EXPT_1000_BF_Devosia_62_26.contigs	0	0	0.459827	0.28145	0	0	0	0	0	0	0	0	0	37.7271	0	0	0	0	0	0	0	0	0	0	0	0	0	0	0	0	0	0	0	0	0	0	0	0	0	0	0	0	0	0	0	0	0	0
	SCN18_10_11_15_R4_P_SCNPILOT_EXPT_1000_BF_Sphingobacteriia_40_10_29_136.contigs	0	0	0.547317	0.180108	0	0.664234	0	0.171717	0	0	0	0	0	0	0	0	0	0	0	0	120.94	0	0	0	0	0	0	0	0	0	0	0	0	0	0	0	0	0	0	0.141817	0	0	0	0	0	0	0	0
	Microbacterium_testaceum_SCNpilot_P_inoc_Microbacterium_70_36-related_71_14.contigs	0.40351	0.27594	0	0	0	0.841857	0	0.31816	0	0.359347	0	0.609319	0.609319	4.50008	0	2.58813	0.518315	10.8018	0.118537	0	0	0	0	2.43528	0.696686	0	0	0	1.36583	0	0	0	0	0.362653	0.224477	0	0	0	7.02221	6.30987	0	0.853665	1.85213	8.31324	21.7719	9.31278	1.55516	0.621645
	SCN18_10_11_15_R1_B_SCNPILOT_CONT_300_BF_Rhizobiales_62_47_63_12.contigs	0.344514	0	2.52052	2.02434	0	2.02662	0	1.00649	0	0.68625	0	0.796333	0.796333	0.816495	0	8.60377	1.76733	1.62223	0.482237	0.2901	0	0	0	1.1052	1.14895	0	0	0	1.41458	0.894845	0.283865	0	0	0.622779	1.90137	0	0	0	0.28497	4.93204	0.296396	0.715677	0.431201	4.13816	0.541974	0.473476	3.61048	1.43917
	SCN18_25_1_16_R5_B_Rhizobiales_60_7.contigs	0	0	0	0	0	0	0	0	0	0	0	0	0	0	0	0	0	0	0	1.1088	0	3.07967	0	0	0	0	1.36383	1.09262	0	0	0	1.96282	1.1458	0	0	0	0.663292	5.56619	0	0	0	0	0	0	0	0	0	0
	SCN18_14_9_16_R2_B_Alphaproteobacteria_64_15.contigs	4.32818	1.97046	0	0	0	0.391987	0	0	0	0	0	0	0	0	0	0	0	3.3123	0	2.82321	0.157423	0	0	0	10.1993	0	0	0	0	12.4569	0	0	0	0	7.46809	0	0	0	0.758538	0.360601	0	8.43337	0	3.12086	1.94538	1.21396	9.77833	7.39978
	SCNPILOT_CONT_300_BF_Nitrobacter_62_12_partial.contigs	0.569718	0.149091	0	0	0	0	0	0	0	0	0	0	0	1.27923	0	0	0	0	0.816083	1.09876	0.171233	0.128095	0	0.214551	0.321311	0.587539	0	0	0	0.755209	0.564074	0	0	0	0	0	0	0	0	0	1.99099	2.60052	0.968033	0.982289	0	0	2.7924	0.581197
	CN18_26_2_15_R4_P_Melainabacteria_51_74.contigs	0	0	0	0	0	0	0	0	0	0	0	0	0	0	0	0	0	0	0.563728	0.268919	0	0	0	0	0	0	0	0	0	2.41147	0	0	0	0	0	0	0	0	0	0.939861	0	2.6899	4.39383	2.50996	5.45063	13.6084	3.16834	36.2087
	SCNPILOT_EXPT_750_P_Actinomycetales_72_13.contigs	0	1.06277	0.289389	0	0	1.73167	0	1.19684	0	1.71195	0.738192	1.40624	1.40624	0	0	2.07324	0.77294	1.88055	0	0	0	0	0	0	0.549809	0	0	0	0.339466	0	0	0	0	0.34036	0.619821	0	0	0	0.652666	1.52468	0	0.235518	0.311457	1.31479	1.97004	0.702569	3.01027	0.899094
	solids_Rhodanobacter_5.contigs	0	0	1.32586	0.805672	0	0.394307	0	0	0	0	0	0	0	0	0	0	0	0	0	0	0	0	0	0	0	0	0	0	0	0	0	0	0	0	0	0	0	0	0	0	0	0	0	0	0	0	0	0
	2019_SCN_bioreactor_200211_biofilm_Rhizobiales_70_15.contigs	15.191	11.2573	0.226126	0.270348	0	2.30301	0.203118	2.10758	0.317091	6.29472	0.83568	7.59888	7.59888	0	0	0	0	0	1.36047	0.810506	0.279907	0.587286	0	0	0.245733	1.14249	0.232249	0.1349	0	0.366437	0.672772	0.303932	0.112727	0	0.540714	1.3267	0.529731	0.163517	0	0	0.873555	0.994896	0.348713	0.347148	0.500739	0.325754	1.5014	1.02787
	SCN18_30_10_14_R2_B_Alphaproteobacteria_64_8.contigs	0.154497	0	0.445628	0.427242	0	0	0	0	0	0	0	0	0	0	0	0.521833	0.367225	0	0	0	0	0	0	0	0.181972	0	0	0	0	0.147458	0	0	0	0.142847	0.33957	0	0	0	0	0.901557	0	0.320484	0.134602	2.06612	0.217622	0.21482	0.852824	0.389838
	SCNpilot_P_inoc_Stenotrophomonas_69_27.contigs	0	0	0.492452	0	0.301362	0	0	0	0	0	0	0	0	30.6895	0	4.65	2.90497	13.0303	0.263499	0	0.700419	0	0	0.626508	5.07986	0.192912	0.27228	0	0.920751	1.88382	0	0	0	8.8623	0.29794	0	0.221981	0	13.0208	18.6679	0	0.820859	1.57208	4.82804	0.483231	0.506111	8.09699	3.33263
	2019_SCN_bioreactor_200211_planktonic_Verrucomicrobia_60_20.contigs	1.48923	19.1716	0	0	0	82.002	24.582	96.4403	3.83137	52.532	6.35286	27.7766	27.7766	0	0	0	0	0	0	0	0	0	0	0	0	0	0	0	0	0	0	0	0	0	0	0	0	0	0	0	0	0	0	0	0	0	0	0
	SCN18_25_8_15_R2_B_Nitrosospira_multiformis_SCNPILOT_SOLID_1_TRIM150_Nitrosospira_54_27_54_34.contigs	0	0	1.39688	2.81262	0	0	0	0	0	0	0	0	0	6.58108	0	24.7212	0	2.21848	0	0	0	0	0	21.6663	1.04779	0	0	0	9.94165	0.828158	0	0	0	7.81519	5.53142	0	0	0	4.36796	29.1353	0	0	0	0	0	0	0	0
	SCN18_26_2_15_R1_F_SCNPILOT_CONT_1000_BF_Chloroflexi_54_27_54_23.contigs	29.261	32.5405	0.629124	0.636018	0	0.359235	0	0	0	0.521409	0.190429	3.12838	3.12838	0.123006	0	0	0	22.4434	0.626716	1.62512	0	0	0	0	49.0396	0.419344	0	0	0	76.9432	0.247302	0	0	3.06927	68.7074	0	0	0	49.9283	0.53545	0	33.2382	6.96512	23.6814	18.3846	226.583	11.9981	61.3216
	SCN18_26_2_15_R4_B_SCNPILOT_CONT_750_P_Burkholderiales_64_62_65_12.contigs	0	0	3.83994	2.09393	0	0.750514	0	0.681606	0	0	0	0	0	0	0	0	0	0	0	0.557823	0	0	0	0	0	0.416161	4.706	1.57592	0.307519	0	1.11656	0.834223	2.38563	0	0	0	0	0	0	0	0	1.01865	0.169044	0	0	0	1.56291	0.773183
	SCN18_25_8_15_R2_B_Xanthomonadales_66_12.contigs	2.69238	0.221542	0.613637	2.16285	0	0.1588	0	0	0	0	0	0	0	0	0	2.27303	0	0.587536	0	0	0	0	0	5.60581	1.22128	0	0	0	0.678041	0.407255	0	0	0	1.53411	1.42598	0	0	0	0.761626	10.1252	0	0.321934	0	1.03442	0	0	0.755774	0.358732
	SCN_Rubrivivax_15x.contigs	0	0	0	0	0	0	0	0	0	0	0	0	0	0	0	0	0	0	0	0	0	0	0	0	0	0	0	0	0	0	0	0	0	0	0	0	0	0	0	0	0	0	0	0	0	0	0	0
	SCN18_26_2_15_R3_B_Saccharibacteria_TM7_47_55.contigs	0	0	0	0	0	0	0	0	0	0	0	0	0	0.162592	0	8.8237	377.311	87.8323	0.941246	1.64301	0.241912	0	0.47409	0.549905	27.6744	0	0	0	0.605625	31.6095	0	0	0	11.882	35.4513	0	0	0	112.536	41.8775	0	55.6169	13.8299	72.6456	263.368	467.57	49.5867	793.443
	SCN18_31_3_15_R4_B_SCNpilot_BF_INOC_Flavobacterium_39_30_40_63.contigs	0	0	0.651408	0.141927	0	3.9514	33.4332	3.61102	0.292046	0.377816	0	0	0	3.60384	0	0	0	1.13532	1.40844	11.4006	97.0889	0.24196	8.4975	9.34848	0.262866	0	0.575421	0.302488	1.48283	0.237864	0	0	3.56625	3.16522	0	1.62963	1.05791	0.950115	2.91539	0.398447	0	0.285977	0.349358	0	0	0	0	0
	2019_SCN_bioreactor_200211_planktonic_Xanthobacter_68_11.contigs	11.8507	10.2898	0	0	0	0	0	0	0	0	0	0	0	0	0.219489	0	0	0	0	0	0.283971	0.223333	1.04251	0	0	0	0	0	0	0	0	0	0	0	0	0	0	0	0	0	0	0	0	0	0	0	0	0
	SCN18_26_2_15_R4_B_Rhodanobacter_69_138.contigs	153.467	27.8832	21.896	26.0196	0	4.50812	0	1.74637	0	0.717777	0	0.321895	0.321895	0.235364	5.92078	25.9562	2.0086	17.354	37.4476	8.10044	0.149327	1.12379	0.179905	87.794	101.205	25.3289	1.42008	4.28656	8.53357	141.589	24.6043	0.968667	1.64418	108.372	60.4798	31.7736	11.9943	0.488015	30.8665	104.16	83.2918	30.5381	91.1688	26.7997	8.88306	35.6363	93.1583	102.386
	SCNPILOT_EXPT_300_BF_Alicycliphilus_69_12.contigs	0	0	0	0	0	3.38226	0	0.996334	0	0	0	0	0	1.04683	0	10.8417	2.97712	2.91352	0	0.516083	0	0	0	12.4812	0	0	0	0	8.93407	2.22546	0	0	0	3.01459	2.4813	0	0	0	4.99399	21.3264	1.88523	1.37672	1.09909	0.964629	0.195761	0.569618	0.5003	0.685347
	SCN18_10_11_15_R3_B_Afipia_64_1782_curated.contigs	575.768	14.7628	1474.05	1652.13	0	239.629	2.62191	85.6608	0	9.06712	0.2817	11.3511	11.3511	0	0.323763	73.9971	1.57553	18.1444	1479.92	1009.52	128.299	1174.98	396.484	0.61794	0.368027	230.399	913.362	134.289	4.30406	0	346.694	530.126	68.2505	0.45639	0.718034	563.65	604.388	519.171	3.40661	25.1716	1579.54	4.05254	293.897	21.9131	12.6341	8.02126	6.14009	56.7391
	SCN18_25_1_16_R1_B_SCNPILOT_CONT_300_BF_Rhizobiales_62_47_62_13.contigs	2.53679	4.87563	40.8168	26.9065	0	30.3187	1.93626	14.365	0.465214	10.1106	3.09608	13.5694	13.5694	0.587814	0	1.4569	0.492542	0.565202	0	0	0	0	0	5.553	1.28304	0	0	0	5.33512	1.91285	0	0	0	10.314	1.58202	0	0	0	0	1.00953	1.29238	0.224882	0	1.35875	0.163929	0	1.75203	0.434753
	SCNPILOT_CONT_750_P_Burkholderiales_64_62.contigs	0.504485	0.547809	7.95448	2.68791	2.3694	1.64877	0.434556	1.40775	0.20689	2.85651	0.872784	7.42815	7.42815	0	8.57568	0	0	0.41752	0	0	0	0	0	0.210462	0	0	0.607129	1.76818	0.889368	3.48742	0	0.216721	3.6033	0	0.116483	0	0	0	0.584641	0	0	0	0	0	0	0	1.68886	0.966889
	SCN18_10_11_15_R1_P_Microbacterium_71_863.contigs	0	0	0.655631	0.324151	0	29.7851	125.557	27.9454	177.611	25.6437	419.233	9.88466	9.88466	0	0	2.40123	698.04	0.883509	0	0	0	0	0.869086	0.448958	0.409254	0	0	0	0.119672	0	0	0	0	1.00287	0.280002	0	0	0	0.168258	9.57625	0	0	0.150181	0	0	0	0	0
	2019_SCN_bioreactor_t2_biofilm_Alphaproteobacteria_70_37.contigs	7.27336	244.062	1.37867	1.11443	0	77.3076	10.558	35.9304	90.8907	50.7344	15.0266	70.1831	70.1831	0	1.34779	0	0	0.122981	0	0	0	0	0	0.544337	2.87013	0.241593	0	0	0.207163	7.90821	0.237825	0	0	2.22486	5.32314	0	0	0	0.200301	0	0	0	0	0	0	0	0	0
	SCN18_26_2_15_R2_B_SCN_Variovorax_21x_67_25.contigs	0	0	0	0	0	0	0	0	0	0	0	0	0	24.7699	0	0.31948	0.132955	21.7489	1.15156	0.539027	0	0	0.235418	6.81011	2.57409	5.62491	1.64168	6.29322	1.25173	0.139328	3.70859	0.297235	2.49478	0	0.563988	8.12774	1.21633	0.198932	34.0301	2.35229	0.722393	13.4245	14.2469	34.1552	43.3395	24.8559	20.8663	11.8826
	2019_SCN_bioreactor_t2_biofilm_Acidovorax_65_56.contigs	1.35677	34.5125	0	0	0	28.9608	11.7527	54.7173	3.11491	12.6557	2.62677	8.39471	8.39471	0.468926	0	0	0	0	0	0	0	0	0	0	0	0	0	0	0	0	0	0	0	0	0	0	0	0	0	0	0	0	0	0	0	0	0	0
	SCN18_30_10_14_R2_P_Burkholderiales_63_16.contigs	0	0	0	0	0	2.4038	0	1.28913	0	0	0	0	0	0	0	0	0	0	0	0	0	0	0	0	0	0	0	0	0	0	0	0	0	0	0	0	0	0	0	0	0	0	0	0	0	0	0	0
	2019_SCN_bioreactor_200211_biofilm_Proteobacteria_62_11.contigs	10.9904	1.85977	0	0	0	0	0	0	0	0	0	0	0	0	0	0	0	0	0.206102	0.399517	0	0	0	0	1.30492	0.347248	0	0	0	1.31085	0	0	0	0	0	0	0	0	0	0	0.588712	0.64035	0.596366	1.24861	0.436852	0.432596	1.63042	1.66868
	SCNpilot_P_inoc_Kapabacteria_57_18.contigs	0	0	0.54331	0.236296	0	0	0	0	0	0	0	0	0	56.0159	0	7.9976	0.309292	12.705	5.33162	0.955069	0.186494	0.173947	0.441713	22.4914	1.39521	0	0	0	38.0267	0.197164	0	0	0	0.161996	0	0	0	0	18.8502	16.0366	4.55615	1.33432	18.7148	6.73983	5.33468	2.90039	2.80793	1.73429
	SCN18_14_9_16_R5_B_Mesorhizobium_63_3.contigs	0	0	1.57367	1.67776	0	0	0	0	0	0	0	0	0	0	0	0	0	0	0	0	0	0.857599	1.33757	0	0	2.46175	6.43171	22.6773	0	0	4.14683	32.4244	32.2717	0	0	3.28142	25.8853	75.0936	0	0	0	0	0	0	0	0	0	0
	SCNpilot_BF_INOC_Burkholderiales_67_9.contigs	0	0	0	0	0	0	0	0	0	0	0	0	0	1.74674	0	0	0	0	0	0	0	0	0	0.369203	0	0	0	0	1.75821	0	0	0	0	0.40302	0	0	0	0	0	0.845731	0	0	0	0	0	0	0	0
	SCN18_13_7_16_R1_B_Burkholderiales_69_20.contigs	0	0	12.0382	13.0877	0	6.71167	0	1.09824	0	0.409813	0	0	0	0	0	0.911755	0	1.59874	0	0	0	0	0	15.6669	1.57146	0	0	0	13.9935	0.908315	0	0	0	1.99809	3.32729	0	0	0	1.49375	2.25381	0	0	0	0	0	0	0	0
	SCN18_14_9_16_R1_B_Chryseobacterium_40_24.contigs	0	0.309686	5.59869	5.65515	0	91.1044	5.83366	16.4663	0	2.922	0	1.29503	1.29503	0	0	17.6309	3.59344	15.9427	0	0.686677	0.768562	0.476073	0.662467	19.5913	6.00287	0	12.3009	3.32206	21.1016	0.597217	0	19.4959	12.3468	13.7998	0.235329	0	11.7333	12.6808	38.6756	20.4437	0	2.12486	0.151432	0	0	0	0.216683	0.254594
	2019_SCN_bioreactor_200211_planktonic_Bacteroidales_40_82.contigs	0.447289	80.646	0	0	0	0	0	0	0	0	0	0.231146	0.231146	0	0	0	0	0	0	0	0	0	0	0	0	0	0	0	0	0	0	0	0	0	0	0	0	0	0	0	0	0	0	0	0	0	0	0
	CN-SCN_Microbacterium_18x.contigs	0	0	0	0	0	0	0	0	0	0	0	0	0	4.7971	0	5.43951	0.546402	0.664716	0	0	0	0	0	0.319056	0	0	0	0	0.154622	0.42103	0	0	0	0.422583	0	0	0	0	0.200206	7.3865	0	0	0	0	0	0	0	0
	2019_SCN_bioreactor_t3_biofilm_Leifsonia_71_11.contigs	4.20745	1.39404	0.708551	0.659295	1.05683	7.17261	0.26105	1.80375	0	10.3411	1.85619	7.88932	7.88932	0	0.864891	0.246614	0	0.737934	0.148932	0.181291	0	0	0	0.128325	1.1343	0	0.43797	0	0	2.17176	0.125681	0.348157	0	0.308573	1.44815	0	0.40217	0	0	0.244615	0	0.5657	0.321667	1.93214	1.58822	0.91561	2.87574	1.12309
	SCNPILOT_SOLID_1_Rubrobacteridae_70_15_partial.contigs	0	0	0	0	0	0	0	0	0	0	0	0	0	0	0	0	0	0	0	0	0	0	0	0	0	0	0	0	0	0	0	0	0	0	0	0	0	0	0	0	0	0	0	2.40505	0.177559	0	0.544308	0
	SCN18_26_2_15_R1_B_Proprionibacteraceae_70_19.contigs	8.8364	3.97172	10.5015	5.19686	0	2.16301	0	1.5751	0	0.849887	0	0.434889	0.434889	0.141215	0	9.84883	1.42762	6.54968	0.289845	0.389562	0.190858	0.164669	0.128463	0.895021	0.221183	0.238832	6.25311	9.98136	1.53618	0.196236	0.162945	2.88798	5.9198	0.417757	0.148656	0	1.32425	9.65839	0.727226	8.98769	0.264242	0.320975	1.15326	14.712	5.7469	2.6887	1.14867	1.04052
	SCN18_30_10_14_R4_B_Microbacterium_70_78.contigs	0.25366	2.82926	0.448984	0.504291	0	4.22225	0.43997	1.57998	0	0.965223	0.159223	0.36386	0.36386	1.63239	0.971443	0.456472	0	0.940796	0.14625	0	0	0	0	4.73049	0	0	0	0	31.6998	0	0	0	0	0	0	0	0	0	0.448125	8.26561	0	0.26719	1.03765	4.8625	11.4216	5.28874	0	0.511227
	SCNPILOT_SOLID2_TRIM150_Singulisphaera_70_9.contigs	0	0	0.582146	0	0	0	0	0	0	0	0	0	0	0	0	0	0	0	0	0	0	0	0	0.608513	0	0	0	0	0.410862	0	0	0	0	0.322089	0	0	0	0	0	0	0	0	0	0	0	0	0	0
	CN-SCN_Acidobacteria_32x.contigs	0	0	0	0	0	0	0	0	0	0	0	0	0	8.88725	0	0	0	0	0	0	0	0	0	0	0	0	0	0	0	0	0	0	0	0	0	0	0	0	0	0	0	0	0	0	0	0	0	0
	2019_SCN_bioreactor_200211_planktonic_Bacteroidetes_50_37.contigs	26.8291	36.5185	0	0	0	0	0	0	0	0.202627	0	0.95673	0.95673	0	0	0	0	0	0	0	0	0	0	0	0	0	0	0	0	0	0	0	0	0	0	0	0	0	0	0	0	0	0	0	0	0	0	0
	SCN_bioreactor_inoc_reactorb_Betaproteobacteria_68_25.contigs	0.800717	13.2732	54.076	22.7389	0	2.04849	0	0.570914	0	0	0	0	0	1.74555	0	0	0	0	0	0.32107	0	0.283853	2.8863	1.89771	0	0	3.66355	9.05462	6.81406	0	0	10.0925	10.4651	0	0	0	1.39421	1.14252	0	2.43459	0	0	0	0	0	0	0	0
	2019_SCN_bioreactor_t3_biofilm_Bacteroidetes_40_21.contigs	0	0.371543	0	0	0	170.143	18.0724	80.9968	4.53987	20.3446	2.20228	7.17143	7.17143	0	0	0	0	0	0	0	0.18417	0	0	0.653749	0	0	0	0	0.133354	0	0	0.523902	0	0	0	0	0	0	0	0.358513	0	0	0	0	0	0	0	0
	SCN18_30_10_14_R4_P_Rhizobiales_66_13.contigs	0.24455	0	0	0	0	0	0	0	0	0	0	0	0	0	0	0	0	0.194731	2.95178	0.893383	0	1.17789	0	0	0	0.7604	0	0	0	0	0.550395	0	0	0	0	0.172408	0.576568	0.262724	0	0	3.04987	0.737242	0.385141	4.88099	2.79097	1.88815	1.42293	1.1411
	SCN_bioreactor_inoc_reactora_Bacteroidetes_38_10.contigs	0	0	9.72638	4.10522	0	0.73669	0	0	0	0	0	0	0	0	0	0	0	0	0	0	0	0	0	0	0	0	0	0	0	0	0	0	0	0	0	0	0	0	0	0	0	0	0	0	0	0	0	0
	SCNpilot_BF_INOC_Bacteroidetes_37_82.contigs	0	0	0	0	0	0	0	0	0	0	0	0	0	0.185992	0	0	0	0	0	0	0	0	0	0	0	0	0	0	0	0	0	0	0	0	0	0	0	0	0	0	0	0	0	0	0	0	0	0
	SCN18_30_10_14_R3_B_SCNPILOT_CONT_1000_P_Verrucomicrobia_61_8_61_17.contigs	0	0	0	0	0	0	0	0	0	0	0	0	0	0	0	0	0	0.747651	0	0	0	0	0	0	0	0	0	0	0	0	0	0	0	0	0	0	0	0	0.381499	0	0	0	0	0	0	0	0	0
	SCNpilot_P_inoc_Planctomycetales_70_10.contigs	0.602373	0	0	0	0	0	0	0	0	0	0	0	0	0.818525	0	2.31315	0	2.26454	0.368026	0.159258	0	0	0	2.01902	0.633934	0	0	0	0.478729	0.386442	0	0	0	0.35753	0.551212	0	0	0	0.551532	1.88406	0	0.577301	1.11062	2.8842	2.83219	1.97186	5.13884	3.23607
	SCNpilot_P_inoc_Dyadobacter_48_40.contigs	0	0	0	0	0	0	0	0	0	0	0	0	0	0.168983	0	0	0	0	0	0	0	0	0	0	0	0	0	0	0	0	0	0	0	0	0	0	0	0	0	0	0	0	0	0	0	0	0	0
	2019_SCN_bioreactor_t1_planktonic_Alphaproteobacteria_67_63.contigs	5.10748	0	0	0	0	11.5027	60.8797	5.56549	5.34598	3.89916	0	2.20893	2.20893	0.416098	0	1.87904	0.557004	1.26531	11.8451	7.14066	0	0	0	0	0	0	0	0	0	0	0	0	0	0	0	0	0	0	0	1.65441	0	1.44119	3.37087	4.56584	2.57668	1.85747	5.1325	2.54351
	SCNPILOT_EXPT_1000_BF_Rhodospirillales_43_39.contigs	0.202646	8.26174	3.18941	0.386734	0	3.35911	1.38173	4.81598	20.6952	1.17611	0.450401	0	0	0	0	0.126449	1.79766	0	0.236089	0.215491	9.02769	0	0.118872	0.299856	0	0	0	0	0	0	0	0	0	0.466696	0	0.287752	0	0	0.332197	1.32686	0	0	0	0	0	0	0	0
	SCN18_26_2_15_R1_F_Chitinophagaceae_50_26.contigs	173.754	19.2884	0	0	0	2.05425	1.0285	8.27007	0.342981	27.7867	7.2971	51.6637	51.6637	0	0	0	0	0	0.25406	3.3614	0.23703	0	0	0	3.8217	3.83404	0	0.390156	0	19.7784	8.5665	0	1.79006	0	1.31488	2.37593	6.35563	0.162918	0	0	0	5.60396	0	12.1529	20.7281	35.3896	1.76238	0.975271
	2019_SCN_bioreactor_inoc_reactorb_Clostridiales_33_7.contigs	0	0	1.02964	6.48392	0	0.195455	0	0	0	0	0	0	0	0	0	0	0	0	0	0	0	0	0	0	0	0	0	0	0.224526	0	0	0	0	0	0	0	0	0	0	0	0	0	0	0	0	0	0	0
	SCNPILOT_EXPT_1000_BF_Thiobacillus_strain2_65_27.contigs	0	0	0	0	0	0	0	0	0	0	0	0	0	4.41318	0	0	0	0	0	0	0	0	0	0	0	0	0	0	0	0	0	0	0	0	0	0	0	0	0	0	0	0	0	0	0	0	0	0
	SCN18_30_10_14_R3_B_Delftia_65_125.contigs	0	0	0	0	0	0	0	0	0	0	0	0	0	7.95014	0	0	0	0	0	0	0	0	0	0	0	0	0	0	0	0	0	0	0	0	0	0	0	0	0	0.133984	0	0	0.197329	0.376772	0.137687	0.246523	0.123417	0.197896
	SCNPILOT_CONT_300_BF_Sphingomonadales_65_9_partial.contigs	0.281052	0	0.72242	0.934834	0	0.661434	0	0.345887	0	0	0	0	0	0	0.358537	0.227163	0	3.22413	0	0	0	0	0	0	0.832285	0.527822	0.490149	0.787532	0.756345	0.933446	0.493707	1.19183	0.465021	0.255968	3.54608	0	0.161209	0	3.07166	0.706094	0	0	0	0	0	0	0	0
	2019_SCN_bioreactor_t4_planktonic_Bacteroidetes_43_45.contigs	24.8792	53.1343	8.76163	3.13517	0	48.5508	200.5	37.3461	124.99	57.0339	89.5052	46.1942	46.1942	0	0.45684	2.18812	18.5049	0.447701	0	0.185996	0	0	0	1.42771	0	0	0	0	0.209335	0.989935	0	0	0	0.815983	0.37398	6.95436	0	0	1.17417	5.10939	0	3.89102	0.246198	0.440611	3.68213	10.641	0.425197	0.609554
	SCN18_10_11_15_R5_P_Alphaproteobacteria_68_131.contigs	0.740397	25.2432	21.1806	5.91902	0	3.58304	8.89825	8.37993	8.37217	8.19945	13.6637	7.59665	7.59665	0	0	0	0	0	0.762447	4.23726	93.2286	3.60238	106.059	0	0	0.265366	22.6409	14.0488	0	0	1.13015	7.77598	13.9554	0	0	12.6831	13.628	16.8579	0	0	1.1336	0	0	0	0	0	0	0
	SCNPILOT_EXPT_750_P_Bacteroidia_38_18.contigs	0	0	5.30755	2.30823	0	0	0	0	0	0	0	0	0	0	0	0	0	0	0	0	0.2601	0	0.693064	2.25523	0	0	6.98225	0.986487	6.88975	0	0	9.77574	5.24981	0	0	0	0.253565	0.643337	0	0	0	0	0	0	0	0	0	0
	SCN18_10_11_15_R4_P_SCNPILOT_CONT_750_P_Caedibacter_acanthamoebae_37_11_38_20.contigs	0	0.291549	1.59143	1.77494	0	0.639518	0	0.437722	0	0	0	0	0	0	0	0	0	0	0	0.207355	17.5992	0	1.45074	0	0	0.120308	0.791891	0.339823	0	0	0	0.354663	2.23974	0	0	0	0.478999	0	0	0	0	0	0	0	0	0.145138	0	0
	SCNpilot_P_inoc_Microbacterium_69_20.contigs	0	0	0	0	0	0	0	0	0	0	0	0	0	54.0013	0	0.800532	0.363942	0	0	0	0	0	0	3.45659	0	0	0	0	43.5596	0	0	0	0	0	0	0	0	0	0	1.52692	0	0	0	0	0	0	0	0
	solids_Actinobacteria_2.contigs	0	0	0	0	0	0	0	0	0	0	0	0	0	0	0	0	0	0	0	0	0	0	0	0	0	0	0	0	0	0	0	0	0	0	0	0	0	0	0	0	0	0	0	0	0	0	0	0
	solids_Rhizobiales_1.contigs	0	0	1.41967	1.5486	0	0.63056	0	0	0	0	0	0	0	0	0	2.10345	0.23875	1.56729	0	0.705499	0	0	0	0.861343	1.30851	0	0	0	0.740538	1.01857	0	0	0	2.07565	1.72076	0	0	0	0.332549	2.01744	0	0.73126	0	2.8469	0.557566	0.472567	1.92925	0.647041
	2019_SCN_bioreactor_t1_biofilm_Micrococcales_73_29.contigs	9.93632	40.6058	2.62807	1.28879	1157.18	28.8133	0.861401	8.04386	0	8.61564	0	7.34892	7.34892	0	10.8433	0	0	1.11794	0	0	0	0	0	0.614655	1.95704	0	0	0	0.256296	4.69655	0	0	0	4.34681	5.92745	0	0	0	0.338957	0	0	0	0	0	0	0	0	0
	solids_Rhodanobacter_3.contigs	0	0	0	0	0	0	0	0	0	0	0	0	0	0.551141	0	0	0	0	0	0	0	0	0	0	0	0	0	0	0	0	0	0	0	0	0	0	0	0	0	0	0	0	0	0	0	0	0	0
	SCN_bioreactor_inoc_reactorb_Actinobacteria_65_60.contigs	0	0	128.868	58.7824	0	31.7725	0.67664	5.56366	0	0.711739	0	0	0	0	0	0	0	0	0	0	0	0.844343	1.2519	0	0	0	0	0.209019	0	0	1.57687	6.64524	0.192892	0	0	0	2.7809	16.4132	0	0	0	0	0	0	0	0	0	0
	SCNPILOT_EXPT_1000_BF_Sphingomonas_65_55.contigs	0	0	0	0	0	0	0	0	0	0	0	0	0	2.68282	0	0	0	0	0	0	0	0	0	0	0	0	0	0	0	0	0	0	0	0	0	0	0	0	0	0	0	0	0	0	0	0	0	0
	SCNPILOT_CONT_1000_P_Sphingobacteriales_46_16.contigs	0	0	0	0	0	0	0	0	0	0	0	0	0	0	0	0	0	0	0	0	0	0	0	0	0	0	0	0	0	0	0	0	0	0	0	0	0	0	0	0	0	0	0	0	0	0	0	0
	SCN18_25_8_15_R2_B_SCNPILOT_EXPT_750_BF_Sphingobacteriia_47_330_48_20.contigs	0	0	0	0	0	0	0	0	0	0	0	0	0	5.72746	0	0.525019	0.138455	5.1737	0	0	0	0	0.277657	0.267522	0.771318	0	0	0	1.02508	0	0	0	0	0	0	0	0	0	8.27394	17.0744	0.168132	0	0.185918	3.12113	8.7084	7.86682	0	0
	SCN18_25_1_16_R3_B_Rudaea_64_147.contigs	0	0	0	0	0	0	0	0	0	0	0	0	0	0	0	0	0	0	19.5591	45.0112	2.43267	19.001	6.63101	0	0	101.362	0	0	0	0	172.43	0	0	0	0	124.618	16.5532	12.8802	0	0	19.3953	0.869073	6.2492	0.435777	0	0.677007	1.62226	3.23412
	2019_SCN_bioreactor_200211_planktonic_Legionella_40_41.contigs	1.92509	40.0868	7.11695	1.00433	0	0.4646	0	0.15695	0	0	0	0	0	0	0	0	0	0	0	0	0	0	0	0	0	0	0	0	0	0	0	0	0	0	0	0	0	0	0	0	0	0	0	0	0	0	0	0
	SCN18_25_1_16_R2_B_Alphaproteobacteria_70_11.contigs	5.6548	6.13359	0	0	0	0.804369	0	0.244543	0	0.277069	0	0	0	0	0	0	0	0.724211	0	0.489779	0	0	0	0	5.53576	0.177951	0	0	0	3.76438	0.231268	0	0	0	8.89068	0	0	0	0.791767	0	0	1.26737	0.611002	3.69509	1.67104	1.18325	3.59975	3.54331
	SCN18_25_8_15_R2_B_SCNPILOT_EXPT_1000_BF_Devosia_62_26-related_62_9.contigs	0	0	0	0	0	0	0	0	0	0	0	0	0	0	0	1.70679	0.14863	0.922848	0	0	0	0	0	5.66949	0.2872	0	0	0	5.86999	0	0	0	0	0.340865	0	0	0	0	0.37512	7.583	0	0	0	0	0	0	0	0
	SCNPILOT_CONT_1000_P_Alphaproteobacteria_novel_41_6_7.contigs	0	0	0	0	0	0	0	0	0	0	0	0	0	0	0	0	0	0	0	0	0	0	0	0	0	0	0	0	0	0	0	0	0	0	0	0	0	0	0	0	0	0	0	0	0	0	0	0
	SCN18_26_2_15_R1_B_SCNPILOT_CONT_1000_BF_Rhizobiales_65_79_64_17.contigs	1.16672	1.3065	10.0901	10.4544	0	5.68626	0	1.078	0	0.679849	0	0	0	0	0	0.234942	0	1.48978	0.414669	0.659535	0	0	0	0.647233	3.13941	0.205286	0	0	0.3948	2.55809	0.274058	0	0	0.390622	4.15602	0	0	0	0.385196	0.60513	0	3.20878	0.747851	13.262	1.68472	2.03574	5.9347	6.10551
	SCNPILOT_SOLID_1_Castellaniella_67_33.contigs	0	0	5.07378	1.01483	0	0.214164	0	0	0	0	0	0	0	0	0	0.624165	0	0	0	0	0	0	0	0	0	0	0	0	0	0	0	0	0	0	0	0	0	0	0	1.23916	0	0	0	0	0	0	0	0
	SCN18_30_10_14_R1_B_Sphingobium_66_9.contigs	0	0	0	0	0	0.381754	0	0.235281	0	0.207795	0	0.225461	0.225461	0.995693	0	0	0	0.331754	0	0	0	0	0	0	0	0	0	0	0	0	0	0	0	0	0	0	0	0	0.385028	0.497896	0	0	0	0.166985	0	0	0	0
	SCNpilot_P_inoc_Novosphingobium_63_5.contigs	0	0	0	0	0	0	0	0	0	0	0	0	0	1.7529	0	0.188181	0	0	0	0	0	0	0	0.146198	0	0	0	0	0.943725	0	0	0	0	0	0	0	0	0	0	3.73139	0	0	0	1.13202	1.28009	0.658146	0	0
	SCNpilot_BF_INOC_Clostridium_37_18.contigs	0	0	0	0	0	0	0	0	0	0	0	0	0	0	0	0	0	0	0	0	0	0	0	0	0	0	0	0	0	0	0	0	0	0	0	0	0	0	0	0	0	0	0	0	0	0	0	0
	SCN18_10_11_15_R1_B_Solirubrobacterales_67_19.contigs	0	0	2.12591	0.63601	0	0.696282	0	0.153128	0	0	0	0	0	0	0	15.289	0.176514	1.47442	1.42024	0	0	0	0	6.32908	0	0	0	0	2.87667	0	0	0	0	1.88477	0	0	0	0	0.242532	22.9016	0	0	1.39486	4.81552	0.173777	0	0	0
	SCN18_30_10_14_R1_P_Bosea_67_18.contigs	2.0256	24.7563	0.944371	0.312455	0	111.67	34.2934	96.252	179.794	86.8203	18.1763	50.9117	50.9117	0	0	0.246556	0	9.6636	0.841595	0.194617	0	0	0	1.5677	2.05947	0	0	0.210306	1.22313	0.502703	0	0	0.288038	0.938481	0.4739	0	0	0	1.99272	1.21159	0	0.4479	2.64117	3.5901	4.17022	2.08223	1.62611	0.570591
	SCNPILOT_CONT_300_BF_Actinomycetales_73_43.contigs	5.2475	1.07454	7.01377	3.12216	4.55755	1.91896	0	0.622609	0	0.304921	0	0	0	0	0.337865	0.221781	0	0.471123	0	0	0	0	0	2.15496	0.820446	0	0.624351	0.514046	2.29127	2.33347	0	0.503416	1.28081	5.01307	4.78275	0	0	0	0	0.278737	0.651488	0	0	0	0	0	0	0
	SCNPILOT_CONT_500_P_Enterobacter_55_6.1.contigs	0	0	0	0	0	0	0	0	0	0	0	0	0	0	0	0	0	0	0	0	0	0	0	0	0	0	0	0	0	0	0	0	0	0	0	0	0	0	0	0	0	0	0	0	0	0	0	0
	SCNpilot_BF_INOC_Bacteroidetes_39_46.contigs	0	0	0	0	0	0	0	0	0	0	0	0	0	0	0	0	0	0	0	0	0	0	0	0	0	0	0	0	0	0	0	0	0	0	0	0	0	0	0	0	0	0	0	0	0	0	0	0
	2019_SCN_bioreactor_t2_plantonic_Sphingomonadales_63_2074.contigs	17.7922	758.594	0.371901	0.13979	0	84.1514	1611.65	116.954	2058.43	179.066	1188.24	486.803	486.803	0.290557	81.2851	2.19334	1.07594	24.5517	0	0	0	0	0	8.19907	1.76646	0	0	0	0.689258	18.1849	0	0	0	1.86487	5.34056	0	0	0	34.7351	4.71719	0	5.2202	1.63182	2.75886	4.41113	4.04315	6.38313	18.8756
	SCN18_31_3_15_R3_B_SCNPILOT_EXPT_300_BF_Sphingomonas_67_13_68_146.contigs	13.3711	3.79567	11.5905	37.8613	0	69.7005	211.274	51.2106	43.5695	58.0678	271.315	48.0593	48.0593	0	0	0	0	76.9863	43.6015	39.9386	134.43	52.6359	173.769	0	9.79744	86.6696	24.1973	107.529	0	0.436774	82.7832	30.7	79.7336	0.368509	0.214706	191.8	70.4946	135.6	110.687	0.656909	42.4837	12.4202	66.4144	1.18999	0.166207	0.306341	1.0826	2.7039
	SCNpilot_BF_INOC_Parabacteroides_41_8.contigs	0	0	0	0	0	0	0	0	0	0	0	0	0	0	0.365042	0	0	0	0	0	0	0	0	0	0	0	0	0	0	0	0	0	0	0	0	0	0	0	0	0	0	0	0	0	0	0	0	0
	SCN18_13_7_16_R3_B_Actinobacteria_70_9.contigs	2.75794	0.609762	0.823566	0.995142	0.500511	1.09625	0	0.252256	0	0.912315	0	0.978562	0.978562	0	0.354506	0	0	0.38559	0.308122	0.237418	0	0	0	0	0.197878	7.22191	0	0	0	0.263837	4.5964	0	0	0.396815	0.457087	0.227042	0	0	0	0	0	0.256725	0.398466	0	0	0	3.66003	1.65308
	SCN18_30_10_14_R2_B_Possibly_Chloroflexi_64_8.contigs	0	0.446478	2.98802	0.986835	0	0.540542	0	0	0	0	0	0	0	0	0	0	0	0.625718	0.303492	0.189975	0	0	0	0.25036	1.81002	0	0	0	0	1.18303	0	0	0	0.154752	1.6393	0	0	0	0.249554	0.264636	0.206954	0.303255	0.473045	1.68074	0.152147	0.209013	2.39707	0.834494
	SCN18_14_9_16_R4_B_SCNPILOT_EXPT_300_BF_Sphingomonadales_67_9_67_9.contigs	0.275303	0	2.33745	3.15191	0	0.671265	0	0.432195	0	0	0	0.188464	0.188464	0	0	0	0	0	0	0	0	0	0.454427	0	0	3.16281	2.83148	6.50399	0	0	3.04274	6.87293	4.29704	0	0	0.146268	0.498218	1.09454	0	0	0	0	0	0	0	0	0	0
	2019_SCN_bioreactor_t2_biofilm_Comamonas_testosteroni_61_12.contigs	0.376119	3.92441	0	0	0	4.58435	1.75813	11.7547	0.273948	5.87845	0.318039	9.69027	9.69027	0	0	0	0	0	0	0	0	0	0	0	0	0	0	0	0	0	0	0	0	0	0	0	0	0	0	0	0	0	0	0	0	0	0	0
	SCNPILOT_CONT_500_P_Delftia_66_8.1.contigs	0	0	0	0	0	0	0	0	0	0	0	0	0	0.570737	0	0	0	0	0	0	0	0	0.437091	0	0	0.176905	1.1405	0	0	0	0	0.246054	0	0	0	0.797821	0	0	0	0	0	0	0	0	0	0	0	0
	SCN18_10_11_15_R4_P_Rhizobiales_68_13.contigs	2.48417	2.15678	0.586818	0.339848	0	0	0	0	0	0	0	0	0	0	0	0	0	0	0	0.227162	10.145	0	0.220535	0	0	0	7.36649	0.283457	0	0	0	0.409946	0.252753	0	0	0	1.02819	0	0	0	0	0	0.405357	1.0312	0.584977	0.408696	0	0
	SCN18_30_10_14_R3_P_CN-SCN_Devosia_27x_66_71.contigs	0	0	0	0	0	0	0	0	0	0	0	0	0	0.559679	0	1.92599	0.169299	0	0	0	0	0	0	0	0	0	0	0	0	0	0	0	0	0	0	0	0	0	0	7.30355	0	0	0.793871	1.07744	0.743247	0.419175	0	0
	SCN18_SCNpilot_BF_INOC_Bordetella_67_10_67_46.contigs	0	0	6.28335	5.42144	0	1.11149	0	0.394733	0	0	0	0	0	0	0.331292	7.52286	0.911305	0	0	0	0	0.16559	0.315379	2.02303	0.707007	0	12.032	0.779391	3.71092	0	0	38.3881	3.19109	1.4648	0.491421	0	0.261264	1.58095	0	29.7043	0	0	0.252449	0	0	0	0	0
	SCNPILOT_EXPT_1000_BF_Mesorhizobium_61_14.contigs	0	0	0	0	0	0	0	0	0	0	0	0	0	0.593471	0	0	0	0	0	0	0	0	0	0	0	0	0	0	0	0	0	0	0	0	0	0	0	0	0	0.358217	0.458938	0	0	0	0	0	0	0
	SCNpilot_P_inoc_Flavobacteriales_40_82.contigs	0	0	14.1715	5.44071	0	0.405561	0	0	0	0	0	0	0	0	0.121993	0	0	0.165111	0	0.207971	0.234261	0	0.586846	8.92745	0	0	0	0	1.43074	0	0	0	0	0.328139	0	0	0.166258	0	0.596595	2.15325	0	0	0	0	0	0	0	0
	CN-SCN_Arenimonas_307x.contigs	0	0	0	0	0	0	0	0	0	0	0	0	0	87.3667	0	0	0	0	0	0	0	0	0	0	0	0	0	0	0	0	0	0	0	0	0	0	0	0	0	0	0	0	0	0	0	0	0	0
	SCN18_26_2_15_R2_B_SCNPILOT_CONT_750_BF_Rhodospirillales_68_10_70_15.contigs	3.03981	43.4463	0	0	0	7.39599	0.572036	3.59396	5.43014	5.00127	5.24196	7.35603	7.35603	0	2.70174	0	0	0.133323	0.440734	0.20983	0	0	0	0	0.416272	0	0	0	0	1.63344	0.123723	0	0	0	1.50905	0	0	0	0	0.190981	0	1.54558	2.03265	7.27231	7.21196	4.40617	11.7641	6.62373
	SCN18_14_9_16_R3_B_SCNPILOT_CONT_300_BF_Rhizobiales_62_47-related_60_10.contigs	0	0	0.291774	0.224898	0	0	0	0	0	0	0	0	0	0	0	0	0	0	0	2.30479	2.83256	0	0	0	0	4.99775	0.325351	0	0	0	8.09455	0	0	0	0	6.4462	0.402519	0	0	0	0	0	0	0	0	0	0	0
	2019_SCN_bioreactor_t1_biofilm_Legionellales_40_39.contigs	0	0	12.6463	4.26201	0	38.744	0.450876	7.164	0	13.8495	4.83004	8.62971	8.62971	0	0	6.76522	44.0414	1.92568	0.423932	2.00063	37.1694	0.468232	21.8794	0.567555	0.478448	0.233936	16.2209	2.9714	0.168018	0.4604	0.322642	4.21183	3.61555	6.06233	1.60858	1.89991	6.37805	5.81098	1.88966	10.8392	0	1.2415	0	0	0	0	0	0
	SCNPILOT_EXPT_500_BF_STEP10_Sphingopyxis_65_8.contigs	0	0	0	0	0	0	0	0	0	0	0	0	0	8.53658	0	0	0	0	0	0	0	0	0	0	0	0	0	0	0	0	0	0	0	0	0	0	0	0	0	0	0.253162	0	0.115451	0.465606	0	0	0	0
	2019_SCN_bioreactor_200211_biofilm_Sphingobacteriia_51_13.contigs	13.1398	1.66585	0	0	0	0	0	0	0	0	0	0	0	0	0	0	0	0	0	0	0	0	0	0	0	0	0	0	0	0	0	0	0	0	0	0	0	0	0	0	0	0	0	0	0	0	0	0
	SCNPILOT_EXPT_1000_BF_Sphingobacteriia_40_10.contigs	0	0	0	0	0	1.30198	0	0.614828	0	0.429366	0	0.323544	0.323544	0	0	4.95566	0	0.557552	0	0	0	0	0	2.56373	0	0	0	0	0.531237	0	0	0	0	0	0	0	0	0	1.09587	7.73057	0	0	0	0	0	0	0	0
	SCNpilot_BF_INOC_TM7_49_20.contigs	0	0	0	0	0	0.27302	0.151672	2.4966	0.793676	0.710216	0	0.184086	0.184086	0.20044	0	0	0	0	0	0	0	0	0	0	0	0	0	0	0	0	0	0	0	0	0	0	0	0	0	0	0	0	0	0	0	0	0	0
	SCN18_30_10_14_R3_B_SCNPILOT_EXPT_500_BF_STEP10_Armatimonadetes_55_34_56_13.contigs	0	0	0.423467	0.249487	0	15.132	1.17063	20.9614	0	13.4665	0	7.5205	7.5205	0	0	0	0	1.37766	0	0	0	0	0	0	0	0	0	0	0	0	0	0	0	0	0	0	0	0	1.38474	0	0.243655	0	0.221532	2.17589	3.00785	2.2377	0	0.127337
	SCN18_26_2_15_R2_P_SCNPILOT_CONT_500_P_Xanthomonadales_69_150_Rhodanobacter_68_51.contigs	0	0	5.73435	5.03407	0	1.25764	0	0.287655	0	0	0	0	0	12.6862	0	1.04246	0	1.39515	6.33284	0.525636	0	0	0	2.29952	0	0.427693	0	0	0.66208	0	0.289452	0	0	1.01888	0	0.238199	0	0	2.41841	2.78301	4.13572	11.6596	29.2403	22.7697	2.49265	4.24959	73.4377	41.321
	SCN18_30_10_14_R2_B_SCNPILOT_EXPT_1000_BF_Afipia_62_8-rel_65_16.contigs	0.640529	0	1.106	1.26364	0	0.837838	0	0.376363	0	0	0	0	0	0	0	0.370029	0	1.77184	0.482746	1.08851	0	0.620652	0	0	0.15262	0	0.409223	1.44503	0	0	0.310029	0.24976	0.551111	0	0.203719	0	0.293565	0.659084	0.347054	0.724084	0	1.00302	0.394291	4.34011	0.734972	0.614907	4.68487	1.08107
	SCNpilot_BF_INOC_Chloroflexi_46_25.contigs	0	0	0	0	0	0	0	0	0	0	0	0	0	0	0	0	0	0	0	0	0	0	0	0	0	0	0	0	0	0	0	0	0	0	0	0	0	0	0	0	0	0	0	0	0	0	0	0
	2019_SCN_bioreactor_200211_planktonic_Desulfovibrio_58_17.contigs	0.412927	17.0652	2.2274	7.48891	0	0.425997	0.336998	0	0	0	0	0	0	0	0	0	0	0	0	0	0	0	0	0	0	0	0	0	0	0	0	0	0	0	0	0	0	0	0	0	0	0	0	0	0	0	0	0
	SCNPILOT_EXPT_500_P_Alphaproteobacteria_36_9_partial.contigs	0	0	0	0	0	0	0	0	0	0	0	0	0	0	0	0	0	0	0	0	0	0	0	0	0	0	0	0	0	0	0	0	0	0	0	0	0	0	0	0	0	0	0	0	0	0	0	0
	SCN18_14_9_16_R4_B_Thiobacillus_63_590.contigs	65.9274	15.3513	323.436	509.314	0	816.11	69.3723	300.792	1.8932	243.743	1.67458	155.044	155.044	33.6202	0	763.981	525.234	496.547	257.389	218.887	593.288	37.9056	231.693	562.135	263.778	264.257	184.943	896.705	669.464	527.378	293.09	498.735	1382.45	576.908	560.423	644.508	319.407	222.964	1010.06	1126.81	478.144	162.865	292.654	44.7526	14.7351	20.3874	93.1618	58.9487
	SCN18_26_2_15_R4_P_Microbacterium_70_222.contigs	52.8855	279.18	4.70297	4.38071	7.89072	2.21183	0	0.910111	0	82.8292	62.1987	283.923	283.923	0	23.383	3.20662	1.49509	187.203	4.37991	2.80198	0	0	0	1.09269	90.1035	0.153274	0.272668	0	1.17964	145.022	0	0.172159	0	28.9231	167.277	0	0	0	130.426	27.4928	0	42.1576	36.8104	114.371	234.951	120.076	542.595	152.391
	SCNPILOT_SOLID2_TRIM150_Chryseobacterium_39_38.contigs	0	0	0	0	0	0	0	0	0	0	0	0	0	7.19445	0	0	0	0	0	0	0	0	0	0	0	0	0	0	0	0	0	0	0	0	0	0	0	0	0	0	0	0	0	0	0	0	0	0
	SCN18_30_10_14_R2_B_Rhizobiales_63_8.contigs	0	0	1.90579	2.7591	0	2.01223	0	0.534532	0	0	0	0	0	0	0	1.98667	0	3.03877	0	0.205915	0	0	0	1.39246	4.50505	0	0	0	1.20511	2.15445	0	0	0.133313	2.04972	5.16568	0	0	0	0.845706	1.67901	0.156094	0.746323	0.169205	3.01389	0.313604	0.320657	4.07917	1.17679
	SCN_bioreactor_t0_Rhizobiales_60_89.contigs	0	0	0	0	87.1252	0.215818	0	0	0	0	0	0	0	0	10.6294	0	0	0	0	0	0	0	0	0	0	0	0	0	0	0	0	0	0	0	0	0	0	0	0	0	0	0	0	0	0	0	0	0
	SCNpilot_BF_INOC_Bacteroidetes_44_10.contigs	0	0	1.40875	0.64011	0	0	0	0	0	0	0	0	0	0	0	0	0	0	0	0	0	0	0	0	0	0	0	0	0.681847	0	0	0	0	0	0	0	0	0	0	0	0	0	0	0	0	0	0	0
	SCN18_13_7_16_R1_B_Xanthomonadales_69_60.contigs	0	0	1.08848	1.06442	0	0	0	0	0	0	0	0	0	0	0	0	0	0	0	0	0	0	0	48.1586	0	0	0	0	57.6482	0	0	0	0	0	0	0	0	0	0	0	0	0	0	0	0	0	0	0
	solids_Sphingobacteriales_4.contigs	0.199715	0	0.296554	0.330462	0	0.392306	0	0.318298	0	0	0	0	0	0	0	0.149157	0	0	0	0	0	0	0	0.239505	0	0	0	0	0.230848	0	0	0	0	0.317227	0	0	0	0	0	0.305379	0	0	0	0	0	0	0	0
	2019_SCN_bioreactor_t2_biofilm_Herbaspirillum_63_171.contigs	3.21653	46.0954	0	0	0	182.695	121.049	167.901	15.1377	170.578	18.7552	295.51	295.51	0	11.5987	0	0	0	0	0	0	0	0	0	0	0	0	0	0	0	0	0	0	0	0	0	0	0	0	0	0	0	0	0	0	0	0	0
	2019_SCN_bioreactor_t1_biofilm_Enterobacter_55_10.contigs	0	0	0	0	0	9.66266	1.06247	2.5213	0	1.38795	0	1.14423	1.14423	0	1.87787	0	0	0	0	0	0	0	0	0.431114	0	0	0	0	0	0	0	0	0	0	0	0	0	0	0	0	0	0	0	0	0	0	0	0
	SCN18_30_10_14_R3_P_Alphaproteobacteria_65_207.contigs	0	0	0	0	0	0	0	0	0	0	0	0	0	0	0	0	0	0	0	0	0	0	0	0	0	0	0	0	0	0	0	0	0	0	0	0	0	0	0	0	0	0	0	0	0	0	0	0
	solids_Gemmatimonadetes_1.contigs	0	0	0	0	0	0	0	0	0	0	0	0	0	0	0	0	0	0	0	0	0	0	0	0	0	0	0	0	0	0	0	0	0	0	0	0	0	0	0	0	0	0	0	0	0	0	0	0
	SCN18_30_10_14_R1_P_SCNPILOT_EXPT_1000_BF_Sphingomonas_65_55_65_26.contigs	0	0	0	0	0	0	0	0	0	0	0	0	0	1.6865	0	0	0	1.29705	0	0	0	0	0	0	0.15531	0	0	0	0	0	0	0	0	0	0	0	0	0	1.20887	0	0	0	0.157804	1.54259	1.64004	1.34065	1.09244	0.231166
	SCNPILOT_CONT_500_BF_Rhizobiales_63_22.contigs	0.376384	0	1.93485	1.40398	0.335042	1.11671	0	0.202729	0	0	0	0	0	0	0.943941	0.582296	0	1.50715	0	0.112051	0	0	0	1.68486	2.25865	0	0	0	2.34294	10.5376	0	0	0	3.05657	6.27436	0	0	0	0.301003	0.880351	0	0.189649	0	0	0.134991	0	0.92258	0.415211
	SCN18_25_8_15_R3_B_WPS-2_62_28.contigs	0	0	0	0	0	0	0	0	0	0	0	0	0	2.75379	0	0	0	0	7.85175	8.08527	31.8099	13.0812	133.276	0	0	0	0.291575	0	0	0	1.26625	0	0.175038	0	0	0.791909	0.3791	0.525234	0	0	24.5328	17.2354	15.0529	0.240079	0.132567	0	0	0.194868
	SCNPILOT_EXPT_500_BF_STEP10_Flavobacteriia_38_13.contigs	0	0	0	0	0	0	0	0	0	0	0	0	0	0	0	0	0	0	0	0	0	0	0	0	0	0	0	0	0	0	0	0	0	0	0	0	0	0	0	0.24553	0	0	0	0	0	0	0	0
	SCNPILOT_EXPT_1000_BF_Devosia_65_23.contigs	0	0	0	0	0	0	0	0	0	0	0	0	0	0	0	0	0	0	0	0	0	0	0	0	0	0	0	0	0	0	0	0	0	0	0	0	0	0	0	0	0	0	0	0	0	0	0	0
	SCN18_13_7_16_R4_B_Burkholderiales_66_10.contigs	0	0	4.63307	2.71882	0	0.174835	0	0	0	0	0	0	0	1.08602	0	0	0	0	0	0.892993	0	0	0	0	0	0	8.57567	0.133102	0.212828	0	0	3.81755	0	0	0	0	3.5385	0.310502	0	0	0	0	0	0	0	0	0	0
	SCN18_14_9_16_R5_B_Filimonas_42_18.contigs	0	0	3.00596	1.01482	0	0.366806	0	0.1459	0	0	0	0	0	0	0	0	0	0	0	0	0	0	0	0.689737	0.12073	4.57914	1.97973	1.7998	0	0.190376	9.71995	7.50578	15.7517	0.918925	0.245648	0	0	0.597902	0	0	0	0	0	0	0	0	0	0
	SCNpilot_P_inoc_Rhodobacter_64_50.contigs	0	0	0	0	0	0	0	0	0	0	0	0	0	0	0	0	0	0	0	0	0	0	0	0	0	0	0	0	0	0	0	0	0	0	0	0	0	0	0	0	0	0	0	0	0	0	0	0
	SCNpilot_BF_INOC_Solirubrobacterales_68_7.contigs	0.385402	0	0	0	0	0	0	0	0	0	0	0	0	0	0	0	0	0.533474	0.247469	0	0	0	0	0	0	0	0	0	0	0.171327	0	0	0	0	0	0	0	0	0.12651	0	0	0.24802	0.320773	1.69129	0.288654	0	1.22999	0
	SCN18_26_2_15_R1_B_SCNPILOT_CONT_1000_BF_Rhizobiales_65_79_66_12.contigs	0.280944	0	0.695112	0.769117	0	0.535016	0	0.186239	0	0	0	0	0	0	0	2.0796	0	0.922362	1.34082	0.38814	0	0	0	0.374593	0	0	0	0	0.461403	0	0	0	0	0.18386	0.146117	0	0	0	0.271182	1.81187	2.23517	0.55323	1.98503	9.59257	1.07539	0.791498	1.97461	0.344292
	SCN18_30_10_14_R3_B_SCNpilot_P_inoc_Thiobacillus_strain2_63_34_65_22.contigs	0	0	1.55543	1.97295	0	0	0	0	0	0	0	0	0	20.0672	0	0	0	0	0	0	0	0	0	0	0	0	0	0	0	0	0	0	0	0	0	0	0	0	0	0	3.67385	0	0	0	0	0	0	0
	SCN18_26_2_15_R1_F_SCNPILOT_EXPT_300_BF_Thiobacillus_62_448_63_78.contigs	2.46189	1.53316	9.76663	15.0287	0	144.299	68.5428	1322.82	49.5056	873.539	20.8346	334.51	334.51	152.005	0	0	0	0	14.7528	10.0866	38.8389	1.10539	27.5103	0	0	0	0	0	0	0	0	0	0	0	0	12.6135	4.63572	0	12.1444	13.2169	29.9419	297.81	99.3771	96.6399	62.4849	105.302	9.5371	14.0879
	SCNPILOT_EXPT_750_BF_Xanthomonadales_66_150.contigs	0	0	0	0	0	0	0	0	0	0	0	0	0	89.8249	0	0	0	0	0	0	0	0	0	0	0	0	0	0	0	0	0	0	0	0	0	0	0	0	0	0	1.25277	0	0.670532	11.8239	5.5156	6.86179	1.22673	1.08324
	SCN18_13_7_16_R3_B_SCN_Thiomonas_15x_64_19.contigs	2996.61	126.932	202.67	173.958	0.322312	349.303	28.6181	155.992	8.7453	356.937	50.5744	588.614	588.614	0	1.23435	0	0	3.90555	63.5619	92.532	36.9406	0.547203	13.7618	0	0	15.1411	0.245629	0.356453	0.364118	14.7957	6.47936	0.190922	0.975704	65.4645	65.6192	0.262299	1.89929	0	7.90931	2.25586	6.19258	464.108	242.542	6.02134	8.59623	4.82425	609.431	237.789
	SCN18_25_8_15_R2_B_Bosea_sp_LC85_SCNPILOT_EXPT_1000_BF_Rhizobiales_65_15_66_16.contigs	0	0	16.9223	14.5814	0	0.770988	0	0.301161	0	0	0	0	0	0.636752	0	19.1638	4.52657	4.91368	0	0	0	0	0	3.93158	0.23811	0.319016	1.09798	0	11.8408	0	0.284355	8.45377	0	0.17482	0	0	0	0	2.09527	12.7822	0	0	0	0.268363	0	0	0	0
	SCNPILOT_SOLID_1_Sphingobacteriales_41_19.contigs	0	0	0	0	0	0	0	0	0	0	0	0	0	0.323008	0	0	0	0	0	0	0	0	0	0	0	0	0	0	0	0	0	0	0	0	0	0	0	0	0	0	0	0	0	0	0	0	0	0
	2019_SCN_bioreactor_200211_planktonic_Pseudonocardia_dioxanivorans_73_12.contigs	682.193	11.5528	0.462516	0.30773	0	2.43548	0	0.816009	0	2.77494	0	3.67836	3.67836	23.9369	0	3.70735	0	6.15847	6.08455	4.11647	0	0	0	0	0	0	0	0	0	0	0	0	0	0.199386	2.0078	0	0	0	0.48372	1.67591	0.53804	0	0	0	0	0	0.869022	0
	SCNPILOT_EXPT_750_BF_Myxococcales_68_20.contigs	0	0	0.843974	0.951305	0	0	0	0	0	0	0	0	0	0	0	0.155433	0	0	0.160019	0	0	0.180661	0	6.75549	0	0	0	0.341336	6.89697	0	0	0	0	0	0	0	0.507014	0	0	1.25866	0.370847	0	0.17715	0.440673	0	0	0	0
	2019_SCN_bioreactor_200211_planktonic_Verrucomicrobia_58_30.contigs	76.7082	29.0859	0.311175	0.174419	0	0.905557	0.36231	1.39481	0.471247	9.44626	0.936944	12.9728	12.9728	0	0	0	0	0	0	0	0	0	0	0	0.685001	0	0	0	0	6.50695	0	0	0	0	0	0	0	0	0	0	0	0	0	0	0	0	0	0
	SCNpilot_BF_INOC_Bacteroidetes_43_41.contigs	0	0	16.3476	8.90262	0	0	0	0	0	0	0	0	0	0	0	0	0	0	0	0	0	0	0	0.879384	0	0	0	0	2.6807	0	0	0	0	0	0	0	0	0	0	0	0	0	0	0	0	0	0	0
	SCN18_10_11_15_R4_P_Sphingobacteriales_45_140.contigs	0	0	0	0	0	0	0	0	0	0	0	0	0	0	0	0	0	0	0.136294	6.22352	121.796	0	1.30154	0	0	0	0	0	0	0	0	0	0	0	0	3.46835	0	0	0	0	0	0	0	0	0	0	0	0
	SCNPILOT_EXPT_300_BF_Nitrosospira_56_20.contigs	10.9836	2.74862	1.2919	1.41002	0	2.9226	0.19165	3.63573	0	4.43352	0	5.09848	5.09848	0	0	2.54931	0	13.5497	0.525435	0.726352	0	0	0	0	21.3064	0.455889	0	0	0	21.5246	1.49278	0	0	0	28.7884	4.19812	0	0	30.2808	4.19141	10.5303	15.4765	6.37085	22.5515	2.96779	2.75291	23.7279	5.09882
	SCN18_30_10_14_R5_P_Burkholderiales_69_51.contigs	0	0	0	0	0	0	0	0	0	0	0	0	0	0	0	0	0	0	0	0	0	0	0	0	0	0	0	0	0	0	0	0	0	0	0	0	0	0	0	0	0.789299	0	0	0	0	0	0	0
	2019_SCN_bioreactor_t2_biofilm_Sphingobacteriales_50_15.contigs	161.129	10.4409	0	0	0	6.13827	3.79108	15.1862	0.378468	50.552	7.17236	80.7787	80.7787	0	0	0	0	0	0	0	0	0	0	0	0	0	0	0	0	0	0	0	0	0	0	0	0	0	0	0	0	0	0	0	0	0	0	0
	solids_Rhodanobacter_2.contigs	0	0	0	0	0	0	0	0	0	0	0	0	0	0.697785	0	0	0	0	0	0	0	0	0	0	0	0	0	0	0	0	0	0	0	0	0	0	0	0	0	0	0	0	0	0.903474	0	0	0	0
	SCN18_26_2_15_R2_B_SCNPILOT_CONT_1000_BF_Rhizobiales_65_18_67_34.contigs	70.4327	8.45091	71.5387	58.4014	0	18.594	0.393083	4.80273	0	4.73042	0.553207	5.95192	5.95192	0.252661	0	0.671856	0	7.1422	9.51377	12.0069	0.686408	1.80186	1.8207	3.26725	4.44589	1.88981	0	0	2.3612	4.37926	1.51902	0	0	5.80124	12.9272	0.482006	2.39393	1.34757	3.59673	2.04555	1.52138	13.3199	10.3212	12.7189	5.07865	3.79878	28.0479	15.6335
	2019_SCN_bioreactor_200211_biofilm_Bacteroidetes_44_168.contigs	162.274	1.4913	0.624134	0.613015	0	18.7696	5.27305	15.9771	1.62294	17.5968	0	6.53707	6.53707	0	0	0.703785	0	0	0	0	0	0	0	9.07954	0	0	0	0	0.393173	0	0	0	0	0.956956	0	0	0	0	0.343896	1.35186	0	0	0	0	0	0.321086	0	0
	2019_SCN_bioreactor_t3_planktonic_Klebsiella_oxytoca_56_23.contigs	10.5238	268.712	0	0	852.322	44.6292	23.966	42.8701	21.133	58.2285	22.6286	143.17	143.17	0	897.906	0	0	0	0	0	0	0	0	0	0	0	0	0	0	0	0	0	0	0	0	0	0	0	0	0	0	0	0	0	0	0	0	0
	CN-SCN_Paracoccus_21x.contigs	0	0	0	0	0	0	0	0	0	0	0	0	0	5.92244	0	0	0	0	0	0	0	0	0	0	0	0	0	0	0	0	0	0	0	0	0	0	0	0	0	0	0	0	0	0	0	0	0	0
	SCN18_25_1_16_R4_B_SCNPILOT_SOLID2_TRIM150_Afipia_61_20_61_46.contigs	8.24596	2.08936	150.458	182.566	0	50.0607	0.467048	35.0011	0	0.342487	0	0.246932	0.246932	0	0	0	0	0	0	3.26242	0.160708	0	0	0	0	0	37.747	64.4994	0	0	3.01612	18.3512	59.8051	0.299147	0	0	37.3415	438.455	0	0	0	0.429185	0	0	0	0	0.332008	0.488818
	2019_SCN_bioreactor_t1_biofilm_Pseudonocardia_dioxanivorans_73_113.contigs	112.438	2.30227	1.20016	0.788821	0	110.041	1.92315	25.1958	0	47.2148	0	26.0619	26.0619	16.0287	0	8.42292	0	44.1503	59.8413	16.1559	0.141185	20.3957	0.86506	0	0.465984	1.445	2.74782	0	0	2.01449	7.83167	0.195708	0.228013	0.672966	4.90437	6.13952	1.48631	2.53938	4.27447	12.7053	50.2447	20.6636	75.3244	22.2012	46.9933	21.9505	115.559	51.0871
	CN-SCN_Agrobacterium_19x.contigs	0	0	0	0	0	0	0	0	0	0	0	0	0	5.96689	0	0	0	0	0	0	0	0	0	0	0	0	0	0	0	0	0	0	0	0	0	0	0	0	0	0	0	0	0	0	0	0	0	0
	SCNpilot_BF_INOC_Bordetella_67_10.contigs	0.182614	3.21304	7.49681	2.38078	0	3.81891	0.905952	3.04089	0.533318	3.68697	0.225891	2.95331	2.95331	6.37197	0	23.4765	14.1533	9.73439	0	0.209304	0.418383	0	0.216867	2.20427	4.00597	0	0.682877	0.604324	8.52576	0.283139	0	3.73162	1.37873	2.28365	2.95205	0	0.123001	0	18.4211	39.8901	0	2.8059	0.209405	0.401428	1.42134	0.646153	0	0
	SCN18_10_11_15_R4_P_Reyranella_68_349.contigs	0	0	0	0	0	0	0	0	0	0	0	0	0	0	0	0	0	0	0	9.28926	290.223	0	1.16968	0	0	3.88615	0	0.562278	0	0	9.97699	0	0	0	0	7.80351	2.64136	0.777939	0	0	0	0	0	0	0	0	0	0
	SCNpilot_P_inoc_Magnetospirillum_64_120.contigs	0	0	0	0	0	0	0	0	0	0	0	0	0	0	0	0	0	0	0	0	0	0	0	0	0	0	0	0	0	0	0	0	0	0	0	0	0	0	0	0	0	0	0	0	0	0	0	0
	SCNPILOT_CONT_300_BF_Brevundimonas_67_6.contigs	0	0	0	0	0	0	0	0	0	0	0	0	0	1.5777	0	0.518403	0	0	0	0	0	0	0	0	0	0	0	0	0	0	0	0	0	0	0	0	0	0	0.127299	4.18725	0	0	0	0	0	0	0	0
	2019_SCN_bioreactor_200211_planktonic_Micrococcales_71_20.contigs	3.90016	19.2872	1.25335	0.734923	0	11.3826	1.20249	4.71218	0	2.14077	0	1.97442	1.97442	0	0.320606	0	0	0	0	0	0	0	0	0	0	0	0	0	0	0	0	0	0	0	0	0	0	0	0	0	0	0	0	0	0	0	0	0
	SCN18_26_2_15_R2_B_Rhizobiales_61_8.contigs	3.49772	0.548533	0.440471	0.439354	0	4.06946	0.563233	4.35012	0	7.62216	1.38676	7.63747	7.63747	0	0	0	0	0.337206	4.44536	1.64705	0.191672	2.3114	0.15753	0	0.302689	0.739801	0.468818	0	0	0.812003	0.609616	0	0	0	0.272109	0.421825	0.214763	0	0	0.274313	0.410204	1.11409	2.47831	4.4432	4.86576	3.31733	6.27777	3.06822
	2019_SCN_bioreactor_t3_planktonic_Planctomycetes_54_6.contigs	2.43913	1.51726	0	0	0	0.603445	0	1.14903	0.234726	2.14325	6.10522	1.11466	1.11466	0	0	0	0	0	0	0	0	0	0	0	0	0	0	0	0	0	0	0	0	0	0	0	0	0	0	0	0	0	0	0	0	0	0	0
	SCNPILOT_EXPT_750_P_Candidatus_Accumulibacter_65_27.contigs	0	0	4.50949	1.85335	0	1.18699	0	0.475728	0	0	0	0	0	0.584409	0	0	0	0	0	1.65574	4.8124	0.346676	2.55335	4.77452	0	0	1.29899	4.43767	10.8526	0	0	1.60444	7.88884	0	0	0	0	0	0	0.491631	0	0	0	0	0	0	0	0
	CN-SCN_Mesorhizobium_20x.contigs	0	0	0	0	0	0	0	0	0	0	0	0	0	5.60423	0	0	0	0	0	0	0	0	0	0	0	0	0	0	0	0	0	0	0	0	0	0	0	0	0	0	0	0	0	0	0	0	0	0
	CN-SCN_Rubrivivax_131x.contigs	0	0	0	0	0	0	0	0	0	0	0	0	0	37.8905	0	0	0	0	0	0	0	0	0	0	0	0	0	0	0	0	0	0	0	0	0	0	0	0	0	0	0	0	0	0	0	0	0	0
	SCN18_25_8_15_R2_B_Rhizobiales_69_18.contigs	0	0	11.2403	8.69104	0	1.0989	0	0.225004	0	0	0	0	0	0.593583	0	19.3894	3.53816	1.49833	1.42374	10.652	5.82973	0	0.11813	2.05322	0	0	0.348637	0	11.9463	0	0.147253	0.150626	0	0.382353	0	0	0	0	0.784361	14.5842	0.132625	0	0	0.551001	0	0	0	0
	CN-SCN_Comamonas_56x.contigs	0	0	0	0.222287	0	0	0	0	0	0	0	0	0	16.9785	0	0	0	0	0	0	0	0	0	0	0	0	0	0	0	0	0	0	0	0	0	0	0	0	0	0	0	0	0	0	0	0	0	0
	solids_Nitrosospira_1.contigs	0	0	0	0	0	0	0	0	0	0	0	0	0	2.60465	0	0	0	0	0	0	0	0	0	0	0	0	0	0	0	0	0	0	0	0	0	0	0	0	0	0	0	0	0	0	0	0	0	0
	SCNPILOT_SOLID_2_Afipia__34.contigs	9.26473	2.36605	1.77834	2.08075	0	0	0	0	0	0	0	0	0	0	0	0	0	0	0	0	0	0	0	0	0	0	0	0	0	0	0	0	0	0.272043	0	0	0	0	0	0	0	0	0	0	0	0	0	0
	2019_SCN_bioreactor_t1_biofilm_Flavobacteriales_36_17.contigs	0	0.165842	0	0	0	17.0474	8.34405	90.8469	1.50219	7.67553	0	2.74292	2.74292	0	3.79074	0	0	1.9676	0	0	0	0	0	0	0	0	0	0	0	0	0	0	0	0	0	0	0	0	4.66558	0.415764	0	0.368714	0	0	0.17949	1.66839	0	0
	2019_SCN_bioreactor_200211_planktonic_Bacteria_48_334.contigs	28.3925	327.092	0	0	0	0	0	0	0	0	0	0	0	0	0	0	0	0	0	0	0	0	0	0	0	0	0	0	0	0	0	0	0	0	0	0	0	0	0	0	0	0	0	0	0	0	0	0
	SCN18_13_7_16_R1_B_Solirubrobacterales_68_13.contigs	0	0	0.687931	0	0	0	0	0	0	0	0	0	0	0	0	0.156648	0	0	0	0	0	0	0	10.6438	0	0	0	0	1.08149	0	0	0	0	0	0	0	0	0	0	0	0	0	0	0	0	0	0	0
	SCNPILOT_SOLID_1_Burkholderiales_65_210.contigs	0	0	0	0	0	0	0	0	0	0	0	0	0	1.04893	0	0	0	0	0	0	0	0	0	0	0	0	0	0	3.29674	0	0	0	0	0	0	0	0	0	0	0	0	0	0	0	0	0	0	0
	SCNPILOT_CONT_300_BF_Bacteroidetes_43_15.contigs	0	0	0.192153	0	0	0	0	0	0	0	0	0	0	0.608115	0	0	0	0	0	0	0	0	0	0.687632	0	0.441199	0.379833	0	0.440523	0	1.32554	0.277917	0	0	0	0	0.127864	0	0	0	0	0	0	0	0	0	0	0
	SCN18_26_2_15_R1_P_SCNPILOT_CONT_1000_BF_Mesorhizobium_65_39_65_22.contigs	31.1399	18.686	65.4715	60.5792	0	22.583	0.67126	14.8194	0.327652	18.2805	2.34457	38.0854	38.0854	3.08174	0	4.92003	0.194755	26.2511	48.0565	35.3625	1.65439	55.0017	5.01294	3.59775	13.4733	106.864	21.3671	5.63551	6.39552	18.0482	83.4136	19.5233	2.735	3.71693	7.44853	33.9511	16.7905	7.92892	5.00524	5.5342	27.1602	30.9753	27.6969	45.8918	35.2776	17.534	62.6992	26.5999
	SCN18_30_10_14_R3_B_Rhizobiales_64_9.contigs	0	0	0	0	0	0	0	0	0	0	0	0	0	2.49988	0	6.21243	0	6.23363	0.250608	0	0	0	0	0	0.257782	0	0	0	1.90061	0	0	0	0	0	0	0	0	0	1.90113	2.22477	0.148978	0.147307	0.797806	1.81165	0.186391	0.17103	0.615163	0.137012
	SCNPILOT_EXPT_750_P_Bacteroidia_45_5.3_partial.contigs	0	0	0	0	0	0	0	0	0	0	0	0	0	0	0	0	0	0	0	0	0	0	0	0	0	0	0	0	0	0	0	0	0	0	0	0	0	0	0	0	0	0	0	0	0	0	0	0
	SCN18_10_11_15_R3_B_Rhizobiales_63_59.contigs	0.559246	0	0.830825	0.79395	0	0	0	0	0	0	0	0	0	0	0	0	0	0	49.3005	9.52602	1.30036	8.47463	1.64419	0	0	8.55761	0.951583	0.32809	0	0	7.73553	0.25884	0.175243	0	0	6.0404	1.31862	0.972618	0	0	6.04515	1.02889	10.0106	10.1797	12.2255	6.07406	1.28001	0.86879
	2019_SCN_bioreactor_200211_biofilm_Leifsonia_70_12.contigs	11.238	2.28012	3.69471	4.76256	1.39174	4.95554	0	1.08707	0	4.03888	0.330948	4.68817	4.68817	0	1.58873	0	0	0	0	0.825771	0	0	0	0	0.304012	0.418244	0.526731	0	0	0	0.343608	0.213797	0	2.032	1.44696	0	0.123276	0	0	0	0	0.375513	0	0	0	0	0.291816	0
	SCN_bioreactor_inoc_reactora_Betaproteobacteria_69_48.contigs	0	1.30544	44.2662	10.7265	0	1.49407	0	0.294245	0	0	0	0	0	0	0	0.314117	0.119112	0	0	0	0	0	0.246069	3.6168	0	0	0.295619	0.794095	3.09181	0	0	0.83125	0.915195	4.76964	0	0	0	0	0	0.731111	0	0	0	0	0	0	0	0
	CN-SCN_Phenylobacterium_31x.contigs	0	0	0	0	0	0	0	0	0	0	0	0	0	8.42734	0	0	0	0	0	0	0	0	0	0	0	0	0	0	0	0	0	0	0	0	0	0	0	0	0	1.44855	0	0	0	0	0	0	0	0
	2019_SCN_bioreactor_200211_biofilm_Singulisphaera_acidiphila_69_8.contigs	8.31599	2.0022	0.219396	0	0	1.32857	0	2.27355	0.218745	0.931052	0.241588	1.17916	1.17916	0	0	0	0	0	0	0	0	0	0	0	0.23266	1.72949	0	0.114104	0	0.181225	1.8143	0	0	0	0.1482	0.255008	0.120818	0	0	0	0	0	0	0	0	0	0.22148	0.164263
	SCN_bioreactor_inoc_reactora_Bacteroidetes_39_99.contigs	0	0	97.1996	76.029	0	80.8439	2.43583	16.1373	0	4.66149	0	1.28215	1.28215	7.29522	0	8.797	0.54481	0	0	0	0	0	0	0	0	0	0	0	0	0	0	0	0	0	0	0	0	0	0	20.8537	0	0	0	29.0863	60.6617	165.589	0	0
	SCN18_25_8_15_R5_B_Rhodanobaceraceae_66_24.contigs	15.2976	1.41243	442.546	579.114	0.830398	109.809	1.60069	18.8218	0	4.97618	0	1.84977	1.84977	1.35881	2.69969	163.734	82.6137	289.92	44.8245	162.993	16.5799	1.70471	0.623779	200.013	566.836	126.947	0.265866	4.16038	126.544	365.549	204.677	0	0.511161	418.65	620.551	33.5615	41.2796	0.229145	385.918	272.639	29.5167	43.9666	20.0241	12.4892	1.83144	4.063	11.477	13.4623
	SCN18_30_10_14_R3_P_Caulobacterales_69_10.contigs	0	0	0	0	0	0	0	0	0	0	0	0	0	0	0	0	0	1.37569	0	0	0	0	0	0	0	0	0	0	0	0	0	0	0	0	0	0	0	0	1.95437	0.137549	0	0	0	0	0	0	0	0
	SCNPILOT_EXPT_500_P_Chlamydiales_33_8.contigs	0	0	0.328148	0.211399	0	1.13388	0	0.212345	0	0	0	0	0	0	0	0	0	0	0	0	0	0	0	0	0.419034	0	0	0	0	0	0.13027	0	0	0	0.177022	1.28525	0	0	0	0	0	0	0	0	0	0	0	0
	SCN18_26_2_15_R5_B_Alphaproteobacteria_66_27.contigs	1.33886	0.768715	0	0	0	4.63903	0.145142	4.61548	0	2.25281	0.365489	0.868244	0.868244	0.401047	0	0	0	0.984899	10.895	3.42776	2.11147	0.811101	0.864317	0	0	0.678863	0	0	0	0	0.256659	0	0	0	0	0.992768	0.767902	0	0.436951	0	25.6141	1.45565	6.17097	14.7903	6.18115	4.1935	5.55191	2.14603
	SCN18_26_2_15_R1_B_SCNPILOT_SOLID2_TRIM150_Alphaproteobacteria_62_41_62_24.contigs	1.96205	0	5.41315	8.17607	0	1.08592	0	0.311536	0	0	0	0	0	0.262168	0	4.6489	0.364664	3.00478	2.54908	4.93485	0	0	0	11.5459	5.87108	3.69108	0.166682	1.24599	5.03926	3.28924	6.72493	0	0	5.51798	6.54731	1.87571	0.98029	0.533919	3.8875	7.03107	1.17114	7.16766	3.62972	19.1168	2.37187	2.67551	8.55049	7.56591
	SCNPILOT_EXPT_750_P_Alphaproteobacteria_33_17.contigs	0	0	1.96886	1.16816	0	1.304	0	0.232689	0	0	0	0	0	0	0	0	0	0	0	0	8.53491	0	0	0	0	0	0.114738	0	0	0	0	0	0	0	0	0	0.796345	0	0	0.352207	0	0	0	0	0	0	0	0
	SCN18_25_1_16_R1_B_Chitinophagaceae_40_177.contigs	0	0	12.8217	16.0944	0	7.06214	0.217619	1.50793	0	0.478134	0	0	0	0	0.128934	21.2961	22.2201	0	0	0	0	0	0	85.3523	14.0671	0	0	0	98.0116	15.2653	0	0	0	152.533	4.17579	0	0	0	0	28.6076	0	0	0	0	0	0	0	0
	CN18_26_2_15_R1_F_uSCNPILOT_CONT_500_BF_Rhizobiales_64_17_64_27.contigs	6.70383	0.937912	1.34827	1.08204	0	2.49188	0.463884	2.0467	0	2.81814	0.27396	3.94564	3.94564	0	0	3.59789	4.46786	3.37859	10.623	10.5597	5.33996	0	0	0.172576	3.87514	0.839103	0.950367	0	0.406993	4.80965	1.08349	0.265445	0	0.293788	3.94924	0.255086	0.227572	0	2.21977	7.59797	0.593576	9.79653	15.0922	14.469	21.2584	14.3621	14.2202	9.79501
	SCN18_31_3_15_R1_B_Nitrobacter_62_136.contigs	11.2164	2.57427	1.91238	2.70248	0	1.25128	0	0.878957	0	0.427278	0	0	0	2.03257	0	14.0622	1.02191	43.7433	27.1682	8.02348	0.741196	1.41146	0	14.2775	26.6182	13.9408	0.274107	0.215339	3.06859	14.4576	10.845	0	0	9.47316	18.4776	7.63077	0.445349	0	7.28052	14.2099	14.4426	20.9318	36.1595	77.9408	4.74481	5.12214	54.7452	9.57146
	SCN18_30_10_14_R3_P_Rhizobiales_65_8.contigs	0	0	0	0	0	0	0	0	0	0	0	0	0	0	0	0.39328	0	0	0.12147	0	0	0	0	0	0	0	0	0	0	0	0	0	0	0	0	0	0	0	0	0.137341	0	0	0	0.512168	0	0	0	0
	SCN18_30_10_14_R3_P_Bosea_sp_LC85_SCNPILOT_EXPT_1000_BF_Rhizobiales_65_15_67_61.contigs	0	0	22.7652	14.3003	0	4.01292	0	2.43083	0	0	0	0	0	5.72585	0	0.665659	0	0.602336	0.29432	0.820409	0.34752	1.2163	0.351256	0.457622	0	0	4.79289	5.58867	1.88567	0	0	44.8695	2.3165	0	0	0	0.331039	9.25174	0.285958	1.08844	0.510811	0	0	0.165784	0	0	0	0
	2019_SCN_bioreactor_t3_biofilm_Devosia_66_11.contigs	0	0	0	0	0	9.4139	0.927569	10.9857	0	11.0739	0	4.79285	4.79285	0.589545	0	0	0	0	0	0	0	0	0	0	0	0	0	0	0	0	0	0	0	0	0	0	0	0	0	0	0	0	0	0	0	0	0	0
	SCN18_30_10_14_R3_P_CN-SCN_Microbacterium_27x_70_19.contigs	0	0	0	0	0	2.25159	0	0.476269	0	0.925881	0	0	0	7.53384	0	2.84275	0	2.48199	0	0	0	0	0	0.160036	0.594186	0	0	0	0	0	0	0	0	0.256228	0	0	0	0	1.06047	4.53365	0.365537	0	1.02063	3.16406	1.235	0.862637	1.38693	0.830331
	SCN_Rhodanobacter_65x.contigs	10.3009	2.04491	3.68831	4.28811	0	0.813672	0	0.244419	0	0	0	0	0	0	0.411482	2.13481	0	1.88668	2.60321	0.957422	0	0	0	6.64054	8.76472	1.9715	0	0.280592	0.963125	11.1636	2.1863	0	0	8.14817	5.70192	2.20364	0.90034	0	3.06133	7.76251	5.50075	2.1953	6.30238	1.91141	0.602844	2.60694	6.67798	7.46838
	SCN18_26_2_15_R1_B_Micrococcales_64_47.contigs	0	0	0	0	0	0	0	0	0	0	0	0	0	0	0	0	0	0	0.812803	0	0	0	0	0	0	0	0	0	0	0	0	0	0	0	0	0	0	0	0	0	0	0	1.5204	38.4965	1.72165	2.33604	0	1.01316
	SCN18_30_10_14_R1_P_Rhizobiales_62_27.contigs	1.11242	0.379475	0.223409	0.229308	0	3.10909	0.274813	1.70234	0	1.43606	0	0.759651	0.759651	0	0	0.356267	0	2.45516	0.307877	0.126159	0	0.246444	0.143126	0.12752	0.949399	0.146037	0	0	0.672319	0.37455	0.263906	0	0	0.121161	0.836131	0	0	0	0.610163	0.347059	0.662771	0.142121	0.321373	0.638075	0.964926	0.625671	0.461023	0.293661
	SCN18_30_10_14_R2_B_SCNPILOT_SOLID2_TRIM150_Alphaproteobacteria_62_41_63_12.contigs	7.47695	0.790338	0	0	0	0	0	0	0	0	0	0.23559	0.23559	0.570515	0	0	0	0	0.154214	0.166923	0	0	0	0	0	2.52024	0	0.146382	0	0.461286	3.16332	0	0	0	0	1.94155	0.214554	0	0	0	1.45869	1.94596	0.51915	7.63024	0.860651	0.970861	5.73624	1.97175
	2019_SCN_bioreactor_t3_planktonic_Azospirillum_lipoferum_68_106.contigs	0.928243	68.2568	0.207377	0	0	5.38874	148.819	6.88056	86.495	10.4944	104.934	10.2602	10.2602	0	0	0	0	0	0	0	0	0	0	0	0	0	0	0	0	0	0	0	0	0	0	0	0	0	0	0	0	0	0	0	0	0	0	0
	SCN18_30_10_14_R2_B_Bradyrhizobiaceae_62_135.contigs	7.34636	3.52718	12.9601	14.4514	0	4.03839	0	2.43494	0	2.00339	0.157052	6.96065	6.96065	0.51567	0	84.4714	42.8112	40.5075	3.88541	19.5153	0.719482	7.14754	2.80225	7.30933	31.5432	3.03678	6.75033	0	6.82528	47.2518	3.85733	4.29598	0	10.0309	25.0382	3.19731	5.38242	0	10.4689	62.4339	5.16392	19.9944	3.84189	76.4667	82.2673	60.6011	88.352	49.2103
	SCN18_13_7_16_R4_B_Burkholderiales_68_29.contigs	0	0	1.73955	0.968002	0	0.955165	0	0.423115	0	0	0	0	0	0	1.15456	0	0	0	0	0	0	0	0	1.38281	0	0.258065	23.5178	36.1178	1.71188	0	0.975614	12.3766	14.1843	0	0.410492	0	2.66615	8.28733	0.230812	1.06438	0	0.152172	0.287761	0.26851	0	0	0.364711	0
	CN-SCN_Gemmatimonadetes_22x.contigs	0	0	0	0	0	0	0	0	0	0	0	0	0	6.24556	0	0	0	0	0	0	0	0	0	0	0	0	0	0	0	0	0	0	0	0	0	0	0	0	0	0	0	0	0	0	0	0	0	0
	2019_SCN_bioreactor_t1_biofilm_Verrucomicrobia_66_15.contigs	0	1.82902	1.99173	0.232352	0	15.3069	2.73092	9.68194	0.671251	10.4932	0.902376	5.9606	5.9606	0.115017	0	0	0	0	0	0	0	0	0	0	0	0	0	0	0	0	0	0	0	0	0	0	0	0	0	0	0	0	0	0	0	0	0	0
	SCNpilot_BF_INOC_Rickettsiales_39_4.contigs	0	0	0	0	0	0	0	0	0	0	0	0	0	0	0	0	0	0	0	0	0	0	0	0	0	0	0	0	0	0	0	0	0	0	0	0	0	0	0	0	0	0	0	0	0	0	0	0
	2019_SCN_bioreactor_t1_biofilm_Cellulomonas_74_9.contigs	5.01755	4.37358	2.77346	1.82924	9.20259	8.91901	0.175086	1.67248	0	0.453445	0	0	0	0	2.4524	0	0	0	0	0	0	0	0	0	0	0	0	0.224798	0	0	0	0	0	0.1327	0	0	0	0	0	0	0	0	0	0	0	0	0	0
	SCN_bioreactor_inoc_reactorb_Rhodocyclales_66_46.contigs	0.829407	15.3511	27.4427	44.7082	0	3.22485	1.72267	2.22033	0.239486	2.05377	2.67549	5.56145	5.56145	0	0	0	0	0	0	0	0.290621	0	0	0.318967	0	0	0	0	0	0	0	0	0	0	0	0	0	0	0	0	0	0	0	0	0	0	0	0
	SCNpilot_P_inoc_Paludibacter_47_17.contigs	0	0	0	0	0	0	0	0	0	0	0	0	0	1.80252	0	0	0	0	0	0	0	0	0	0	0	0	0	0	0	0	0	0	0	0	0	0	0	0	0	0	0	0	0	0	0	0	0	0
	SCN18_26_2_15_R2_B_Rhizobiales_60_31.contigs	0	0	0	0	0	0	0	0	0	0	0	0	0	0	0.139879	0	0	3.70437	0.973056	0.689398	0	0	0	1.06363	2.16669	0.641094	0	0.299257	0.528763	2.30366	0.834908	0.521505	0.457094	1.01391	1.44421	0	0.717383	0.846318	1.84539	0	0	3.3899	1.51955	3.78788	7.35957	2.79985	25.9337	10.0874
	SCNPILOT_CONT_300_BF_Sphingomonadales_67_36.contigs	1.66071	0.3964	1.21342	1.57694	0	0.643881	0	0.521158	0	0.488108	0	0.763965	0.763965	0.154035	0.729502	0.93826	0	4.69279	0.548119	0.452054	0	0	0	3.77119	0.190264	0.335426	0	0	2.45768	0.197504	0.24219	0	0	0.20448	1.05705	0	0	0	2.54936	1.64785	0.395082	1.66595	1.08998	6.49682	0.485479	0.510519	7.41055	1.32289
	SCNPILOT_EXPT_1000_BF_Burkholderiales_68_66.contigs	0	0	0.614479	0.66611	0	0	0	0	0	0	0	0	0	0.796424	0	7.1644	0.791997	5.26933	0.226189	4.50717	0	0.397389	0	6.49614	4.66873	0	0	0	13.1116	2.8371	0	0	0	13.8621	3.65228	0	0.387435	0	6.117	18.0582	0.733248	0.33183	0.415228	0	0	0	0	0
	SCN18_10_11_15_R5_B_Rhizobiales_67_21.contigs	0	0	0	0	0	0	0	0	0	0	0	0	0	0	0	0	0	0	0	0	0	16.9989	18.0127	0	0	0.382926	0	0.31748	0	0	7.78878	0	0.26755	0	0	2.05811	0	0.904342	0	0	0.464091	0	0	0	0	0	0	0
	SCNpilot_P_inoc_Microbacterium_67_17.contigs	0	0	0	0	0	0	0	0	0	0	0	0	0	0.290853	0	0	0	0	0	0	0	0	0	0	0	0	0	0	0	0	0	0	0	0	0	0	0	0	0	0	0	0	0	0	0	0	0	0
	SCNpilot_P_inoc_Acinetobacter_41_9_partial.contigs	0	0	0	0	0	0	0	0	0	0	0	0	0	0	0	0	0	0	0	0	0	0	0	0	0	0	0	0	0	0	0	0	0	0	0	0	0	0	0	0	0	0	0	0	0	0	0	0
	SCN18_10_11_15_R5_B_SCNPILOT_CONT_1000_BF_Mesorhizobium_65_39_64_12.contigs	16.627	2.66818	0	0	0	0	0	0	0	0	0	0	0	0	0	0	0	0	2.02715	4.59598	0.780636	9.6905	1.24157	0	0	0.607032	0	0	0	0	0	0	0	0	0	0.524259	1.9732	0.211603	0	0	5.45081	0.279897	1.9847	2.42227	1.20647	0.75285	0.53794	0.381802
	SCN18_30_10_14_R2_B_SCNPILOT_CONT_1000_P_Alphaproteobacteria_64_11_65_16.contigs	11.7211	5.12298	0.342191	0.301358	0	2.6713	0.309363	1.6982	0.912675	2.39595	2.72822	1.79153	1.79153	0	0	0	0	0	0.135665	0.18496	0	0	0	0	3.08381	0	0	0	0	2.15829	0	0	0	0.12138	1.19493	0	0	0	0	0	0	2.93859	1.30768	8.93313	1.04223	1.3485	10.4408	5.54071
	SCN18_30_10_14_R5_P_Sphingomonadales_65_13.contigs	0	0	0	0	0	0	0	0	0	0	0	0	0	0.481886	0	0	0	0.254704	0	0	0	0	0	0	0	0	0	0	0	0	0	0	0	0	0	0	0	0	0.285067	0.995205	0.160835	0	0	0.201102	0	0	0	0
	2019_SCN_bioreactor_t3_biofilm_Acidobacteriales_60_11.contigs	5.01336	1.4175	1.903	2.36881	0	5.16434	0.366541	10.1194	0.129313	10.8847	0.69993	10.0574	10.0574	0.127445	0	3.555	3.34854	3.22324	0	0	0	0	0	1.45923	5.92517	0.28341	0	0	0.270929	8.52787	0.327425	0	0	3.78187	12.5862	0	0	0	8.36276	7.77867	0.166738	1.41491	0.375664	2.3381	0.678624	0.825699	1.37765	0.801708
	SCNpilot_BF_INOC_Bacteroidetes_37_11.contigs	0	0	0	0	0	0	0	0	0	0	0	0	0	0	0	0	0	0	0	0	0	0	0	0	0	0	0	0	0	0	0	0	0	0	0	0	0	0	0	0	0	0	0	0	0	0	0	0
	SCNPILOT_SOLID_1_Amoebophilus_asiaticus_double_35_7.2.contigs	0	0	0	0	0	0	0	0	0	0	0	0	0	0	0	0	0	0	0	0	0	0	0	0	0	0	0	0	0	0	0	0	0	0	0	0	0	0	0	0	0	0	0	0	0	0	0	0
	2019_SCN_bioreactor_200211_planktonic_Planctomycetes_67_37.contigs	2.02498	36.4264	0	0	0	0	0	0	0	0	0	0	0	0	0	0	0	0	0	0	0	0	0	0	0.512785	0	0	0	0	0.331684	0	0	0	0	0.6458	0	0	0	0	0	0	0.175728	0	0	0	0	2.19559	3.74626
	SCN18_25_8_15_R2_B_SCNPILOT_EXPT_1000_BF_Altererythrobacter_66_12_66_16.contigs	0	0	0.374031	0.364533	0	0	0	0	0	0	0	0	0	0	0	8.57585	0.329915	0	0	0	0	0	0	0.452933	0	0	0	0	0.878089	0	0	0	0	0	0	0	0	0	0	13.34	0	0	0	0	0	0	0	0
	SCN18_13_7_16_R1_B_Nakamurella_69_21.contigs	0	0	23.3294	10.4296	0.337078	8.61079	0	1.38839	0	0.441126	0	0	0	0	0.459936	1.99674	0.135707	0.845435	0	0	0	0	0	16.4548	1.36519	0.382246	0	0.587091	8.99321	3.85602	0.484023	0.248258	0.871842	8.84366	0.29852	0	0.777457	0	0.214662	3.94784	0.884193	0	0	0.291817	0	0	0.437069	0
	SCN18_30_10_14_R2_B_Bacteria_71_11.contigs	0	0	0	0	0	0	0	0	0	0	0	0	0	0.166313	0	0	0	0.879033	0	0	0	0	0	0	0	0	0	0	0	0	0	0	0	0	0	0	0	0	0.562524	0	0	0	0.868675	0.439876	0.284404	0.38842	0.144568	0.230879
	2019_SCN_bioreactor_inoc_reactora_Parvibaculum_lavamentivorans_64_9.contigs	0	0	8.8713	2.13052	0	0.142644	0	0	0	0	0	0	0	0	0	0	0	0	0	0	0	0	0	0	0	0	0	0	0	0	0	0	0	0	0	0	0	0	0	0	0	0	0	0	0	0	0	0
	2019_SCN_bioreactor_t1_biofilm_Bacteroidetes_44_32.contigs	0	0	0	0	0	32.2041	26.984	75.0809	9.67911	41.4327	0.23412	29.3957	29.3957	0.194165	0	20.0623	4.8474	1.64438	0	0	0	0	0	10.3138	0	0	0	0	0.770347	0	0	0	0	0.697995	0	0	0	0	2.50206	36.4215	0	0	0	0	0	0	0	0
	SCNpilot_P_inoc_Sphingobacteriales_44_17.contigs	0	0	1.50195	0.512431	0	0	0	0	0	0	0	0	0	0	0	0	0	0	0	0	0	0	0	0	0	0	0	0	0	0	0	0	0	0	0	0	0	0	0	0	0	0	0	0	0	0	0	0
	SCNPILOT_CONT_1000_P_Mucilaginibacter_44_25.contigs	0	0	0	0	0	0	0	0	0	0	0	0	0	0	0	0	0	0	0	0	0	0	0	0	0	0	0	0	0	0	0	0	0	0	0	0	0	0	0	0	0	0	0	0	0	0	0	0
	SCN_Comamonas_36x.contigs	0	0.388844	40.5268	7.24772	0	11.0496	0.314113	3.0111	0	1.3137	0	0.64918	0.64918	1.96824	0	158.47	199.392	10.5485	0	4.53095	1.37226	0.225069	0.765749	108.335	13.2563	0	0	0	168.24	9.91191	0	0	0	53.4003	11.5187	0	0.248294	0	15.5908	271.405	4.50399	0.605435	0	0.208022	0.140258	0.137697	0.857124	0.48629
	SCN18_13_7_16_R3_B_SCNPILOT_CONT_300_BF_Rhizobiales_62_47_63_31.contigs	6.05456	173.932	55.9917	97.1039	0	41.3968	2.45917	35.0479	0.409177	9.44582	2.68011	15.668	15.668	0.137782	0	0.23838	0	0	0	0	0	0.373434	0	0	0	24.9942	3.33081	2.86246	0	0	44.7705	8.89986	4.28199	0	0	0.509166	0.745368	0.693464	0	0.175161	0.568488	0	0	0.390748	0	0	0.654131	0
	SCN18_31_3_15_R4_B_Acidobacteria_62_15.contigs	10.693	2.20722	0	0	0	1.19521	0	2.57122	0	2.18812	0	1.04625	1.04625	0.439657	0	0	0	0	6.67416	6.98689	0.200752	0	0	0	0	0	0	0	0	0	1.20271	0	0	0.167076	0	0.229474	0.151454	0	0	0	4.02934	3.86525	12.5229	0.179841	0	0	0.227557	0.150231
	solids_Microbacterium_1.contigs	0	0	0	0	0	0	0	0	0	0	0	0	0	0	0	0.483826	0.169421	0	0	0	0	0	0	0.203304	0	0	0	0	0	0	0	0	0	0	0	0	0	0	0	2.23608	0	0	0	0	0	0	0	0
	SCN18_30_10_14_R5_P_Alphaproteobacteria_65_16.contigs	0	0	0	0	0	0.858114	0	0.366638	0	0.263257	0	0	0	2.62254	0	0	0	0	0	0	0	0.21598	0	0	0	0	0	0	0	0	0	0	0	0	0	0	0	0	0	0	1.6001	0	0	0.823894	0	0	0.194886	0.142705
	SCN18_30_10_14_R4_P_SCNPILOT_CONT_300_BF_Rhizobiales_67_6-related_67_37.contigs	11.3228	4.83231	1.33092	0.754206	0	24.8438	8.68995	24.9998	79.4035	26.5065	2.83079	17.9344	17.9344	0	0	0	0	0	0.365614	0.245591	0	0	0	0	0	0	0	0.147889	0	0	0	0.449748	0.427397	0	0	0	0.156247	0	0	0	0	0.97655	1.41516	8.18506	10.2423	7.11073	8.09321	5.86119
	SCN18_31_3_15_R5_B_SCNPILOT_CONT_750_BF_Chitinophagaceae_50_32.contigs	0	0	0	0	0	0	0	0	0	0	0	0	0	0	0	0	0	0	12.816	3.33413	0.289695	1.09114	1.09325	0	0	6.14931	0	0	0	0	6.21555	0	0	0	0	9.82935	0.338162	0.234441	0	0	1.7657	5.04078	7.40803	0.628374	0.601961	1.13404	4.13641	4.86257
	2019_SCN_bioreactor_t2_biofilm_Xanthomonadales_71_37.contigs	1.3055	10.1707	15.1146	6.25888	0	109.411	4.85631	35.0254	0.916298	7.14434	0.307878	2.52308	2.52308	3.00236	0	0.575972	0	1.13318	0.873441	2.71326	0	0	0	0	0.934073	0	0	0	0	0	0	0	0	1.05968	4.24461	0	0	0	1.21697	1.44334	0	4.94175	0	0.908497	0	0	0	0
	SCNpilot_P_inoc_Niastella_45_30.contigs	0	0	0	0	0	0	0	0	0	0	0	0	0	0	0	0	0	0	0	0	0	0	0	0	0	0	0	0	0	0	0	0	0	0	0	0	0	0	0	0	0	0	0	0	0.629698	0.656174	0	0
	SCN18_10_11_15_R1_B_SCNPILOT_EXPT_1000_BF_Rhizobiales_63_7_63_17.contigs	0	0	0	0	0	2.02494	0	0.439039	0	0	0	0	0	0	0	13.606	1.75928	6.48151	0	0	0	0	0	1.77744	1.17241	0	0	0	2.44189	0	0	0	0	0.263788	0	0	0	0	1.94339	9.75944	0	0.371993	0.340836	1.21281	2.96698	1.62152	0.464226	0.241112
	CN-SCN_Lautropia_89x.contigs	0	0	0	0	0	0	0	0	0	0	0	0	0	24.3595	0	0	0	0	0	0	0	0	0	0	0	0	0	0	0	0	0	0	0	0	0	0	0	0	0	0	0	0	0	0	0	0	0	0
	SCNpilot_P_inoc_TM7_multi_47_2.8.contigs	0	0	0	0	0	0	0	0	0	0	0	0	0	0	0	0.852984	34.7332	7.89011	0	0	0	0	0	0	2.50769	0	0	0	0	2.88515	0	0	0	1.18252	3.28114	0	0	0	10.0342	4.32666	0	5.1166	1.1062	5.84955	22.6548	40.8004	4.00267	66.4151
	SCN18_26_2_15_R1_F_Bosea_sp_LC85_SCNPILOT_EXPT_1000_BF_Rhizobiales_65_15_67_33.contigs	0.26205	0	5.65827	12.4382	0	15.2269	0.389935	5.26517	0	3.06655	0	1.74045	1.74045	0.243822	0	1.95921	0.510836	23.6845	1.64245	1.37209	0	0	0	2.63863	7.87977	0.856952	1.53081	2.99674	7.29006	15.8745	1.14907	3.71527	2.42747	1.94297	5.28931	0	0	0	8.18813	4.05003	0.236343	4.13505	7.18063	14.2688	25.1688	10.0193	21.105	8.58053
	SCN18_31_3_15_R1_B_SCNPILOT_CONT_1000_BF_Rhizobiales_65_79_68_31.contigs	3.59369	0.578401	1.31272	1.15981	0	0.581699	0	0	0	0	0	0	0	0	0	1.13664	0	3.99939	11.5665	5.77163	0.287843	2.47472	0.260354	0.926224	0.922798	3.14498	0.622768	0	1.18784	0.477281	2.86153	0.243099	0	0.231155	0.878704	0.782067	0.765664	0.294881	0.954549	2.2084	4.06374	4.30089	3.47435	25.892	16.6829	7.59161	14.8771	5.12425
	SCN18_30_10_14_R4_P_SCN_Variovorax_21x_69_13.contigs	0	0	0	0	0	0	0	0	0	0	0	0	0	0.566167	0	0	0	0	0	0	0	0	0	0	0	0	0	0	0	0	0	0	0	0	0	0	0	0	0	0	0	0	0	0.704036	0.42355	0.388973	0	0
	2019_SCN_bioreactor_t2_plantonic_Alphaproteobacteria_70_36.contigs	8.07833	240.955	0	0	0	4.13478	1.00365	3.33267	34.826	13.0297	9.24052	25.3138	25.3138	0	0	0	0	0	0	0	0	0	0	0	0	0	0	0	0	0	0	0	0	0	0	0	0	0	0	0	0	0	0	0	0	0	0	0
	SCNPILOT_SOLID2_TRIM150_Actinobacteria_69_241.contigs	0	0	0	0	0	0	0	0	0	0	0	0	0	0	0	0	0	0	0	0	0	0	0	0	0	0	0	0	0	0	0	0	0	0	0	0	0	0	0	0	0	0	0	0	0	0	0	0
	SCNPILOT_EXPT_1000_BF_Microbacterium_69_10.contigs	0	0	0	0	0	2.2736	0	0.197153	0	0.188737	0	0	0	0	0	0.222269	0	0	0	0	0	0	0	0	0	0	0	0	0	0	0	0	0	0	0	0	0	0	0	2.66904	0	0	0	0	0	0	0	0
	CN-SCN_Phenylobacterium_14x.contigs	0	0	0.274788	0.156707	0	0.291527	0	0	0	0	0	0	0	3.80126	0	0	0	0	0	0	0	0	0	0	0	0	0	0	0	0	0	0	0	0	0	0	0	0	0	0	0.197443	0	0	0	0	0	0	0
	SCN18_13_7_16_R1_B_Mesorhizobium_65_18.contigs	0	0	6.90598	10.3281	0	7.99974	0	2.75337	0	0.542068	0	0.312244	0.312244	0.427128	0	5.56764	1.60265	0.544786	0	0	0	0.270255	0	14.383	1.40974	0	0	0	8.83441	0.830592	0	0	0	12.1097	1.82576	0	0	0	0.176697	4.62197	0.725327	0	0	0.351106	0	0	0.390611	0
	SCN18_30_10_14_R5_P_Hydrogenophaga_sp_PBC_SCNpilot_P_inoc_Hydrogenophaga_70_12_70_78.contigs	0	0	0	0	0	0	0	0	0	0	0	0	0	3.47036	0	0	0	0	0	0	0.737506	0	0	0	0	0	0	0	0	0	0	0.145404	0	0	0	0	0	0	0	0	8.43202	0	0	0.297145	0	0	0	0.148845
	SCNpilot_P_inoc_Acinetobacter_38_24_partial.contigs	0	0	0	0	0	0	0	0	0	0	0	0	0	0	0	0	0	0	0	0	0	0	0	0	0	0	0	0	0	0	0	0	0	0	0	0	0	0	0	0	0	0	0	0	0	0	0	0
	SCN18_30_10_14_R1_B_SCNPILOT_EXPT_750_BF_Actinomycetales_70_150_73_20.contigs	0	0	0	0	0	0	0	0	0	0	0	0	0	0	0	0	0	0	0	0	0	0	0	0	0	0	0	0	0	0	0	0	0	0	0	0	0	0	0	0	0	0	0	0	0	0	0	0
	SCN18_30_10_14_R2_B_Rhizobiales_64_10.contigs	0	0	0.198618	0.2301	0	0	0	0	0	0	0	0	0	0	0	0	0	0.227428	0	0.300245	0	0	0	0	0	0	0	0	0	0	0	0	0	0	0.142241	0	0	0	0	0.215497	0	1.13562	0.128147	6.71791	1.03605	0.852606	3.6584	1.51626
	2019_SCN_bioreactor_200211_planktonic_Alphaproteobacteria_65_17.contigs	19.9873	16.5966	0	0	0	0	0	0	0	0	0	0	0	0	0	0	0	0	0	0	0	0	0	0	0	0	0	0	0	0	0	0	0	0	0	0	0	0	0	0	0	0	0	0	0	0	0	0
	SCN18_30_10_14_R4_P_Alphaproteobacteria_64_8.contigs	1.43385	0.514116	0.272986	0.303303	0	0.296077	0	0	0	0	0	0.164102	0.164102	0	0	0	0	0.163697	0.516897	0	0	0	0	0	0.13873	0	0	0	0	0.140199	0	0	0	0	0.167731	0	0	0	0	0	0	0.176357	1.18042	2.38721	1.50068	0.683404	1.11008	0.370049
	SCNPILOT_EXPT_1000_BF_Rhizobium_63_7.contigs	0	0	0	0	0	0.204786	0	0	0	0	0	0	0	0.496009	0	0	0	0	0	0	0	0	0	0	0	0	0	0	0	0	0	0	0	0	0	0	0	0	0	0	0	0	0	0	0	0	0	0
	SCN18_30_10_14_R3_P_Burkholderiales_68_190.contigs	0	0	0	0	0	0	0	0	0	0	0	0	0	2.76189	0	0	0	0	0	0	0	0	0	0	0	0	0	0	0	0	0	0	0	0	0	0	0	0	0	6.39276	0	0	0	0	0	0	0	0
	2019_SCN_bioreactor_t1_biofilm_Gammaproteobacteria_65_65.contigs	14.0109	3.73692	208.301	377.59	0.958893	64.6018	0.934343	7.53947	0	3.1968	0	0.393504	0.393504	0	1.18459	0	0	0	0	0	0	0	0	1.57955	0	0	0	0	4.69272	0	0	0	0	0	0	0	0	0	0	0	0	0	0	0	0	0	0	0
	SCNpilot_P_inoc_Acidovorax_64_34.contigs	0	0	0	0	0	0	0	0	0	0	0	0	0	31.3128	0	0	0	0	0	0	0	0	0	0	0	0	0	0	0	0	0	0	0	0	0	0	0	0	0	0	0	0	0	0	0	0	0	0
	CN18_30_10_14_R2_B_Alphaproteobacteria_67_12.contigs	0	0	0	0	0	0.177224	0	0	0	0	0	0	0	0	0	0	0	0.757021	0.13925	0.256175	0	0	0	0	0.485637	0	0	0	0	0.538265	0	0	0	0	0.552666	0	0	0	0.154923	0.979812	0	0.662501	0.335621	5.55177	1.42553	1.14612	7.31077	2.10282
	SCN18_30_10_14_R2_P_Sphingomonas_67_78.contigs	0	0	0	0	0	0	0	0	0	0	0	0	0	0	0	0	0	0	0	0.275864	0	0	0	0	0	0	0	0	0	0	0	0	0	0	0	0	0	0	0	0	0	3.99529	0.238797	6.95579	2.49219	2.35775	45.1909	23.5847
	CN-SCN_Erythrobacter_14x.contigs	0	0	0	0	0	0	0	0	0	0	0	0	0	4.0094	0	0	0	0	0	0	0	0	0	0	0	0	0	0	0	0	0	0	0	0	0	0	0	0	0	0	0	0	0	0	0	0	0	0
	solids_Cytophagia_1.contigs	0	0	0	0	0	0	0	0	0	0	0	0	0	0	0	0	0	0	0	0	0	0	0	0	0	0	0	0	0	0	0	0	0	0	0	0	0	0	0	0	0	0	0	0	0	0	0	0
	SCN18_25_1_16_R2_B_SCNPILOT_CONT_300_BF_Rhizobiales_62_47-related_62_30.contigs	0	0	1.57923	1.45057	0	0.580273	0	0.161923	0	0	0	0	0	0	0	0	0	0	0	0	0	0	0	0.251081	8.72057	0	0	0	0.168315	2.70054	0	0	0	0.421088	25.3826	0	0	0	0	0	0.337506	0	0	0	0	0	0	0.129303
	SCNPILOT_CONT_1000_P_Legionella_39_23.contigs	0.834469	5.34901	1.91167	1.28085	0	5.0338	0.42622	3.09244	0.238141	10.1999	2.86517	5.37884	5.37884	0	0	0	0	2.71435	0.98753	1.67068	3.87967	0	0.670257	7.08367	3.00797	11.9164	5.66003	1.16235	1.505	3.42304	9.66732	1.98548	2.75772	5.04076	1.61694	14.0835	2.27847	0.964966	1.4512	0.332295	0	1.66963	0	0.378212	3.40416	6.25108	0	0.119512
	solids_Rhodanobacter_4.contigs	0	0	0	0	0	0	0	0	0	0	0	0	0	0	0	0	0	0	0	0	0	0	0	0	0	0	0	0	0	0	0	0	0	0	0	0	0	0	0	0	0	0	0	0	0	0	0	0
	SCN18_30_10_14_R3_P_SCNPILOT_EXPT_1000_BF_Afipia_62_8_62_188.contigs	7.52243	0.569951	0.428941	0.513218	0	3.0116	0.371718	2.07733	0	2.36056	0.369868	2.70136	2.70136	0	0	0	0	0.81333	7.48498	1.54522	0	0	0	0	0	0.404234	0.234943	0	0	0	1.01227	0	0	0	0	0.215562	0	0	0.277353	0.898831	0	3.38117	17.2674	16.0334	7.65391	6.85628	10.4916	6.19165
	SCNPILOT_EXPT_500_P_Chlamydiae_37_5_partial.contigs	0	0	3.89115	2.37322	0	6.3912	0.129708	1.82307	0	1.55327	0.431934	0.447634	0.447634	0.153915	0	0.189495	0	1.26491	0.148084	0.802126	1.94831	0.122612	5.65432	2.68051	0	1.62119	2.74595	1.51409	0.781492	0	1.3605	0.854527	1.03443	12.6835	0.25674	4.1623	1.10768	0.597729	1.43679	0.884303	0	1.22417	0	0.197876	0.538136	2.20006	0	0
	CN-SCN_Cytophagaceae_12x.contigs	0	0	0.240782	0.219692	0	0	0	0	0	0	0	0	0	3.74355	0	0	0	0	0	0	0	0	0	0	0	0	0	0	0	0	0	0	0	0	0	0	0	0	0	0	0	0	0	0	0	0	0	0
	SCNPILOT_CONT_750_BF_Rhodospirillales_68_10.contigs	0	0	0	0	0	2.10049	0	1.03227	4.45721	1.74693	0.918791	2.73748	2.73748	0	0	0	0	0	0	0	0	0	0	0	0	0	0	0	0	0	0	0	0	0	0.278841	0	0	0	0	0	0	0.41343	0	0.6233	0.286045	0.215741	1.38478	1.07795
	SCN18_14_9_16_R3_B_SCNPILOT_EXPT_1000_BF_Sphingobacteriia_40_10_37_82.contigs	0	0	0.695928	1.1616	0	0	0	0	0	0	0	0	0	0	0	0	0	0	14.8663	16.9587	168.442	4.92287	91.0193	0	0	9.8802	3.41772	0	0	0	71.2598	0.35982	0.402119	0	0	220.067	27.2047	12.0556	0	0	0.35103	34.8194	0.486169	0.127746	3.0199	11.7342	0	0
	SCNPILOT_SOLID_1_Microbacterium__7.contigs	0	0	0.244197	0	0	0.381919	0	0	0	0	0	0	0	0	0	0	0	0	0	0	0	0	0	0	0	0	0	0	0	0	0	0	0	0	0	0	0	0	0	0.265943	0	0	0	0	0	0	0	0
	SCNPILOT_EXPT_750_P_Thiobacillus_65_1100.contigs	0	0	0	0	0	0	0	0	0	0	0	0	0	726.503	0	0	0	0	0	0	6.79434	0	0	0	0	0	0	0	0	0	0	0	0	0	0	0	0	0	0	0	0	3.27433	0	0	0	0	0	0
	SCN18_26_2_15_R2_P_Planctomycetes_69_10.contigs	0	0	0	0	0	0	0	0	0	0	0	0	0	0	0	0	0	0	0	0.11802	0	0	0	0	0.7173	0	0	0	0	0.365252	0	0	0	0	0	0	0	0	0	0	0	3.70089	2.21782	7.14689	3.41038	4.12275	4.78931	8.54647
	SCN18_13_7_16_R1_B_SCNpilot_P_inoc_Stenotrophomonas_69_27_68_91.contigs	0	0	3.0759	0.969027	0.276171	0.863985	0	0.343093	0	0	0	0	0	0.582791	0	57.2059	3.80762	33.7118	0	0	0	0.482462	0.367706	73.5132	0	0.220744	2.1662	0.758803	25.6634	0	0	7.4556	0.360101	0.972424	0	0	0.386886	0	42.8423	178.107	0	0.426358	0	0.952768	0	0	0	0
	SCN18_14_9_16_R1_B_Rhizobiales_65_9.contigs	0	0	0.818538	0.817979	0	1.52133	0	0.509723	0	0.261923	0	0	0	0.984694	0	4.49211	0.498808	0.240979	0	0	0	0	0	4.38796	0	0	0	0	7.02139	0	0	0	0	0.170032	0	0	0	0	0	5.90015	0	0	0	0.30158	0	0	0	0
	SCN_bioreactor_t0_Leifsonia_70_11.contigs	1.33086	4.0822	0.25572	0.23624	10.4516	1.82439	0	0.642238	0	3.03681	0	5.32359	5.32359	0	1.25793	0	0	0	0	0	0	0	0	0	0	0	0	0	0	2.13847	0	0	0	0	0	0	0	0	0	0	0	0.269597	0	1.56854	1.52896	0.903125	3.67687	1.07379
[truncated: 43 more columns]

## Sheet: Figure 2a Network edge table
Figure 2a	Table S. The correlation between nodes with a minimum weight of 0.35
	name	weight	EdgeBetweenness	p-value
	170 (-) 264	0.3657	26.5804	0.001
	56 (-) 276	0.3526	5.89982	0.001
	96 (-) 264	0.426	4.33333	0.001
	96 (-) 199	0.4188	37.8498	0.001
	96 (-) 170	0.3838	30.5804	0.001
	96 (-) 150	0.3578	10.6667	0.001
	277 (-) 264	0.4138	3.66667	0.001
	277 (-) 199	0.4149	35.8498	0.001
	277 (-) 170	0.3794	28.5804	0.001
	277 (-) 96	0.4673	2.66667	0.001
	204 (-) 277	0.4249	4.83333	0.001
	204 (-) 264	0.3602	3.16667	0.001
	204 (-) 150	0.3672	4.66667	0.001
	204 (-) 96	0.4023	4.16667	0.001
	179 (-) 277	0.467	23.8824	0.001
	179 (-) 264	0.3969	25.5491	0.001
	179 (-) 204	0.4102	27.3824	0.001
	179 (-) 199	0.3974	164.3	0.001
	179 (-) 170	0.368	152.259	0.001
	179 (-) 96	0.5039	25.2157	0.001
	52 (-) 95	0.3985	238	0.001
	75 (-) 274	0.3538	53.6851	0.001
	228 (-) 106	0.4056	12.4971	0.001
	222 (-) 274	0.362	93.9724	0.001
	250 (-) 228	0.354	38.2964	0.001
	250 (-) 106	0.3733	55.2763	0.001
	250 (-) 95	0.4459	625.304	0.001
	54 (-) 276	0.4658	143.291	0.001
	54 (-) 262	0.3928	791.268	0.001
	54 (-) 95	0.4104	946.885	0.001
	54 (-) 56	0.4116	113.946	0.001
	242 (-) 228	0.3692	34.8839	0.001
	219 (-) 228	0.3608	183.894	0.001
	51 (-) 262	0.3518	45	0.001
	51 (-) 54	0.3764	193	0.001
	33 (-) 222	0.3521	114.555	0.001
	185 (-) 192	0.3538	116.414	0.001
	132 (-) 63	0.4053	45	0.0879
	132 (-) 14	0.4134	238	0.001
	23 (-) 274	0.4584	47.6878	0.001
	23 (-) 273	0.3946	83.0619	0.001
	23 (-) 242	0.3708	35.2587	0.001
	23 (-) 222	0.371	38.7062	0.001
	23 (-) 75	0.3923	158.679	0.001
	23 (-) 15	0.3672	185.186	0.001
	28 (-) 272	0.4385	35.4546	0.001
	92 (-) 26	0.4428	53.0682	0.001
	144 (-) 222	0.4766	153.493	0.001
	144 (-) 83	0.3886	44.9345	0.001
	144 (-) 31	0.3563	238	0.001
	53 (-) 54	0.3681	115.179	0.001
	35 (-) 277	0.3907	4.83333	0.001
	35 (-) 179	0.3554	26.7157	0.001
	35 (-) 96	0.3627	5.83333	0.001
	107 (-) 277	0.414	4.83333	0.001
	107 (-) 179	0.4305	26.7157	0.001
	107 (-) 96	0.4139	5.83333	0.001
	221 (-) 280	0.471	238	0.001
	221 (-) 277	0.4208	253.381	0.001
	221 (-) 264	0.407	223.865	0.001
	221 (-) 204	0.3811	199.118	0.001
	221 (-) 179	0.376	147.283	0.001
	221 (-) 150	0.371	222.667	0.001
	221 (-) 107	0.4101	200.618	0.001
	221 (-) 96	0.4072	252.714	0.001
	221 (-) 43	0.3917	238	0.001
	221 (-) 35	0.3834	200.618	0.001
	232 (-) 276	0.4263	6.58554	0.001
	232 (-) 56	0.4029	2.61905	0.001
	232 (-) 54	0.4501	113.898	0.001
	232 (-) 53	0.4267	3.06667	0.001
	39 (-) 276	0.3966	7.63316	0.001
	39 (-) 232	0.4299	3.61905	0.001
	39 (-) 56	0.4596	3.66667	0.001
	39 (-) 54	0.4621	146.068	0.001
	39 (-) 53	0.3557	4.9	0.001
	182 (-) 276	0.427	6.89982	0.001
	182 (-) 232	0.4378	3.61905	0.001
	182 (-) 56	0.3965	3	0.001
	182 (-) 54	0.4699	170.752	0.001
	182 (-) 39	0.4439	4.66667	0.001
	182 (-) 19	0.4617	115	0.001
	178 (-) 276	0.389	2.28571	0.001
	178 (-) 182	0.4238	7.70414	0.001
	178 (-) 56	0.3705	6.70414	0.001
	178 (-) 54	0.421	144.63	0.001
	178 (-) 39	0.4162	8.53748	0.001
	151 (-) 276	0.4572	10.6332	0.001
	151 (-) 232	0.4877	6.61905	0.001
	151 (-) 182	0.5658	5.66667	0.001
	151 (-) 178	0.4666	11.5375	0.001
	151 (-) 56	0.4864	6.66667	0.001
	151 (-) 54	0.5196	316.486	0.001
	151 (-) 53	0.4114	8.9	0.001
	151 (-) 39	0.5482	5	0.001
	151 (-) 19	0.3641	123	0.001
	151 (-) 4	0.3513	238	0.001
	94 (-) 221	0.3821	292.317	0.001
	94 (-) 219	0.3663	404.913	0.001
	38 (-) 272	0.3659	161.91	0.001
	38 (-) 92	0.375	39.6932	0.001
	38 (-) 28	0.4198	32.0798	0.001
	38 (-) 26	0.3612	181.979	0.001
	59 (-) 92	0.368	101.382	0.001
	59 (-) 38	0.351	93.118	0.001
	167 (-) 92	0.3633	189.737	0.001
	167 (-) 59	0.5621	9.31905	0.001
	176 (-) 273	0.3774	63.0454	0.001
	176 (-) 250	0.3507	193.531	0.001
	176 (-) 242	0.4591	74.691	0.001
	176 (-) 228	0.4192	194.137	0.001
	176 (-) 222	0.402	169.146	0.001
	176 (-) 23	0.4219	297.938	0.001
	156 (-) 250	0.3506	9.7873	0.001
	156 (-) 228	0.377	48.9805	0.001
	156 (-) 95	0.3742	448.105	0.001
	6 (-) 227	0.3811	16.4306	0.001
	6 (-) 207	0.3619	97.001	0.001
	6 (-) 125	0.3979	238	0.001
	6 (-) 59	0.3785	82.7384	0.001
	32 (-) 228	0.3741	71.6251	0.001
	113 (-) 228	0.3984	83.7054	0.001
	113 (-) 95	0.4743	125.99	0.001
	11 (-) 242	0.3804	5.79336	0.001
	11 (-) 176	0.3931	80.2322	0.001
	11 (-) 106	0.3555	20.9804	0.001
	11 (-) 32	0.3678	42.3256	0.001
	11 (-) 23	0.4254	41.6456	0.001
	187 (-) 243	0.3637	14.8618	0.001
	187 (-) 92	0.3944	15.0434	0.001
	187 (-) 38	0.3672	50.6148	0.001
	187 (-) 28	0.3556	87.8722	0.001
	267 (-) 274	0.3826	86.3599	0.001
	267 (-) 16	0.3611	56.8843	0.001
	223 (-) 274	0.5063	135.537	0.001
	223 (-) 228	0.4705	63.7691	0.001
	223 (-) 222	0.4405	53.1167	0.001
	223 (-) 219	0.3777	593.409	0.001
	223 (-) 176	0.4488	396.611	0.001
	223 (-) 23	0.5527	61.9846	0.001
	266 (-) 81	0.3886	238	0.001
	165 (-) 269	0.3973	238	0.001
	165 (-) 167	0.5887	71.5287	0.001
	165 (-) 59	0.4769	119.181	0.001
	137 (-) 176	0.3844	258.201	0.001
	9 (-) 15	0.4459	51.7712	0.001
	8 (-) 227	0.3814	33.3907	0.001
	8 (-) 207	0.3507	140.999	0.001
	8 (-) 167	0.4352	19.6139	0.001
	8 (-) 165	0.3524	64.5035	0.001
	8 (-) 59	0.4923	49.2903	0.001
	8 (-) 6	0.4792	22.7333	0.001
	146 (-) 250	0.3548	71.2338	0.001
	146 (-) 219	0.3584	41.8353	0.001
	112 (-) 266	0.4856	694.705	0.001
	112 (-) 232	0.4056	76.9582	0.001
	112 (-) 182	0.3619	118.239	0.001
	112 (-) 151	0.469	209.222	0.001
	112 (-) 56	0.375	81.71	0.001
	112 (-) 54	0.4241	187.013	0.001
	112 (-) 53	0.3624	73.725	0.001
	112 (-) 39	0.417	99.6344	0.001
	218 (-) 274	0.3845	13.5293	0.001
	218 (-) 223	0.3702	255.023	0.001
	218 (-) 75	0.4051	25.636	0.001
	218 (-) 23	0.4331	105.168	0.001
	218 (-) 16	0.4091	182.894	0.001
	218 (-) 15	0.4397	26.9404	0.001
	138 (-) 219	0.4326	712.071	0.001
	138 (-) 179	0.4307	546.129	0.001
	130 (-) 266	0.3858	372.258	0.001
	130 (-) 144	0.4526	452.033	0.001
	180 (-) 274	0.3845	97.367	0.001
	180 (-) 228	0.4201	61.0953	0.001
	180 (-) 223	0.4456	18.2796	0.001
	180 (-) 222	0.4795	13.8642	0.001
	180 (-) 176	0.3917	163.978	0.001
	180 (-) 144	0.3899	261.518	0.001
	180 (-) 106	0.4634	35.2169	0.001
	180 (-) 23	0.4247	41.0617	0.001
	241 (-) 272	0.4309	31.4664	0.001
	241 (-) 222	0.3755	63.3574	0.001
	41 (-) 273	0.403	31.8331	0.001
	41 (-) 272	0.3885	100.338	0.001
	41 (-) 248	0.3715	238	0.001
	41 (-) 241	0.4542	38.8193	0.001
	41 (-) 223	0.4177	182.745	0.001
	41 (-) 222	0.5241	27.8201	0.001
	41 (-) 180	0.4936	50.8941	0.001
	41 (-) 176	0.4678	184.221	0.001
	41 (-) 144	0.5999	327.575	0.001
	41 (-) 106	0.3827	61.0686	0.001
	41 (-) 83	0.3606	153.239	0.001
	41 (-) 33	0.4221	123.445	0.001
	41 (-) 11	0.368	51.5933	0.001
	20 (-) 223	0.4048	380.551	0.001
	20 (-) 185	0.3801	156.295	0.001
	100 (-) 167	0.5151	7.73333	0.001
	100 (-) 165	0.4103	100.903	0.001
	100 (-) 86	0.372	238	0.001
	100 (-) 59	0.5037	9.58571	0.001
	100 (-) 38	0.3713	199.912	0.001
	100 (-) 8	0.5811	34.7573	0.001
	100 (-) 6	0.4241	77.7909	0.001
	24 (-) 243	0.3996	58.2303	0.001
	24 (-) 187	0.4972	12.8448	0.001
	24 (-) 100	0.4099	226.011	0.001
	24 (-) 92	0.4753	6.35238	0.001
	24 (-) 59	0.4155	100.526	0.001
	24 (-) 38	0.3824	28.762	0.001
	24 (-) 28	0.3962	67.3213	0.001
	184 (-) 262	0.403	701.416	0.001
	184 (-) 234	0.3776	236	0.001
	184 (-) 97	0.3907	238	0.001
	101 (-) 267	0.4121	11.5898	0.001
	101 (-) 157	0.4375	44.2817	0.001
	101 (-) 9	0.3899	9.78889	0.001
	60 (-) 234	0.3687	2	0.001
	60 (-) 184	0.4195	236	0.001
	168 (-) 192	0.3527	121.586	0.001
	168 (-) 185	0.5396	44.3299	0.001
	168 (-) 144	0.4688	434.072	0.001
	168 (-) 36	0.3952	238	0.001
	168 (-) 20	0.3885	278.923	0.001
	89 (-) 184	0.3552	887.89	0.001
	89 (-) 132	0.4222	223.932	0.001
	209 (-) 274	0.4093	110.232	0.001
	209 (-) 267	0.4416	6.38889	0.001
	209 (-) 157	0.3544	72.3744	0.001
	209 (-) 101	0.4569	5.00087	0.001
	209 (-) 9	0.358	7.72222	0.001
	88 (-) 276	0.3805	55.3437	0.001
	88 (-) 232	0.4611	30.9484	0.001
	88 (-) 182	0.4116	45.6607	0.001
	88 (-) 178	0.3716	56.6014	0.001
	88 (-) 151	0.4954	73.3234	0.001
	88 (-) 112	0.3857	48.1755	0.001
	88 (-) 56	0.3637	30.996	0.001
	88 (-) 54	0.3872	71.7765	0.001
	88 (-) 53	0.4552	32.2294	0.001
	88 (-) 39	0.4262	29.3294	0.001
	74 (-) 258	0.3716	238	0.001
	74 (-) 151	0.4092	70.7135	0.001
	74 (-) 88	0.363	338.573	0.001
	74 (-) 39	0.3864	62.7135	0.001
	117 (-) 168	0.3574	239.336	0.001
	117 (-) 157	0.3646	47.6144	0.001
	117 (-) 101	0.4617	60.9339	0.001
	117 (-) 89	0.5345	200.282	0.001
	233 (-) 273	0.4918	27.2411	0.001
	233 (-) 272	0.3503	141.765	0.001
	233 (-) 242	0.404	47.1358	0.001
	233 (-) 223	0.4292	98.3836	0.001
	233 (-) 222	0.4797	18.2808	0.001
	233 (-) 180	0.3759	28.1573	0.001
	233 (-) 176	0.5341	99.6636	0.001
	233 (-) 106	0.3544	49.2197	0.001
	233 (-) 41	0.4835	22.3043	0.001
	233 (-) 23	0.4633	67.2823	0.001
	233 (-) 11	0.3917	40.5585	0.001
	48 (-) 250	0.3519	78.2258	0.001
	48 (-) 242	0.438	43.9372	0.001
	48 (-) 241	0.4095	79.7573	0.001
	48 (-) 233	0.4615	81.3146	0.001
	48 (-) 228	0.7683	11.9778	0.001
	48 (-) 223	0.6397	61.7561	0.001
	48 (-) 222	0.3893	85.5128	0.001
	48 (-) 219	0.4551	358.778	0.001
	48 (-) 180	0.513	52.174	0.001
	48 (-) 176	0.5557	183.194	0.001
	48 (-) 156	0.375	123.183	0.001
	48 (-) 146	0.359	88.0978	0.001
	48 (-) 113	0.3943	175.784	0.001
	48 (-) 106	0.4605	15.8918	0.001
	48 (-) 41	0.4489	146.931	0.001
	48 (-) 32	0.3865	124.849	0.001
	48 (-) 23	0.4468	127.486	0.001
	48 (-) 11	0.4226	49.7427	0.001
	55 (-) 273	0.4805	73.3888	0.001
	55 (-) 272	0.3615	57.1186	0.001
	55 (-) 233	0.3621	618.79	0.001
	55 (-) 227	0.3823	188.179	0.001
	55 (-) 176	0.4376	655.555	0.001
	55 (-) 167	0.4649	213.383	0.001
	55 (-) 155	0.4362	238	0.001
	55 (-) 137	0.3745	68.1473	0.001
	55 (-) 100	0.5306	327.972	0.001
	55 (-) 59	0.4355	243.668	0.001
	55 (-) 41	0.3625	405.707	0.001
	55 (-) 28	0.392	138.8	0.001
	55 (-) 8	0.491	262.297	0.001
	55 (-) 6	0.4365	384.169	0.001
	206 (-) 274	0.4864	28.8133	0.001
	206 (-) 267	0.3827	135.81	0.001
	206 (-) 233	0.389	710.614	0.001
	206 (-) 223	0.4871	436.783	0.001
	206 (-) 222	0.3992	245.098	0.001
	206 (-) 218	0.3759	72.6377	0.001
	206 (-) 209	0.3711	161.372	0.001
	206 (-) 185	0.4119	189.068	0.001
	206 (-) 180	0.5103	249.624	0.001
	206 (-) 101	0.3758	251.266	0.001
	206 (-) 83	0.3527	96.6844	0.001
	206 (-) 23	0.5503	155.841	0.001
	206 (-) 9	0.3652	180.738	0.001
	166 (-) 266	0.3555	632.3	0.001
	166 (-) 167	0.4887	138.871	0.001
	166 (-) 165	0.3871	125.055	0.001
	166 (-) 137	0.4688	143.1	0.001
	166 (-) 100	0.3589	266.323	0.001
	166 (-) 8	0.3547	118.855	0.001
	215 (-) 255	0.3918	238	0.001
	215 (-) 250	0.3716	412.447	0.001
	215 (-) 228	0.5534	94.4503	0.001
	215 (-) 223	0.474	278.454	0.001
	215 (-) 219	0.4994	122.048	0.001
	215 (-) 180	0.4139	351.226	0.001
	215 (-) 156	0.3621	401.555	0.001
	215 (-) 146	0.3695	63.523	0.001
	215 (-) 106	0.3791	91.8322	0.001
	215 (-) 48	0.6563	164.652	0.001
	215 (-) 20	0.3875	791.976	0.001
	143 (-) 132	0.4363	340.274	0.001
	143 (-) 117	0.3673	98.3745	0.001
	143 (-) 63	0.3664	193	0.001
	143 (-) 20	0.4415	663.608	0.001
	50 (-) 267	0.3644	74.9823	0.001
	50 (-) 247	0.4044	238	0.001
	50 (-) 209	0.4962	43.5268	0.001
	50 (-) 206	0.4903	869.1	0.001
	50 (-) 185	0.449	104.532	0.001
	50 (-) 157	0.4403	77.5979	0.001
	50 (-) 143	0.4796	173.506	0.001
	50 (-) 117	0.6147	51.5403	0.001
	50 (-) 101	0.5318	18.8936	0.001
	50 (-) 89	0.4249	721.69	0.001
	50 (-) 9	0.5858	61.6244	0.001
	261 (-) 243	0.4887	164.908	0.001
	261 (-) 221	0.4178	2037.02	0.001
	261 (-) 215	0.3546	1956.67	0.001
	261 (-) 187	0.4359	122.926	0.001
	261 (-) 128	0.3707	238	0.001
	261 (-) 92	0.3751	321.981	0.001
	261 (-) 38	0.4368	469.353	0.001
	261 (-) 24	0.4179	322.201	0.001
	116 (-) 176	0.3502	1895.78	0.001
	116 (-) 112	0.5746	363.832	0.001
	116 (-) 88	0.3781	743.349	0.001
	116 (-) 54	0.4099	668.515	0.001
	136 (-) 92	0.4043	37.3216	0.001
	136 (-) 38	0.3577	156.642	0.001
	136 (-) 26	0.3641	2.95238	0.001
	136 (-) 24	0.3557	42.9892	0.001
	45 (-) 273	0.3805	49.9706	0.001
	45 (-) 272	0.7355	17.9049	0.001
	45 (-) 241	0.5252	35.2983	0.001
	45 (-) 233	0.5311	89.9136	0.001
	45 (-) 222	0.4417	155.043	0.001
	45 (-) 176	0.474	253.684	0.001
	45 (-) 55	0.4709	83.4916	0.001
	45 (-) 48	0.457	156.167	0.001
	45 (-) 41	0.5252	69.0241	0.001
	45 (-) 38	0.4155	483.982	0.001
	45 (-) 28	0.471	134.737	0.001

## Sheet: Figure 5b
	Figure 5b		GTDB genomes, their taxonomy and their genome annotations relating to thiamine biosynthesis
			genome	domain	phylum	class	order	family	genus	K14153	K00877	K00941	K00878	K00946	K03147	K18278	K03150	K03153	K03148	K03151	K01662	K03149	K03154	K04487	K14153	K00788	Kinases	Pyrimidine	Thiazole	Linking	Thiamine_[4]	Thiamine
			RS_GCF_003697165.2	d__Bacteria	p__Proteobacteria	c__Gammaproteobacteria	o__Enterobacterales	f__Enterobacteriaceae	g__Escherichia	0	0	1	1	1	1	0	1	0	1	1	1	0	1	1	0	0	1	1	1	0	3	0
			RS_GCF_001027105.1	d__Bacteria	p__Firmicutes	c__Bacilli	o__Staphylococcales	f__Staphylococcaceae	g__Staphylococcus	0	0	1	1	0	0	0	0	0	0	1	0	0	0	0	0	1	1	0	0	1	2	0
			RS_GCF_000006945.2	d__Bacteria	p__Proteobacteria	c__Gammaproteobacteria	o__Enterobacterales	f__Enterobacteriaceae	g__Salmonella	0	0	1	1	1	1	0	1	0	1	1	1	0	1	1	0	0	1	1	1	0	3	0
			RS_GCF_000742135.1	d__Bacteria	p__Proteobacteria	c__Gammaproteobacteria	o__Enterobacterales	f__Enterobacteriaceae	g__Klebsiella	0	0	1	1	1	1	0	1	0	1	1	1	0	1	1	0	0	1	1	1	0	3	0
			RS_GCF_001457635.1	d__Bacteria	p__Firmicutes	c__Bacilli	o__Lactobacillales	f__Streptococcaceae	g__Streptococcus	0	0	1	0	0	0	0	0	0	0	1	0	0	0	0	0	0	1	0	0	0	1	0
			RS_GCF_000195955.2	d__Bacteria	p__Actinobacteriota	c__Actinomycetia	o__Mycobacteriales	f__Mycobacteriaceae	g__Mycobacterium	0	0	1	0	1	1	0	0	1	0	0	0	1	1	1	0	1	1	1	1	1	4	1
			RS_GCF_001457615.1	d__Bacteria	p__Proteobacteria	c__Gammaproteobacteria	o__Pseudomonadales	f__Pseudomonadaceae	g__Pseudomonas	0	0	0	0	1	1	0	0	1	0	1	1	1	1	0	0	1	1	1	1	1	4	1
			RS_GCF_009759685.1	d__Bacteria	p__Proteobacteria	c__Gammaproteobacteria	o__Pseudomonadales	f__Moraxellaceae	g__Acinetobacter	0	0	0	1	1	1	0	0	1	0	0	1	1	1	1	0	1	1	1	1	1	4	1
			RS_GCF_001077535.1	d__Bacteria	p__Firmicutes_A	c__Clostridia	o__Peptostreptococcales	f__Peptostreptococcaceae	g__Clostridioides	0	0	1	1	0	1	0	0	0	0	1	1	1	1	0	0	1	1	1	1	1	4	1
			RS_GCF_001544255.1	d__Bacteria	p__Firmicutes	c__Bacilli	o__Lactobacillales	f__Enterococcaceae	g__Enterococcus_B	0	0	0	0	0	0	0	0	0	0	0	0	0	0	0	0	0	0	0	0	0	0	0
			RS_GCF_002055535.1	d__Bacteria	p__Firmicutes	c__Bacilli	o__Lactobacillales	f__Streptococcaceae	g__Streptococcus	0	0	0	0	0	0	0	0	0	0	1	0	0	0	0	0	0	0	0	0	0	0	0
			RS_GCF_900638555.1	d__Bacteria	p__Proteobacteria	c__Gammaproteobacteria	o__Burkholderiales	f__Neisseriaceae	g__Neisseria	0	0	1	0	1	1	0	0	1	0	0	1	1	1	1	0	1	1	1	1	1	4	1
			RS_GCF_900187225.1	d__Bacteria	p__Firmicutes	c__Bacilli	o__Lactobacillales	f__Listeriaceae	g__Listeria	0	0	1	1	0	0	0	0	0	0	1	1	0	0	0	0	1	1	0	0	1	2	0
			RS_GCF_001457695.1	d__Bacteria	p__Campylobacterota	c__Campylobacteria	o__Campylobacterales	f__Campylobacteraceae	g__Campylobacter_D	0	0	1	0	1	1	0	1	0	0	0	1	1	1	1	0	1	1	1	1	1	4	1
			RS_GCF_000392875.1	d__Bacteria	p__Firmicutes	c__Bacilli	o__Lactobacillales	f__Enterococcaceae	g__Enterococcus	0	0	0	0	0	0	0	0	0	0	0	0	0	0	0	0	0	0	0	0	0	0	0
			RS_GCF_001729745.1	d__Bacteria	p__Proteobacteria	c__Gammaproteobacteria	o__Enterobacterales	f__Enterobacteriaceae	g__Enterobacter	0	0	1	1	1	1	0	1	0	1	1	1	1	1	1	0	1	1	1	1	1	4	1
			GB_GCA_000069185.1	d__Bacteria	p__Actinobacteriota	c__Actinomycetia	o__Mycobacteriales	f__Mycobacteriaceae	g__Mycobacterium	0	0	1	0	1	1	0	0	1	0	0	1	1	1	0	0	1	1	1	1	1	4	1
			RS_GCF_000011705.1	d__Bacteria	p__Proteobacteria	c__Gammaproteobacteria	o__Burkholderiales	f__Burkholderiaceae	g__Burkholderia	0	0	1	0	1	1	0	0	1	0	0	0	1	1	1	0	1	1	1	1	1	4	1
			RS_GCF_000307025.1	d__Bacteria	p__Firmicutes	c__Bacilli	o__Lactobacillales	f__Listeriaceae	g__Listeria	0	0	1	1	0	0	0	0	0	0	1	1	0	0	0	0	1	1	0	0	1	2	0
			RS_GCF_900460535.1	d__Bacteria	p__Proteobacteria	c__Gammaproteobacteria	o__Enterobacterales	f__Vibrionaceae	g__Vibrio	0	0	0	0	0	0	0	0	0	0	0	0	0	0	0	0	0	0	0	0	0	0	0
			RS_GCF_001471585.2	d__Bacteria	p__Proteobacteria	c__Gammaproteobacteria	o__Enterobacterales	f__Vibrionaceae	g__Vibrio	0	0	1	0	1	1	0	1	0	0	1	1	1	1	0	0	1	1	1	1	1	4	1
			RS_GCF_000186445.1	d__Bacteria	p__Firmicutes	c__Bacilli	o__Lactobacillales	f__Streptococcaceae	g__Streptococcus	0	0	1	1	0	0	0	0	0	0	1	0	0	0	0	0	1	1	0	0	1	2	0
			RS_GCF_001642795.1	d__Bacteria	p__Proteobacteria	c__Gammaproteobacteria	o__Pseudomonadales	f__Pseudomonadaceae	g__Pseudomonas_E	0	0	0	0	0	0	0	0	0	0	0	0	0	0	0	0	0	0	0	0	0	0	0
			RS_GCF_000294495.1	d__Bacteria	p__Firmicutes	c__Bacilli	o__Lactobacillales	f__Streptococcaceae	g__Streptococcus	0	0	1	1	0	0	0	0	0	0	1	0	0	0	0	0	1	1	0	0	1	2	0
			RS_GCF_006742205.1	d__Bacteria	p__Firmicutes	c__Bacilli	o__Staphylococcales	f__Staphylococcaceae	g__Staphylococcus	0	0	1	1	0	0	0	0	1	0	1	0	1	1	0	0	1	1	0	1	1	3	0
			RS_GCF_000008025.1	d__Bacteria	p__Proteobacteria	c__Alphaproteobacteria	o__Rickettsiales	f__Anaplasmataceae	g__Wolbachia	0	0	0	0	0	0	0	0	0	0	0	0	0	0	0	0	0	0	0	0	0	0	0
			RS_GCF_000254135.1	d__Bacteria	p__Campylobacterota	c__Campylobacteria	o__Campylobacterales	f__Campylobacteraceae	g__Campylobacter_D	0	0	0	0	0	0	0	0	0	0	0	0	0	0	0	0	0	0	0	0	0	0	0
			RS_GCF_000306945.1	d__Bacteria	p__Proteobacteria	c__Gammaproteobacteria	o__Burkholderiales	f__Burkholderiaceae	g__Bordetella	0	0	1	0	1	1	0	0	0	0	0	1	1	1	1	0	1	1	1	1	1	4	1
			RS_GCF_000007125.1	d__Bacteria	p__Proteobacteria	c__Alphaproteobacteria	o__Rhizobiales_A	f__Rhizobiaceae_A	g__Brucella	0	0	1	0	0	0	0	0	1	0	0	1	1	1	1	0	1	1	0	1	1	3	0
			RS_GCF_000008985.1	d__Bacteria	p__Proteobacteria	c__Gammaproteobacteria	o__Francisellales	f__Francisellaceae	g__Francisella	0	0	0	0	0	0	0	0	0	0	0	1	0	0	1	0	0	0	0	0	0	0	0
			RS_GCF_003315235.1	d__Bacteria	p__Proteobacteria	c__Gammaproteobacteria	o__Burkholderiales	f__Neisseriaceae	g__Neisseria	0	0	0	0	0	0	0	0	0	0	0	0	0	0	0	0	0	0	0	0	0	0	0
			RS_GCF_000008485.1	d__Bacteria	p__Proteobacteria	c__Gammaproteobacteria	o__Legionellales	f__Legionellaceae	g__Legionella	1	0	0	0	1	0	0	0	1	0	0	0	1	1	1	1	0	1	0	1	1	3	0
			RS_GCF_900478295.1	d__Bacteria	p__Campylobacterota	c__Campylobacteria	o__Campylobacterales	f__Helicobacteraceae	g__Helicobacter	0	0	1	1	0	0	0	0	0	0	0	1	0	0	1	0	1	1	0	0	1	2	0
			RS_GCF_900460465.1	d__Bacteria	p__Proteobacteria	c__Gammaproteobacteria	o__Enterobacterales	f__Enterobacteriaceae	g__Yersinia	0	0	0	0	0	0	0	0	0	0	0	0	0	0	0	0	0	0	0	0	0	0	0
			RS_GCF_000751755.1	d__Bacteria	p__Proteobacteria	c__Gammaproteobacteria	o__Enterobacterales	f__Enterobacteriaceae	g__Klebsiella	0	0	0	0	0	0	0	0	0	0	0	0	0	0	0	0	0	0	0	0	0	0	0
			RS_GCF_014131735.1	d__Bacteria	p__Firmicutes	c__Bacilli	o__Lactobacillales	f__Lactobacillaceae	g__Lactiplantibacillus	0	0	1	1	0	0	0	0	0	0	1	1	0	0	0	0	1	1	0	0	1	2	0
			RS_GCF_006384875.1	d__Bacteria	p__Firmicutes	c__Bacilli	o__Bacillales	f__Bacillaceae_G	g__Bacillus_A	0	0	1	1	0	1	0	0	1	0	1	1	1	1	0	0	1	1	1	1	1	4	1
			RS_GCF_000828055.2	d__Bacteria	p__Proteobacteria	c__Gammaproteobacteria	o__Enterobacterales	f__Enterobacteriaceae	g__Klebsiella	0	0	1	1	1	1	0	1	0	1	1	1	0	1	0	0	0	1	1	1	0	3	0
			RS_GCF_001457655.1	d__Bacteria	p__Proteobacteria	c__Gammaproteobacteria	o__Enterobacterales	f__Pasteurellaceae	g__Haemophilus	0	0	1	1	1	0	0	0	0	0	1	1	0	0	1	0	1	1	0	1	1	3	0
			RS_GCF_001461825.1	d__Bacteria	p__Firmicutes	c__Bacilli	o__Bacillales	f__Bacillaceae	g__Bacillus	0	0	0	0	0	0	0	0	0	0	0	0	0	0	0	0	0	0	0	0	0	0	0
			RS_GCF_000009045.1	d__Bacteria	p__Firmicutes	c__Bacilli	o__Bacillales	f__Bacillaceae	g__Bacillus	0	0	1	1	1	1	0	0	1	0	1	1	1	1	0	0	1	1	1	1	1	4	1
			RS_GCF_000196555.1	d__Bacteria	p__Actinobacteriota	c__Actinomycetia	o__Actinomycetales	f__Bifidobacteriaceae	g__Bifidobacterium	0	0	1	1	0	1	0	0	0	0	0	1	1	1	1	0	0	1	1	1	0	3	0
			RS_GCF_011064845.1	d__Bacteria	p__Proteobacteria	c__Gammaproteobacteria	o__Enterobacterales	f__Enterobacteriaceae	g__Citrobacter	0	0	1	1	1	1	0	1	0	1	1	1	0	1	1	0	0	1	1	1	0	3	0
			RS_GCF_000982825.1	d__Bacteria	p__Proteobacteria	c__Gammaproteobacteria	o__Enterobacterales	f__Enterobacteriaceae	g__Cronobacter	0	0	1	1	1	1	0	1	0	1	1	1	1	1	1	0	1	1	1	1	1	4	1
			RS_GCF_000277405.1	d__Bacteria	p__Campylobacterota	c__Campylobacteria	o__Campylobacterales	f__Helicobacteraceae	g__Helicobacter	0	0	1	1	0	0	0	0	0	0	0	1	0	0	1	0	1	1	0	0	1	2	0
			RS_GCF_001792775.2	d__Bacteria	p__Firmicutes	c__Bacilli	o__Staphylococcales	f__Staphylococcaceae	g__Staphylococcus	0	0	0	0	0	0	0	0	1	0	0	0	0	0	0	0	0	0	0	0	0	0	0
			RS_GCF_000742895.1	d__Bacteria	p__Firmicutes	c__Bacilli	o__Bacillales	f__Bacillaceae_G	g__Bacillus_A	0	0	1	1	0	1	0	0	1	0	1	1	1	1	0	0	1	1	1	1	1	4	1
			RS_GCF_002220655.1	d__Bacteria	p__Proteobacteria	c__Gammaproteobacteria	o__Enterobacterales	f__Enterobacteriaceae	g__Serratia	0	0	1	1	1	1	0	1	0	1	1	1	0	1	1	0	0	1	1	1	0	3	0
			RS_GCF_000160755.1	d__Bacteria	p__Proteobacteria	c__Gammaproteobacteria	o__Enterobacterales	f__Enterobacteriaceae	g__Proteus	0	0	0	0	0	0	0	0	0	0	0	0	0	0	0	0	0	0	0	0	0	0	0
			GB_GCA_900637675.1	d__Bacteria	p__Firmicutes	c__Bacilli	o__Lactobacillales	f__Streptococcaceae	g__Streptococcus	0	0	0	0	0	0	0	0	0	0	1	0	0	0	0	0	0	0	0	0	0	0	0
			RS_GCF_006094395.1	d__Bacteria	p__Firmicutes	c__Bacilli	o__Staphylococcales	f__Staphylococcaceae	g__Staphylococcus	0	0	1	1	0	0	0	0	1	0	1	0	1	1	0	0	1	1	0	1	1	3	0
			RS_GCF_900120335.1	d__Bacteria	p__Campylobacterota	c__Campylobacteria	o__Campylobacterales	f__Helicobacteraceae	g__Helicobacter	0	0	1	1	0	0	0	0	0	0	0	1	0	0	1	0	1	1	0	0	1	2	0
			RS_GCF_004136375.1	d__Bacteria	p__Proteobacteria	c__Gammaproteobacteria	o__Xanthomonadales	f__Xanthomonadaceae	g__Xanthomonas	0	0	1	0	1	1	0	0	0	0	0	1	1	1	0	0	1	1	1	1	1	4	1
			RS_GCF_900156205.1	d__Bacteria	p__Spirochaetota	c__Leptospirae	o__Leptospirales	f__Leptospiraceae	g__Leptospira	0	0	0	0	0	0	0	0	0	0	0	0	0	0	0	0	0	0	0	0	0	0	0
			RS_GCF_001457455.1	d__Bacteria	p__Actinobacteriota	c__Actinomycetia	o__Mycobacteriales	f__Mycobacteriaceae	g__Corynebacterium	0	0	1	0	1	1	0	0	1	0	0	1	1	1	1	0	1	1	1	1	1	4	1
			RS_GCF_000215745.1	d__Bacteria	p__Proteobacteria	c__Gammaproteobacteria	o__Enterobacterales	f__Enterobacteriaceae	g__Klebsiella	0	0	1	1	1	1	0	1	0	1	1	1	0	1	1	0	0	1	1	1	0	3	0
			RS_GCF_000369045.1	d__Bacteria	p__Proteobacteria	c__Gammaproteobacteria	o__Pseudomonadales	f__Moraxellaceae	g__Acinetobacter	0	0	0	0	0	0	0	0	0	0	0	0	0	0	0	0	0	0	0	0	0	0	0
			RS_GCF_015751045.1	d__Bacteria	p__Firmicutes	c__Bacilli	o__Lactobacillales	f__Enterococcaceae	g__Enterococcus_B	0	0	0	0	0	0	0	0	0	0	0	0	0	0	0	0	0	0	0	0	0	0	0
			RS_GCF_003030305.1	d__Bacteria	p__Actinobacteriota	c__Actinomycetia	o__Propionibacteriales	f__Propionibacteriaceae	g__Cutibacterium	0	0	1	1	1	0	0	0	1	0	0	1	1	1	1	0	0	1	0	1	0	2	0
			RS_GCF_000959525.1	d__Bacteria	p__Proteobacteria	c__Gammaproteobacteria	o__Burkholderiales	f__Burkholderiaceae	g__Burkholderia	0	0	1	0	1	1	0	0	1	0	0	0	1	1	1	0	1	1	1	1	1	4	1
			RS_GCF_000013285.1	d__Bacteria	p__Firmicutes_A	c__Clostridia	o__Clostridiales	f__Clostridiaceae	g__Clostridium_P	0	0	1	1	0	1	0	0	0	0	1	1	1	1	0	0	1	1	1	1	1	4	1
			RS_GCF_000959245.1	d__Bacteria	p__Proteobacteria	c__Gammaproteobacteria	o__Burkholderiales	f__Burkholderiaceae	g__Burkholderia	0	0	1	0	1	1	0	0	1	0	0	0	1	1	1	0	1	1	1	1	1	4	1
			RS_GCF_000444135.1	d__Bacteria	p__Proteobacteria	c__Gammaproteobacteria	o__Pseudomonadales	f__Pseudomonadaceae	g__Pseudomonas_E	0	0	0	0	0	0	0	0	0	0	0	0	0	0	0	0	0	0	0	0	0	0	0
			RS_GCF_000154205.1	d__Bacteria	p__Bacteroidota	c__Bacteroidia	o__Bacteroidales	f__Bacteroidaceae	g__Bacteroides	0	0	0	0	0	0	0	0	0	0	0	0	0	0	0	0	0	0	0	0	0	0	0
			RS_GCF_900446215.1	d__Bacteria	p__Proteobacteria	c__Gammaproteobacteria	o__Burkholderiales	f__Burkholderiaceae	g__Burkholderia	0	0	0	0	0	1	0	0	0	0	0	0	0	0	0	0	0	0	1	0	0	1	0
			RS_GCF_002925905.1	d__Bacteria	p__Proteobacteria	c__Gammaproteobacteria	o__Enterobacterales	f__Enterobacteriaceae	g__Klebsiella	0	0	0	0	0	0	0	0	0	0	0	0	0	0	0	0	0	0	0	0	0	0	0
			RS_GCF_900187275.1	d__Bacteria	p__Proteobacteria	c__Gammaproteobacteria	o__Enterobacterales	f__Pasteurellaceae	g__Pasteurella	0	0	1	1	1	0	0	0	0	0	1	1	0	0	1	0	1	1	0	1	1	3	0
			RS_GCF_000448485.1	d__Bacteria	p__Campylobacterota	c__Campylobacteria	o__Campylobacterales	f__Helicobacteraceae	g__Helicobacter	0	0	0	0	0	0	0	0	0	0	0	0	0	0	0	0	0	0	0	0	0	0	0
			RS_GCF_000496285.1	d__Bacteria	p__Firmicutes	c__Bacilli	o__Bacillales	f__Bacillaceae_G	g__Bacillus_A	0	0	1	1	0	1	0	0	1	0	1	1	1	1	0	0	1	1	1	1	1	4	1
			RS_GCF_002119445.1	d__Bacteria	p__Firmicutes	c__Bacilli	o__Bacillales	f__Bacillaceae_G	g__Bacillus_A	0	0	1	1	0	1	0	0	1	0	1	1	1	1	0	0	1	1	1	1	1	4	1
			RS_GCF_000959725.1	d__Bacteria	p__Proteobacteria	c__Gammaproteobacteria	o__Burkholderiales	f__Burkholderiaceae	g__Burkholderia	0	0	1	0	1	1	0	0	1	0	0	0	1	1	0	0	1	1	1	1	1	4	1
			RS_GCF_000012825.1	d__Bacteria	p__Bacteroidota	c__Bacteroidia	o__Bacteroidales	f__Bacteroidaceae	g__Phocaeicola	0	0	1	0	1	1	0	0	0	0	0	0	1	1	0	0	1	1	1	0	1	3	0
			RS_GCF_006739205.1	d__Bacteria	p__Firmicutes	c__Bacilli	o__Lactobacillales	f__Streptococcaceae	g__Streptococcus	0	0	0	0	0	0	0	0	0	0	1	0	0	0	0	0	0	0	0	0	0	0	0
			RS_GCF_000829035.1	d__Bacteria	p__Firmicutes	c__Bacilli	o__Lactobacillales	f__Lactobacillaceae	g__Lacticaseibacillus	0	0	1	1	0	0	0	0	0	0	1	0	0	0	0	0	1	1	0	0	1	2	0
			RS_GCF_000368085.1	d__Bacteria	p__Proteobacteria	c__Gammaproteobacteria	o__Pseudomonadales	f__Moraxellaceae	g__Acinetobacter	0	0	0	1	1	1	0	0	1	0	0	1	1	1	1	0	1	1	1	1	1	4	1
			RS_GCF_001541315.1	d__Bacteria	p__Proteobacteria	c__Alphaproteobacteria	o__Rhizobiales	f__Rhizobiaceae	g__Agrobacterium	0	0	0	0	0	0	0	0	0	0	0	1	0	0	0	0	0	0	0	0	0	0	0
			RS_GCF_008801575.1	d__Bacteria	p__Proteobacteria	c__Gammaproteobacteria	o__Xanthomonadales	f__Xanthomonadaceae	g__Xanthomonas	0	0	0	0	0	0	0	0	0	0	0	0	0	0	0	0	0	0	0	0	0	0	0
			RS_GCF_013112235.1	d__Bacteria	p__Proteobacteria	c__Gammaproteobacteria	o__Xanthomonadales	f__Xanthomonadaceae	g__Xanthomonas	0	0	1	0	1	1	0	0	0	0	0	1	1	1	0	0	1	1	1	1	1	4	1
			RS_GCF_018223745.1	d__Bacteria	p__Firmicutes_A	c__Clostridia	o__Clostridiales	f__Clostridiaceae	g__Clostridium	0	0	1	1	0	1	0	0	0	0	1	1	1	1	0	0	1	1	1	1	1	4	1
			RS_GCF_009649785.1	d__Bacteria	p__Proteobacteria	c__Alphaproteobacteria	o__Rhizobiales	f__Rhizobiaceae	g__Agrobacterium	0	0	0	0	0	0	0	0	0	0	0	0	0	0	0	0	0	0	0	0	0	0	0
			RS_GCF_017876815.1	d__Bacteria	p__Proteobacteria	c__Alphaproteobacteria	o__Rhizobiales	f__Rhizobiaceae	g__Sinorhizobium	0	0	0	0	0	0	0	0	0	0	0	1	0	0	1	0	0	0	0	0	0	0	0
			RS_GCF_000372485.1	d__Bacteria	p__Firmicutes	c__Bacilli	o__Lactobacillales	f__Lactobacillaceae	g__Oenococcus	0	0	0	0	0	0	0	0	0	0	0	0	0	0	0	0	0	0	0	0	0	0	0
			RS_GCF_900636965.1	d__Bacteria	p__Firmicutes	c__Bacilli	o__Lactobacillales	f__Lactobacillaceae	g__Lacticaseibacillus	0	0	1	1	0	0	0	0	0	0	1	0	0	0	0	0	1	1	0	0	1	2	0
			RS_GCF_000007825.1	d__Bacteria	p__Firmicutes	c__Bacilli	o__Bacillales	f__Bacillaceae_G	g__Bacillus_A	0	0	1	1	0	1	0	0	1	0	1	1	1	1	0	0	1	1	1	1	1	4	1
			RS_GCF_900186865.1	d__Bacteria	p__Proteobacteria	c__Gammaproteobacteria	o__Xanthomonadales	f__Xanthomonadaceae	g__Stenotrophomonas	0	0	1	0	1	1	0	0	0	0	0	1	1	1	0	0	1	1	1	1	1	4	1
			RS_GCF_001883995.1	d__Bacteria	p__Firmicutes	c__Bacilli	o__Bacillales	f__Bacillaceae_G	g__Bacillus_A	0	0	0	0	0	0	0	0	0	0	0	0	0	0	0	0	0	0	0	0	0	0	0
			RS_GCF_000021305.1	d__Bacteria	p__Firmicutes	c__Bacilli	o__Bacillales	f__Bacillaceae_G	g__Bacillus_A	0	0	1	1	0	1	0	0	1	0	1	1	1	1	0	0	1	1	1	1	1	4	1
			RS_GCF_002699855.1	d__Bacteria	p__Proteobacteria	c__Gammaproteobacteria	o__Pseudomonadales	f__Pseudomonadaceae	g__Pseudomonas_E	0	0	0	0	0	0	0	0	0	0	0	0	0	0	0	0	0	0	0	0	0	0	0
			RS_GCF_002224265.1	d__Bacteria	p__Proteobacteria	c__Gammaproteobacteria	o__Enterobacterales	f__Vibrionaceae	g__Vibrio	0	0	1	0	0	0	0	0	0	0	0	0	0	0	0	0	0	1	0	0	0	1	0
			RS_GCF_001583695.1	d__Bacteria	p__Firmicutes	c__Bacilli	o__Bacillales	f__Bacillaceae_G	g__Bacillus_A	0	0	0	0	0	0	0	0	0	0	0	0	0	0	0	0	0	0	0	0	0	0	0
			RS_GCF_900099625.1	d__Bacteria	p__Firmicutes	c__Bacilli	o__Lactobacillales	f__Streptococcaceae	g__Lactococcus	0	0	0	0	0	0	0	0	0	0	0	0	0	0	0	0	0	0	0	0	0	0	0
			GB_GCA_007827395.1	d__Bacteria	p__Proteobacteria	c__Alphaproteobacteria	o__Rhodobacterales	f__Rhodobacteraceae	g__Rhodophyticola	0	0	0	0	0	0	0	0	0	0	0	1	0	0	1	0	0	0	0	0	0	0	0
			RS_GCF_002901825.1	d__Bacteria	p__Firmicutes	c__Bacilli	o__Staphylococcales	f__Staphylococcaceae	g__Mammaliicoccus	0	0	0	0	0	0	0	0	0	0	0	0	0	0	0	0	0	0	0	0	0	0	0
			RS_GCF_000011645.1	d__Bacteria	p__Firmicutes	c__Bacilli	o__Bacillales	f__Bacillaceae	g__Bacillus	0	0	1	1	1	1	0	0	1	0	1	1	1	1	0	0	1	1	1	1	1	4	1
			RS_GCF_001276985.1	d__Bacteria	p__Firmicutes_A	c__Clostridia	o__Clostridiales	f__Clostridiaceae	g__Clostridium_F	0	0	0	0	0	0	0	0	0	0	0	0	0	0	0	0	0	0	0	0	0	0	0
			RS_GCF_009741445.1	d__Bacteria	p__Actinobacteriota	c__Actinomycetia	o__Mycobacteriales	f__Mycobacteriaceae	g__Mycobacterium	0	0	1	0	1	1	0	0	1	0	1	1	1	1	1	0	1	1	1	1	1	4	1
			GB_GCA_000271405.2	d__Bacteria	p__Firmicutes	c__Bacilli	o__Lactobacillales	f__Enterococcaceae	g__Enterococcus_B	0	0	1	1	0	0	0	0	0	0	1	1	0	0	0	0	1	1	0	0	1	2	0
			RS_GCF_000020225.1	d__Bacteria	p__Verrucomicrobiota	c__Verrucomicrobiae	o__Verrucomicrobiales	f__Akkermansiaceae	g__Akkermansia	0	0	0	1	1	1	0	1	0	0	0	1	1	1	1	0	0	1	1	1	0	3	0
			RS_GCF_001632285.1	d__Bacteria	p__Proteobacteria	c__Gammaproteobacteria	o__Pseudomonadales	f__Moraxellaceae	g__Moraxella	0	0	0	0	0	1	0	0	0	0	0	0	0	0	0	0	0	0	1	0	0	1	0
			RS_GCF_001729805.1	d__Bacteria	p__Proteobacteria	c__Gammaproteobacteria	o__Enterobacterales	f__Enterobacteriaceae	g__Enterobacter	0	0	1	1	1	1	0	1	0	1	1	1	1	1	1	0	1	1	1	1	1	4	1
			RS_GCF_004342115.1	d__Bacteria	p__Proteobacteria	c__Gammaproteobacteria	o__Enterobacterales	f__Pasteurellaceae	g__Mannheimia	0	0	0	0	0	0	0	0	0	0	0	0	0	0	0	0	0	0	0	0	0	0	0
			RS_GCF_000025985.1	d__Bacteria	p__Bacteroidota	c__Bacteroidia	o__Bacteroidales	f__Bacteroidaceae	g__Bacteroides	0	0	1	0	1	1	0	0	0	0	0	0	1	1	0	0	1	1	1	0	1	3	0
			RS_GCF_001435955.1	d__Bacteria	p__Firmicutes	c__Bacilli	o__Lactobacillales	f__Lactobacillaceae	g__Ligilactobacillus	0	0	0	0	0	0	0	0	0	0	0	0	0	0	1	0	0	0	0	0	0	0	0
			RS_GCF_000183385.1	d__Bacteria	p__Firmicutes	c__Bacilli	o__Mycoplasmatales	f__Metamycoplasmataceae	g__Mycoplasmopsis	0	0	0	0	0	0	0	0	0	0	1	0	0	0	0	0	0	0	0	0	0	0	0
			RS_GCF_000012845.1	d__Bacteria	p__Bacteroidota	c__Bacteroidia	o__Bacteroidales	f__Tannerellaceae	g__Parabacteroides	0	0	1	0	1	1	0	0	0	0	0	1	0	0	0	0	1	1	1	0	1	3	0
			RS_GCF_001272835.1	d__Bacteria	p__Firmicutes	c__Bacilli	o__Mycoplasmatales	f__Mycoplasmoidaceae	g__Mycoplasmoides	0	0	0	0	0	0	0	0	0	0	1	0	0	0	0	0	0	0	0	0	0	0	0
			RS_GCF_901472495.1	d__Bacteria	p__Proteobacteria	c__Gammaproteobacteria	o__Enterobacterales	f__Enterobacteriaceae	g__Yersinia	0	0	1	1	1	1	0	1	0	1	1	1	1	1	1	0	1	1	1	1	1	4	1
			RS_GCF_002901845.1	d__Bacteria	p__Firmicutes	c__Bacilli	o__Staphylococcales	f__Staphylococcaceae	g__Staphylococcus	0	0	0	0	0	0	0	0	0	0	0	0	0	0	0	0	0	0	0	0	0	0	0
			RS_GCF_001411495.1	d__Bacteria	p__Proteobacteria	c__Gammaproteobacteria	o__Burkholderiales	f__Burkholderiaceae	g__Burkholderia	0	0	1	0	1	1	0	0	1	0	0	0	1	1	1	0	1	1	1	1	1	4	1
			RS_GCF_001598695.1	d__Bacteria	p__Proteobacteria	c__Gammaproteobacteria	o__Enterobacterales	f__Enterobacteriaceae	g__Klebsiella	0	0	1	1	0	0	0	0	0	0	0	0	0	0	0	0	0	1	0	0	0	1	0
			RS_GCF_000012125.1	d__Bacteria	p__Chlamydiota	c__Chlamydiia	o__Chlamydiales	f__Chlamydiaceae	g__Chlamydia	0	0	0	0	0	0	0	0	0	0	0	1	0	0	1	0	0	0	0	0	0	0	0
			RS_GCF_001048535.1	d__Bacteria	p__Proteobacteria	c__Gammaproteobacteria	o__Enterobacterales	f__Vibrionaceae	g__Vibrio	0	0	0	0	0	0	0	0	0	0	0	0	0	0	0	0	0	0	0	0	0	0	0
			RS_GCF_013282665.1	d__Bacteria	p__Firmicutes	c__Bacilli	o__Lactobacillales	f__Listeriaceae	g__Listeria	0	0	1	1	0	0	0	0	0	0	1	1	0	0	0	0	1	1	0	0	1	2	0
			RS_GCF_900200035.1	d__Bacteria	p__Proteobacteria	c__Gammaproteobacteria	o__Enterobacterales	f__Enterobacteriaceae	g__Klebsiella	0	0	0	0	0	0	0	0	0	0	0	0	0	0	0	0	0	0	0	0	0	0	0
			RS_GCF_000146325.1	d__Bacteria	p__Firmicutes	c__Bacilli	o__Lactobacillales	f__Lactobacillaceae	g__Pediococcus	0	0	1	1	0	0	0	0	0	0	1	0	0	0	0	0	1	1	0	0	1	2	0
			RS_GCF_000236925.1	d__Bacteria	p__Firmicutes	c__Bacilli	o__Staphylococcales	f__Staphylococcaceae	g__Staphylococcus	0	0	1	1	0	0	0	0	0	0	1	0	0	0	0	0	1	1	0	0	1	2	0
			RS_GCF_019243775.1	d__Bacteria	p__Proteobacteria	c__Gammaproteobacteria	o__Enterobacterales	f__Enterobacteriaceae	g__Morganella	0	0	1	0	1	1	0	1	0	1	1	1	0	1	1	0	0	1	1	1	0	3	0
			RS_GCF_001025175.1	d__Bacteria	p__Actinobacteriota	c__Actinomycetia	o__Actinomycetales	f__Bifidobacteriaceae	g__Bifidobacterium	0	0	1	1	0	1	0	0	0	0	0	1	1	1	1	0	0	1	1	1	0	3	0
			RS_GCF_012349115.1	d__Bacteria	p__Proteobacteria	c__Alphaproteobacteria	o__Rhizobiales	f__Rhizobiaceae	g__Rhizobium	0	0	0	0	0	0	0	0	0	0	0	0	0	0	0	0	0	0	0	0	0	0	0
			RS_GCF_000354175.2	d__Bacteria	p__Proteobacteria	c__Gammaproteobacteria	o__Enterobacterales	f__Vibrionaceae	g__Vibrio	0	0	0	0	1	1	0	1	0	1	1	1	1	1	1	0	1	1	1	1	1	4	1
			RS_GCF_900186955.1	d__Bacteria	p__Firmicutes	c__Bacilli	o__Bacillales	f__Bacillaceae	g__Bacillus	0	0	1	1	1	1	0	0	1	0	1	1	1	1	0	0	1	1	1	1	1	4	1
			RS_GCF_000027145.1	d__Bacteria	p__Firmicutes	c__Bacilli	o__Lactobacillales	f__Listeriaceae	g__Listeria	0	0	0	0	0	0	0	0	0	0	1	1	0	0	0	0	0	0	0	0	0	0	0
			RS_GCF_000010125.1	d__Bacteria	p__Firmicutes	c__Bacilli	o__Staphylococcales	f__Staphylococcaceae	g__Staphylococcus	0	0	1	1	0	0	0	0	0	0	1	0	0	0	0	0	1	1	0	0	1	2	0
			RS_GCF_003999715.1	d__Bacteria	p__Proteobacteria	c__Gammaproteobacteria	o__Burkholderiales	f__Burkholderiaceae	g__Ralstonia	0	0	1	0	1	1	0	0	1	0	0	1	1	1	1	0	1	1	1	1	1	4	1
			RS_GCF_018987235.1	d__Bacteria	p__Firmicutes	c__Bacilli	o__Lactobacillales	f__Lactobacillaceae	g__Lactobacillus	0	0	0	0	0	0	0	0	0	0	1	1	0	0	0	0	0	0	0	0	0	0	0
			RS_GCF_000820225.1	d__Bacteria	p__Proteobacteria	c__Gammaproteobacteria	o__Enterobacterales	f__Aeromonadaceae	g__Aeromonas	0	0	0	0	0	0	0	0	0	0	0	0	0	0	0	0	0	0	0	0	0	0	0
			RS_GCF_003999565.1	d__Bacteria	p__Proteobacteria	c__Gammaproteobacteria	o__Xanthomonadales	f__Xanthomonadaceae	g__Xanthomonas	0	0	1	0	1	1	0	0	0	0	0	1	1	1	0	0	1	1	1	1	1	4	1
			RS_GCF_002217405.1	d__Bacteria	p__Bacteroidota	c__Bacteroidia	o__Flavobacteriales	f__Flavobacteriaceae	g__Flavobacterium	0	0	0	0	0	0	0	0	0	0	0	0	0	0	0	0	0	0	0	0	0	0	0
			RS_GCF_000219605.1	d__Bacteria	p__Proteobacteria	c__Gammaproteobacteria	o__Pseudomonadales	f__Pseudomonadaceae	g__Pseudomonas_A	0	0	0	0	1	1	0	0	1	0	1	1	1	1	1	0	1	1	1	1	1	4	1
			RS_GCF_002075345.1	d__Bacteria	p__Proteobacteria	c__Gammaproteobacteria	o__Enterobacterales	f__Enterobacteriaceae	g__Citrobacter	0	0	0	0	0	0	0	0	0	0	0	0	0	0	0	0	0	0	0	0	0	0	0
			RS_GCF_000710035.2	d__Bacteria	p__Proteobacteria	c__Gammaproteobacteria	o__Enterobacterales	f__Enterobacteriaceae	g__Pantoea	0	0	0	0	0	0	0	0	1	0	0	0	1	1	0	0	0	0	0	1	0	1	0
			RS_GCF_002902325.1	d__Bacteria	p__Firmicutes	c__Bacilli	o__Staphylococcales	f__Staphylococcaceae	g__Staphylococcus	0	0	0	0	0	0	0	0	0	0	0	0	0	0	0	0	0	0	0	0	0	0	0
			GB_GCA_000020605.1	d__Bacteria	p__Firmicutes_A	c__Clostridia	o__Lachnospirales	f__Lachnospiraceae	g__Agathobacter	0	0	1	1	0	1	0	0	0	0	1	0	1	0	0	0	1	1	1	0	1	3	0
			RS_GCF_000832985.1	d__Bacteria	p__Firmicutes	c__Bacilli	o__Bacillales	f__Bacillaceae_H	g__Priestia	0	0	1	1	0	1	0	0	1	0	1	1	1	1	0	0	1	1	1	1	1	4	1
			RS_GCF_003046425.1	d__Bacteria	p__Spirochaetota	c__Leptospirae	o__Leptospirales	f__Leptospiraceae	g__Leptospira	0	0	0	0	0	0	0	0	0	0	0	0	0	0	0	0	0	0	0	0	0	0	0
			RS_GCF_000507185.2	d__Bacteria	p__Proteobacteria	c__Gammaproteobacteria	o__Pseudomonadales	f__Pseudomonadaceae	g__Pseudomonas_E	0	0	0	0	0	0	0	0	0	0	0	0	0	0	0	0	0	0	0	0	0	0	0
			RS_GCF_000160855.1	d__Bacteria	p__Firmicutes	c__Bacilli	o__Lactobacillales	f__Lactobacillaceae	g__Lactobacillus	0	0	0	0	0	0	0	0	0	0	0	0	0	0	0	0	0	0	0	0	0	0	0
			RS_GCF_013375155.1	d__Bacteria	p__Proteobacteria	c__Gammaproteobacteria	o__Enterobacterales	f__Enterobacteriaceae	g__Serratia	0	0	0	0	0	0	0	0	0	0	0	0	0	0	0	0	0	0	0	0	0	0	0
			RS_GCF_001729765.1	d__Bacteria	p__Proteobacteria	c__Gammaproteobacteria	o__Enterobacterales	f__Enterobacteriaceae	g__Enterobacter	0	0	1	1	1	1	0	1	0	1	1	1	1	1	1	0	1	1	1	1	1	4	1
			RS_GCF_017161565.1	d__Bacteria	p__Proteobacteria	c__Gammaproteobacteria	o__Enterobacterales	f__Enterobacteriaceae	g__Erwinia	0	0	1	1	1	1	0	0	0	0	1	1	0	0	1	0	1	1	1	1	1	4	1
			RS_GCF_000484655.1	d__Bacteria	p__Firmicutes_A	c__Clostridia	o__Lachnospirales	f__Lachnospiraceae	g__Blautia_A	0	0	0	0	0	0	0	0	0	0	0	0	0	0	0	0	0	0	0	0	0	0	0
			RS_GCF_016742975.1	d__Bacteria	p__Proteobacteria	c__Gammaproteobacteria	o__Enterobacterales	f__Enterobacteriaceae	g__Serratia	0	0	0	0	0	0	0	0	0	0	0	0	0	0	0	0	0	0	0	0	0	0	0
			RS_GCF_000016825.1	d__Bacteria	p__Firmicutes	c__Bacilli	o__Lactobacillales	f__Lactobacillaceae	g__Limosilactobacillus	0	0	1	1	0	0	0	0	0	0	1	1	0	0	0	0	1	1	0	0	1	2	0
			RS_GCF_001544215.1	d__Bacteria	p__Firmicutes	c__Bacilli	o__Lactobacillales	f__Enterococcaceae	g__Enterococcus_B	0	0	0	0	0	0	0	0	0	0	0	0	0	0	0	0	0	0	0	0	0	0	0
			GB_GCA_002831545.1	d__Bacteria	p__Firmicutes	c__Bacilli	o__Lactobacillales	f__Streptococcaceae	g__Streptococcus	0	0	0	0	0	0	0	0	0	0	1	0	0	0	0	0	0	0	0	0	0	0	0
			RS_GCF_000488255.1	d__Bacteria	p__Proteobacteria	c__Gammaproteobacteria	o__Pseudomonadales	f__Moraxellaceae	g__Acinetobacter	0	0	0	0	0	0	0	0	0	0	0	0	1	1	0	0	0	0	0	0	0	0	0
			RS_GCF_000785515.1	d__Bacteria	p__Firmicutes	c__Bacilli	o__Lactobacillales	f__Streptococcaceae	g__Streptococcus	0	0	0	0	0	0	0	0	0	0	1	0	0	0	0	0	0	0	0	0	0	0	0
			RS_GCF_002251695.1	d__Bacteria	p__Proteobacteria	c__Gammaproteobacteria	o__Burkholderiales	f__Burkholderiaceae	g__Ralstonia	0	0	1	0	1	1	0	0	1	0	0	1	1	1	1	0	1	1	1	1	1	4	1
			RS_GCF_002155265.1	d__Bacteria	p__Actinobacteriota	c__Actinomycetia	o__Mycobacteriales	f__Mycobacteriaceae	g__Corynebacterium	0	0	0	0	1	0	0	0	0	0	0	1	0	0	1	0	0	1	0	0	0	1	0
			RS_GCF_010120595.1	d__Bacteria	p__Firmicutes	c__Bacilli	o__Lactobacillales	f__Streptococcaceae	g__Streptococcus	0	0	0	0	0	0	0	0	0	0	1	0	0	0	0	0	0	0	0	0	0	0	0
			RS_GCF_002901945.1	d__Bacteria	p__Firmicutes	c__Bacilli	o__Staphylococcales	f__Staphylococcaceae	g__Staphylococcus	0	0	0	0	0	0	0	0	0	0	0	0	0	0	0	0	0	0	0	0	0	0	0
			RS_GCF_011801475.1	d__Bacteria	p__Proteobacteria	c__Gammaproteobacteria	o__Xanthomonadales	f__Xanthomonadaceae	g__Xylella	0	0	1	0	1	1	0	0	0	0	0	1	1	1	0	0	1	1	1	1	1	4	1
			RS_GCF_000025565.1	d__Bacteria	p__Proteobacteria	c__Gammaproteobacteria	o__Enterobacterales	f__Enterobacteriaceae	g__Enterobacter	0	0	1	1	1	1	0	1	0	1	1	1	0	1	1	0	0	1	1	1	0	3	0
			RS_GCF_000010425.1	d__Bacteria	p__Actinobacteriota	c__Actinomycetia	o__Actinomycetales	f__Bifidobacteriaceae	g__Bifidobacterium	0	0	1	1	0	0	0	0	0	0	0	1	1	1	0	0	1	1	0	1	1	3	0
			RS_GCF_001025135.1	d__Bacteria	p__Actinobacteriota	c__Actinomycetia	o__Actinomycetales	f__Bifidobacteriaceae	g__Bifidobacterium	0	0	1	1	0	1	0	0	0	0	0	1	1	1	1	0	0	1	1	1	0	3	0
			RS_GCF_002042885.1	d__Bacteria	p__Proteobacteria	c__Gammaproteobacteria	o__Enterobacterales	f__Enterobacteriaceae	g__Citrobacter	0	0	0	0	0	0	0	0	0	0	0	0	0	0	0	0	0	0	0	0	0	0	0
			RS_GCF_001314995.1	d__Bacteria	p__Bacteroidota	c__Bacteroidia	o__Bacteroidales	f__Bacteroidaceae	g__Bacteroides	0	0	1	0	1	1	0	0	0	0	0	0	1	1	0	0	1	1	1	0	1	3	0
			RS_GCF_000210075.1	d__Bacteria	p__Bacteroidota	c__Bacteroidia	o__Bacteroidales	f__Bacteroidaceae	g__Bacteroides	0	0	1	0	1	1	0	0	0	0	0	0	1	1	0	0	1	1	1	0	1	3	0
			RS_GCF_000832605.1	d__Bacteria	p__Firmicutes	c__Bacilli	o__Bacillales	f__Bacillaceae_G	g__Bacillus_A	0	0	1	1	0	1	0	0	1	0	1	1	1	1	0	0	1	1	1	1	1	4	1
			RS_GCF_000023205.1	d__Bacteria	p__Actinobacteriota	c__Actinomycetia	o__Actinomycetales	f__Micrococcaceae	g__Micrococcus	0	0	1	0	1	1	0	0	1	0	0	1	1	1	0	0	1	1	1	1	1	4	1
			RS_GCF_001598475.1	d__Bacteria	p__Proteobacteria	c__Gammaproteobacteria	o__Enterobacterales	f__Enterobacteriaceae	g__Pantoea	0	0	0	0	0	0	0	0	0	0	0	0	0	0	0	0	0	0	0	0	0	0	0
			RS_GCF_900459225.1	d__Bacteria	p__Firmicutes	c__Bacilli	o__Lactobacillales	f__Streptococcaceae	g__Streptococcus	0	0	0	0	0	0	0	0	0	0	1	0	0	0	0	0	0	0	0	0	0	0	0
			RS_GCF_000011065.1	d__Bacteria	p__Bacteroidota	c__Bacteroidia	o__Bacteroidales	f__Bacteroidaceae	g__Bacteroides	0	0	1	0	1	1	0	0	0	0	0	0	1	1	0	0	1	1	1	0	1	3	0
			RS_GCF_001989995.2	d__Bacteria	p__Proteobacteria	c__Gammaproteobacteria	o__Enterobacterales	f__Vibrionaceae	g__Vibrio	0	0	0	0	0	0	0	0	0	0	0	0	0	0	0	0	0	0	0	0	0	0	0
			RS_GCF_000014805.1	d__Bacteria	p__Proteobacteria	c__Gammaproteobacteria	o__Enterobacterales	f__Aeromonadaceae	g__Aeromonas	0	0	0	0	1	1	0	1	0	1	1	1	1	1	1	0	1	1	1	1	1	4	1
			RS_GCF_002087075.1	d__Bacteria	p__Firmicutes	c__Bacilli	o__Lactobacillales	f__Streptococcaceae	g__Streptococcus	0	0	1	0	0	0	0	0	0	0	0	0	0	0	0	0	0	1	0	0	0	1	0
			GB_GCA_900317315.1	d__Bacteria	p__Firmicutes_A	c__Clostridia	o__Oscillospirales	f__Acutalibacteraceae	g__Ruminococcus_E	0	0	0	0	0	0	0	0	0	0	0	0	0	0	0	0	0	0	0	0	0	0	0
			RS_GCF_000691145.1	d__Bacteria	p__Firmicutes	c__Bacilli	o__Bacillales	f__Bacillaceae	g__Bacillus	0	0	1	0	0	0	0	0	1	0	0	0	1	1	0	0	0	1	0	1	0	2	0
			RS_GCF_001013475.1	d__Bacteria	p__Proteobacteria	c__Gammaproteobacteria	o__Xanthomonadales	f__Xanthomonadaceae	g__Xanthomonas	0	0	0	0	0	0	0	0	0	0	0	1	0	0	0	0	0	0	0	0	0	0	0
			RS_GCF_000161455.1	d__Bacteria	p__Firmicutes	c__Bacilli	o__Bacillales	f__Bacillaceae_G	g__Bacillus_A	0	0	0	1	0	1	0	0	1	0	1	1	1	1	0	0	1	1	1	1	1	4	1
			RS_GCF_002015085.1	d__Bacteria	p__Proteobacteria	c__Gammaproteobacteria	o__Enterobacterales	f__Pasteurellaceae	g__Glaesserella	0	0	0	0	0	0	0	0	0	0	1	1	0	0	0	0	0	0	0	0	0	0	0
			RS_GCF_900324475.1	d__Bacteria	p__Proteobacteria	c__Gammaproteobacteria	o__Enterobacterales	f__Enterobacteriaceae	g__Enterobacter	0	0	1	1	1	1	0	1	0	1	1	1	0	1	1	0	0	1	1	1	0	3	0
			RS_GCF_902830275.1	d__Bacteria	p__Proteobacteria	c__Gammaproteobacteria	o__Burkholderiales	f__Burkholderiaceae	g__Burkholderia	0	0	0	0	0	0	0	0	0	0	0	1	0	0	1	0	0	0	0	0	0	0	0
			RS_GCF_000772705.2	d__Bacteria	p__Proteobacteria	c__Gammaproteobacteria	o__Xanthomonadales	f__Xanthomonadaceae	g__Xanthomonas	0	0	0	0	0	0	0	0	0	0	0	0	0	0	0	0	0	0	0	0	0	0	0
			RS_GCF_001922545.1	d__Bacteria	p__Spirochaetota	c__Spirochaetia	o__Borreliales	f__Borreliaceae	g__Borreliella	0	0	0	0	0	0	0	0	0	0	0	0	0	0	0	0	0	0	0	0	0	0	0
			RS_GCF_001025215.1	d__Bacteria	p__Actinobacteriota	c__Actinomycetia	o__Actinomycetales	f__Bifidobacteriaceae	g__Bifidobacterium	0	0	1	1	0	1	0	0	0	0	0	1	1	1	0	0	0	1	1	1	0	3	0
			RS_GCF_000819785.1	d__Bacteria	p__Proteobacteria	c__Gammaproteobacteria	o__Enterobacterales	f__Aeromonadaceae	g__Aeromonas	0	0	0	0	0	0	0	0	0	0	0	0	0	0	0	0	0	0	0	0	0	0	0
			RS_GCF_000959445.1	d__Bacteria	p__Proteobacteria	c__Gammaproteobacteria	o__Burkholderiales	f__Burkholderiaceae	g__Burkholderia	0	0	1	0	1	1	0	0	1	0	0	0	1	1	1	0	1	1	1	1	1	4	1
			RS_GCF_001884035.1	d__Bacteria	p__Firmicutes	c__Bacilli	o__Bacillales	f__Bacillaceae_G	g__Bacillus_A	0	0	0	0	0	0	0	0	0	0	0	0	0	0	0	0	0	0	0	0	0	0	0
			GB_GCA_900446925.1	d__Bacteria	p__Proteobacteria	c__Gammaproteobacteria	o__Enterobacterales	f__Enterobacteriaceae	g__Citrobacter_B	0	0	0	0	0	0	0	0	0	0	0	0	0	0	0	0	0	0	0	0	0	0	0
			RS_GCF_015276835.1	d__Bacteria	p__Firmicutes	c__Bacilli	o__Lactobacillales	f__Listeriaceae	g__Listeria	0	0	0	0	0	0	0	0	0	0	0	0	0	0	0	0	0	0	0	0	0	0	0
			RS_GCF_000759775.1	d__Bacteria	p__Proteobacteria	c__Gammaproteobacteria	o__Enterobacterales	f__Enterobacteriaceae	g__Escherichia	0	0	0	0	0	0	0	0	0	0	0	0	0	0	0	0	0	0	0	0	0	0	0
			RS_GCF_002902235.1	d__Bacteria	p__Firmicutes	c__Bacilli	o__Staphylococcales	f__Staphylococcaceae	g__Staphylococcus	0	0	0	0	0	0	0	0	0	0	0	0	0	0	0	0	0	0	0	0	0	0	0
			RS_GCF_902702775.1	d__Bacteria	p__Firmicutes	c__Bacilli	o__Lactobacillales	f__Streptococcaceae	g__Streptococcus	0	0	0	0	0	0	0	0	0	0	1	0	0	0	0	0	0	0	0	0	0	0	0
			RS_GCF_013009555.1	d__Bacteria	p__Bacteroidota	c__Bacteroidia	o__Bacteroidales	f__Bacteroidaceae	g__Phocaeicola	0	0	1	0	1	1	0	0	0	0	0	0	1	1	0	0	1	1	1	0	1	3	0
			RS_GCF_000260715.1	d__Bacteria	p__Actinobacteriota	c__Actinomycetia	o__Actinomycetales	f__Bifidobacteriaceae	g__Bifidobacterium	1	0	0	1	0	0	0	0	0	0	0	1	0	0	0	1	0	1	0	0	1	2	0
			RS_GCF_002023665.2	d__Bacteria	p__Bacteroidota	c__Bacteroidia	o__Flavobacteriales	f__Weeksellaceae	g__Elizabethkingia	0	0	1	1	1	1	0	1	0	0	0	0	1	1	1	0	0	1	1	1	0	3	0
			RS_GCF_001433875.1	d__Bacteria	p__Firmicutes	c__Bacilli	o__Lactobacillales	f__Lactobacillaceae	g__Lactobacillus	0	0	0	0	0	0	0	0	0	0	0	0	0	0	0	0	0	0	0	0	0	0	0
			RS_GCF_001042485.2	d__Bacteria	p__Firmicutes	c__Bacilli	o__Bacillales	f__Bacillaceae	g__Bacillus	0	0	0	0	0	0	0	0	0	0	0	0	0	0	0	0	0	0	0	0	0	0	0
			RS_GCF_013394085.1	d__Bacteria	p__Firmicutes	c__Bacilli	o__Lactobacillales	f__Lactobacillaceae	g__Limosilactobacillus	0	0	1	1	0	0	0	0	0	0	1	0	0	0	0	0	1	1	0	0	1	2	0
			RS_GCF_000008685.2	d__Bacteria	p__Spirochaetota	c__Spirochaetia	o__Borreliales	f__Borreliaceae	g__Borreliella	0	0	0	0	0	0	0	0	0	0	0	0	0	0	0	0	0	0	0	0	0	0	0
			RS_GCF_008121495.1	d__Bacteria	p__Firmicutes_A	c__Clostridia	o__Lachnospirales	f__Lachnospiraceae	g__Ruminococcus_B	0	0	1	1	0	1	0	1	0	0	1	0	0	0	0	0	1	1	1	0	1	3	0
			RS_GCF_000719955.1	d__Bacteria	p__Actinobacteriota	c__Actinomycetia	o__Streptomycetales	f__Streptomycetaceae	g__Streptomyces	0	0	0	0	0	0	0	0	0	0	0	0	0	0	0	0	0	0	0	0	0	0	0
			RS_GCF_000691165.1	d__Bacteria	p__Firmicutes	c__Bacilli	o__Bacillales	f__Bacillaceae	g__Bacillus	0	0	0	0	0	1	0	0	0	0	1	1	0	0	0	0	0	0	1	0	0	1	0
			RS_GCF_008692785.1	d__Bacteria	p__Proteobacteria	c__Gammaproteobacteria	o__Enterobacterales	f__Enterobacteriaceae	g__Salmonella	0	0	0	0	0	0	0	0	0	0	0	0	0	0	0	0	0	0	0	0	0	0	0
			RS_GCF_000157935.1	d__Bacteria	p__Bacteroidota	c__Bacteroidia	o__Bacteroidales	f__Bacteroidaceae	g__Prevotella	0	0	0	0	0	0	0	0	0	0	0	0	0	0	0	0	0	0	0	0	0	0	0
			RS_GCF_001558015.1	d__Bacteria	p__Proteobacteria	c__Gammaproteobacteria	o__Enterobacterales	f__Vibrionaceae	g__Vibrio	0	0	0	0	0	0	0	0	0	0	0	0	0	0	0	0	0	0	0	0	0	0	0
			RS_GCF_001598295.1	d__Bacteria	p__Proteobacteria	c__Gammaproteobacteria	o__Enterobacterales	f__Enterobacteriaceae	g__Klebsiella	0	0	1	1	0	0	0	0	0	0	0	0	0	0	1	0	0	1	0	0	0	1	0
			RS_GCF_000383515.1	d__Bacteria	p__Firmicutes	c__Bacilli	o__Mycoplasmatales	f__Metamycoplasmataceae	g__Mesomycoplasma	0	0	0	0	0	0	0	0	0	0	0	0	0	0	0	0	0	0	0	0	0	0	0
			RS_GCF_003674745.1	d__Bacteria	p__Firmicutes	c__Bacilli	o__Lactobacillales	f__Streptococcaceae	g__Streptococcus	0	0	0	0	0	0	0	0	0	0	0	0	0	0	0	0	0	0	0	0	0	0	0
			RS_GCF_000696095.1	d__Bacteria	p__Proteobacteria	c__Alphaproteobacteria	o__Rhizobiales	f__Rhizobiaceae	g__Rhizobium	0	0	0	0	0	0	0	0	0	0	0	0	0	0	0	0	0	0	0	0	0	0	0
			RS_GCF_000766865.1	d__Bacteria	p__Firmicutes	c__Bacilli	o__Lactobacillales	f__Listeriaceae	g__Listeria_A	0	0	0	0	0	0	0	0	0	0	0	0	0	0	0	0	0	0	0	0	0	0	0
			GB_GCA_000612485.1	d__Bacteria	p__Proteobacteria	c__Gammaproteobacteria	o__Burkholderiales	f__Burkholderiaceae	g__Bordetella	0	0	1	0	1	1	0	0	0	0	0	0	1	1	1	0	1	1	1	1	1	4	1
			RS_GCF_000754695.1	d__Bacteria	p__Proteobacteria	c__Gammaproteobacteria	o__Enterobacterales	f__Enterobacteriaceae	g__Pectobacterium	0	0	0	0	0	0	0	0	0	0	0	0	0	0	0	0	0	0	0	0	0	0	0
			RS_GCF_014878155.1	d__Bacteria	p__Proteobacteria	c__Gammaproteobacteria	o__Enterobacterales	f__Vibrionaceae	g__Vibrio	0	0	0	0	0	0	0	0	0	0	0	0	0	0	0	0	0	0	0	0	0	0	0
			RS_GCF_015557635.1	d__Bacteria	p__Firmicutes_A	c__Clostridia	o__Lachnospirales	f__Lachnospiraceae	g__Fusicatenibacter	0	0	0	0	0	0	0	0	0	0	0	0	0	0	0	0	0	0	0	0	0	0	0
			RS_GCF_000410535.2	d__Bacteria	p__Spirochaetota	c__Spirochaetia	o__Treponematales	f__Treponemataceae	g__Treponema	0	0	0	0	0	0	0	0	0	0	1	1	0	0	1	0	0	0	0	1	0	1	0
			GB_GCA_014171555.1	d__Bacteria	p__Proteobacteria	c__Gammaproteobacteria	o__Xanthomonadales	f__Xanthomonadaceae	g__Stenotrophomonas	0	0	1	0	1	1	0	0	0	0	0	1	1	1	0	0	1	1	1	1	1	4	1
			RS_GCF_000014445.1	d__Bacteria	p__Firmicutes	c__Bacilli	o__Lactobacillales	f__Lactobacillaceae	g__Leuconostoc	0	0	1	0	0	0	0	0	0	0	0	0	1	1	0	0	0	1	0	0	0	1	0
			RS_GCF_014211915.1	d__Bacteria	p__Proteobacteria	c__Gammaproteobacteria	o__Burkholderiales	f__Burkholderiaceae	g__Burkholderia	0	0	1	0	1	1	0	0	1	0	0	0	1	1	1	0	1	1	1	1	1	4	1
			RS_GCF_000730565.1	d__Bacteria	p__Proteobacteria	c__Gammaproteobacteria	o__Pseudomonadales	f__Pseudomonadaceae	g__Pseudomonas_E	0	0	0	0	0	0	0	0	0	0	0	0	0	0	0	0	0	0	0	0	0	0	0
			RS_GCF_004802395.1	d__Bacteria	p__Proteobacteria	c__Gammaproteobacteria	o__Enterobacterales	f__Pasteurellaceae	g__Haemophilus	0	0	1	1	0	0	0	0	0	0	0	0	0	0	1	0	1	1	0	0	1	2	0
			RS_GCF_003671955.1	d__Bacteria	p__Proteobacteria	c__Gammaproteobacteria	o__Pseudomonadales	f__Pseudomonadaceae	g__Pseudomonas_E	0	0	0	0	1	1	0	0	1	0	1	1	1	1	0	0	1	1	1	1	1	4	1
			RS_GCF_001750725.1	d__Bacteria	p__Proteobacteria	c__Gammaproteobacteria	o__Enterobacterales	f__Enterobacteriaceae	g__Enterobacter	0	0	1	1	1	1	0	1	0	1	1	1	0	1	1	0	0	1	1	1	0	3	0
			RS_GCF_005144905.1	d__Bacteria	p__Proteobacteria	c__Gammaproteobacteria	o__Enterobacterales	f__Vibrionaceae	g__Vibrio	0	0	0	0	1	1	0	1	0	1	1	1	0	1	1	0	0	1	1	1	0	3	0
			RS_GCF_000297215.2	d__Bacteria	p__Proteobacteria	c__Gammaproteobacteria	o__Piscirickettsiales	f__Piscirickettsiaceae	g__Piscirickettsia	0	0	0	0	0	0	0	0	0	0	0	0	0	0	0	0	0	0	0	0	0	0	0
			RS_GCF_009183365.2	d__Bacteria	p__Proteobacteria	c__Gammaproteobacteria	o__Enterobacterales	f__Shewanellaceae	g__Shewanella	1	0	0	0	1	1	0	0	0	0	1	0	1	1	1	1	0	1	1	1	1	4	1
			RS_GCF_000987075.1	d__Bacteria	p__Proteobacteria	c__Gammaproteobacteria	o__Burkholderiales	f__Burkholderiaceae	g__Burkholderia	0	0	1	0	0	0	0	0	0	0	0	0	0	0	1	0	0	1	0	0	0	1	0
			RS_GCF_904063055.1	d__Bacteria	p__Proteobacteria	c__Gammaproteobacteria	o__Pseudomonadales	f__Pseudomonadaceae	g__Pseudomonas_E	0	0	0	0	0	0	0	0	0	0	0	0	0	0	0	0	0	0	0	0	0	0	0
			RS_GCF_000470055.1	d__Bacteria	p__Campylobacterota	c__Campylobacteria	o__Campylobacterales	f__Campylobacteraceae	g__Campylobacter_D	0	0	1	0	1	1	0	1	0	0	0	1	1	1	1	0	1	1	1	1	1	4	1
			GB_GCA_901472455.1	d__Bacteria	p__Proteobacteria	c__Gammaproteobacteria	o__Enterobacterales	f__Enterobacteriaceae	g__Leclercia	0	0	0	1	1	1	0	0	0	1	1	0	0	1	1	0	1	1	1	1	1	4	1
			RS_GCF_002008365.1	d__Bacteria	p__Proteobacteria	c__Alphaproteobacteria	o__Rhizobiales	f__Rhizobiaceae	g__Rhizobium	0	0	0	0	0	0	0	0	0	0	0	0	0	0	0	0	0	0	0	0	0	0	0
			RS_GCF_000738675.1	d__Bacteria	p__Proteobacteria	c__Gammaproteobacteria	o__Enterobacterales	f__Enterobacteriaceae	g__Serratia	0	0	1	1	0	1	0	1	0	1	0	0	0	1	1	0	0	1	1	1	0	3	0
			RS_GCF_001433855.1	d__Bacteria	p__Firmicutes	c__Bacilli	o__Lactobacillales	f__Lactobacillaceae	g__Levilactobacillus	0	0	0	0	0	0	0	0	0	0	0	0	0	0	1	0	0	0	0	0	0	0	0
			RS_GCF_000154105.1	d__Bacteria	p__Bacteroidota	c__Bacteroidia	o__Bacteroidales	f__Tannerellaceae	g__Parabacteroides	0	0	0	0	0	0	0	0	0	0	0	0	0	0	0	0	0	0	0	0	0	0	0
			RS_GCF_002208095.1	d__Bacteria	p__Proteobacteria	c__Gammaproteobacteria	o__Enterobacterales	f__Enterobacteriaceae	g__Enterobacter	0	0	1	1	1	1	0	1	0	1	1	1	1	1	1	0	1	1	1	1	1	4	1
			RS_GCF_000203915.1	d__Bacteria	p__Proteobacteria	c__Gammaproteobacteria	o__Burkholderiales	f__Burkholderiaceae	g__Burkholderia	0	0	1	0	1	1	0	0	1	0	0	0	1	1	1	0	1	1	1	1	1	4	1
			RS_GCF_001544095.1	d__Bacteria	p__Firmicutes	c__Bacilli	o__Lactobacillales	f__Enterococcaceae	g__Enterococcus_D	0	0	0	0	0	0	0	0	0	0	0	1	0	0	0	0	0	0	0	0	0	0	0
			RS_GCF_000277125.1	d__Bacteria	p__Actinobacteriota	c__Actinomycetia	o__Mycobacteriales	f__Mycobacteriaceae	g__Mycobacterium	0	0	1	0	1	1	0	0	1	0	0	1	1	1	1	0	1	1	1	1	1	4	1
			RS_GCF_003850345.1	d__Bacteria	p__Proteobacteria	c__Gammaproteobacteria	o__Pseudomonadales	f__Pseudomonadaceae	g__Pseudomonas_E	0	0	0	0	1	1	0	0	0	0	1	1	1	1	0	0	1	1	1	1	1	4	1
			RS_GCF_002900365.1	d__Bacteria	p__Proteobacteria	c__Gammaproteobacteria	o__Enterobacterales	f__Enterobacteriaceae	g__Escherichia	0	0	1	1	1	1	0	1	0	1	1	1	0	1	1	0	0	1	1	1	0	3	0
			RS_GCF_900129615.1	d__Bacteria	p__Proteobacteria	c__Gammaproteobacteria	o__Enterobacterales	f__Enterobacteriaceae	g__Pectobacterium	0	0	0	0	0	0	0	0	0	0	0	0	0	0	0	0	0	0	0	0	0	0	0
			RS_GCF_000368065.1	d__Bacteria	p__Proteobacteria	c__Gammaproteobacteria	o__Pseudomonadales	f__Moraxellaceae	g__Acinetobacter	0	0	0	0	0	0	0	0	0	0	0	0	0	0	0	0	0	0	0	0	0	0	0
			RS_GCF_001020205.1	d__Bacteria	p__Firmicutes_A	c__Clostridia	o__Clostridiales	f__Clostridiaceae	g__Clostridium_F	0	0	0	0	0	1	0	0	0	0	0	1	1	1	0	0	1	0	1	1	1	3	0
			RS_GCF_000372365.1	d__Bacteria	p__Proteobacteria	c__Gammaproteobacteria	o__Enterobacterales	f__Pasteurellaceae	g__Aggregatibacter	0	0	0	0	0	0	0	0	0	0	0	0	0	0	1	0	0	0	0	0	0	0	0
			GB_GCA_001436895.1	d__Bacteria	p__Firmicutes	c__Bacilli	o__Lactobacillales	f__Lactobacillaceae	g__Weissella	0	0	0	0	0	0	0	0	0	0	0	0	0	0	0	0	0	0	0	0	0	0	0
			GB_GCA_003209915.1	d__Bacteria	p__Proteobacteria	c__Alphaproteobacteria	o__Pelagibacterales	f__Pelagibacteraceae	g__Pelagibacter	0	0	0	0	0	0	0	0	0	0	0	0	1	1	0	0	0	0	0	0	0	0	0
			RS_GCF_009738225.1	d__Bacteria	p__Firmicutes	c__Bacilli	o__Lactobacillales	f__Streptococcaceae	g__Streptococcus	0	0	0	0	0	0	0	0	0	0	1	0	0	0	0	0	0	0	0	0	0	0	0
			RS_GCF_900102105.1	d__Bacteria	p__Proteobacteria	c__Alphaproteobacteria	o__Rhizobiales	f__Rhizobiaceae	g__Agrobacterium	0	0	0	0	0	0	0	0	0	0	0	0	0	0	0	0	0	0	0	0	0	0	0
			RS_GCF_900636475.1	d__Bacteria	p__Firmicutes	c__Bacilli	o__Lactobacillales	f__Streptococcaceae	g__Streptococcus	0	0	0	0	0	0	0	0	0	0	1	0	0	0	0	0	0	0	0	0	0	0	0
			RS_GCF_000741295.1	d__Bacteria	p__Actinobacteriota	c__Actinomycetia	o__Actinomycetales	f__Bifidobacteriaceae	g__Bifidobacterium	0	0	1	1	0	0	0	0	0	0	0	0	0	0	0	0	0	1	0	0	0	1	0
			RS_GCF_001884135.1	d__Bacteria	p__Firmicutes	c__Bacilli	o__Bacillales	f__Bacillaceae_G	g__Bacillus_A	0	0	0	0	0	0	0	0	0	0	0	0	0	0	0	0	0	0	0	0	0	0	0
			RS_GCF_000332875.2	d__Bacteria	p__Firmicutes_A	c__Clostridia	o__Lachnospirales	f__Lachnospiraceae	g__Anaerostipes	0	0	0	0	0	0	0	0	0	0	0	0	0	0	0	0	0	0	0	0	0	0	0
			RS_GCF_002163755.1	d__Bacteria	p__Proteobacteria	c__Gammaproteobacteria	o__Enterobacterales	f__Vibrionaceae	g__Vibrio	0	0	0	0	1	1	0	1	0	1	1	1	1	1	1	0	1	1	1	1	1	4	1
			RS_GCF_002902285.1	d__Bacteria	p__Firmicutes	c__Bacilli	o__Staphylococcales	f__Staphylococcaceae	g__Staphylococcus	0	0	0	0	0	0	0	0	0	0	0	0	0	0	1	0	0	0	0	0	0	0	0
			RS_GCF_002222615.2	d__Bacteria	p__Bacteroidota	c__Bacteroidia	o__Bacteroidales	f__Bacteroidaceae	g__Bacteroides	0	0	1	0	1	1	0	0	0	0	0	0	1	1	0	0	1	1	1	0	1	3	0
			RS_GCF_000026225.1	d__Bacteria	p__Proteobacteria	c__Gammaproteobacteria	o__Enterobacterales	f__Enterobacteriaceae	g__Escherichia	0	0	1	1	1	1	0	1	0	1	1	1	0	1	1	0	0	1	1	1	0	3	0
			RS_GCF_001401155.1	d__Bacteria	p__Proteobacteria	c__Gammaproteobacteria	o__Pseudomonadales	f__Pseudomonadaceae	g__Pseudomonas_E	0	0	0	0	0	0	0	0	0	0	0	0	0	0	0	0	0	0	0	0	0	0	0
			RS_GCF_000397205.1	d__Bacteria	p__Proteobacteria	c__Gammaproteobacteria	o__Pseudomonadales	f__Pseudomonadaceae	g__Pseudomonas_E	0	0	0	0	1	1	0	0	1	0	1	1	1	1	0	0	1	1	1	1	1	4	1
			RS_GCF_000252855.1	d__Bacteria	p__Bacteroidota	c__Bacteroidia	o__Flavobacteriales	f__Weeksellaceae	g__Riemerella	0	0	0	0	1	0	0	0	0	0	0	0	0	0	1	0	0	1	0	0	0	1	0
			RS_GCF_000011325.1	d__Bacteria	p__Actinobacteriota	c__Actinomycetia	o__Mycobacteriales	f__Mycobacteriaceae	g__Corynebacterium	1	0	0	1	1	1	0	0	1	0	0	1	1	1	0	1	1	1	1	1	1	4	1
			RS_GCF_001951015.1	d__Bacteria	p__Proteobacteria	c__Alphaproteobacteria	o__Rickettsiales	f__Rickettsiaceae	g__Rickettsia	0	0	0	0	0	0	0	0	0	0	0	0	0	0	0	0	0	0	0	0	0	0	0
			RS_GCF_001437285.1	d__Bacteria	p__Firmicutes	c__Bacilli	o__Lactobacillales	f__Lactobacillaceae	g__Pediococcus	0	0	0	0	0	0	0	0	0	0	0	0	0	0	0	0	0	0	0	0	0	0	0
			RS_GCF_001457475.1	d__Bacteria	p__Proteobacteria	c__Gammaproteobacteria	o__Burkholderiales	f__Burkholderiaceae	g__Achromobacter	0	0	1	1	1	1	0	0	0	0	0	1	1	1	0	0	1	1	1	1	1	4	1
			RS_GCF_000368765.1	d__Bacteria	p__Proteobacteria	c__Gammaproteobacteria	o__Pseudomonadales	f__Moraxellaceae	g__Acinetobacter	0	0	0	0	0	1	0	0	0	0	0	0	0	0	0	0	0	0	1	0	0	1	0
			RS_GCF_002989035.1	d__Bacteria	p__Proteobacteria	c__Gammaproteobacteria	o__Enterobacterales	f__Pasteurellaceae	g__Haemophilus	0	0	0	0	0	0	0	0	0	0	0	0	0	0	0	0	0	0	0	0	0	0	0
			RS_GCF_006757745.1	d__Bacteria	p__Proteobacteria	c__Gammaproteobacteria	o__Pseudomonadales	f__Moraxellaceae	g__Acinetobacter	0	0	0	1	1	1	0	0	1	0	0	1	1	1	1	0	1	1	1	1	1	4	1
			RS_GCF_002834235.1	d__Bacteria	p__Firmicutes_A	c__Clostridia	o__Oscillospirales	f__Acutalibacteraceae	g__Ruminococcus_E	0	0	0	0	0	0	0	0	0	0	0	0	0	0	0	0	0	0	0	0	0	0	0
			RS_GCF_004167605.1	d__Bacteria	p__Verrucomicrobiota	c__Verrucomicrobiae	o__Verrucomicrobiales	f__Akkermansiaceae	g__Akkermansia	0	0	0	1	0	0	0	0	0	0	0	0	0	0	0	0	1	1	0	0	1	2	0
			RS_GCF_001544275.1	d__Bacteria	p__Firmicutes	c__Bacilli	o__Lactobacillales	f__Enterococcaceae	g__Enterococcus_D	0	0	0	0	0	0	0	0	0	0	0	0	0	0	0	0	0	0	0	0	0	0	0
			RS_GCF_001643305.1	d__Bacteria	p__Proteobacteria	c__Gammaproteobacteria	o__Enterobacterales	f__Aeromonadaceae	g__Aeromonas	0	0	0	0	0	0	0	0	0	0	0	0	0	0	0	0	0	0	0	0	0	0	0
			RS_GCF_000154525.1	d__Bacteria	p__Bacteroidota	c__Bacteroidia	o__Bacteroidales	f__Bacteroidaceae	g__Bacteroides	0	0	0	0	0	0	0	0	0	0	0	0	0	0	0	0	0	0	0	0	0	0	0
			GB_GCA_000635495.1	d__Bacteria	p__Cyanobacteria	c__Cyanobacteriia	o__PCC-6307	f__Cyanobiaceae	g__Prochlorococcus_A	0	0	0	0	1	0	0	0	1	0	0	0	0	0	1	0	0	1	0	0	0	1	0
			RS_GCF_900636385.1	d__Bacteria	p__Firmicutes	c__Bacilli	o__Staphylococcales	f__Staphylococcaceae	g__Staphylococcus	0	0	1	1	0	0	0	0	1	0	1	0	1	1	0	0	1	1	0	1	1	3	0
			RS_GCF_001632805.1	d__Bacteria	p__Actinobacteriota	c__Actinomycetia	o__Mycobacteriales	f__Mycobacteriaceae	g__Mycobacterium	0	0	1	0	1	1	0	0	1	0	0	1	1	1	1	0	1	1	1	1	1	4	1
			RS_GCF_002797435.1	d__Bacteria	p__Proteobacteria	c__Alphaproteobacteria	o__Sphingomonadales	f__Sphingomonadaceae	g__Sphingomonas	0	0	1	0	1	1	0	0	0	0	0	1	0	1	0	0	1	1	1	0	1	3	0
			RS_GCF_000024265.1	d__Bacteria	p__Actinobacteriota	c__Coriobacteriia	o__Coriobacteriales	f__Eggerthellaceae	g__Eggerthella	0	0	1	1	0	1	0	1	0	0	1	1	1	1	0	0	1	1	1	1	1	4	1
			RS_GCF_017299535.1	d__Bacteria	p__Proteobacteria	c__Gammaproteobacteria	o__Enterobacterales	f__Enterobacteriaceae	g__Serratia	0	0	1	1	1	1	0	1	0	1	1	1	0	1	1	0	0	1	1	1	0	3	0
			RS_GCF_003054325.1	d__Bacteria	p__Proteobacteria	c__Alphaproteobacteria	o__Rhodobacterales	f__Rhodobacteraceae	g__Sulfitobacter	0	0	0	0	0	0	0	0	0	0	0	1	0	0	0	0	0	0	0	0	0	0	0
			RS_GCF_002018365.1	d__Bacteria	p__Proteobacteria	c__Gammaproteobacteria	o__Pseudomonadales	f__Moraxellaceae	g__Acinetobacter	0	0	0	1	0	0	0	0	0	0	0	0	1	1	1	0	1	1	0	1	1	3	0
			RS_GCF_900475935.1	d__Bacteria	p__Campylobacterota	c__Campylobacteria	o__Campylobacterales	f__Campylobacteraceae	g__Campylobacter	0	0	1	0	1	1	0	1	0	0	0	1	1	1	1	0	1	1	1	1	1	4	1
			RS_GCF_002901705.1	d__Bacteria	p__Firmicutes	c__Bacilli	o__Staphylococcales	f__Staphylococcaceae	g__Staphylococcus	0	0	0	0	0	0	0	0	0	0	0	0	0	0	0	0	0	0	0	0	0	0	0
			RS_GCF_000010505.1	d__Bacteria	p__Bacteroidota	c__Bacteroidia	o__Bacteroidales	f__Porphyromonadaceae	g__Porphyromonas	0	0	0	0	1	1	0	1	0	0	0	1	1	1	0	0	1	1	1	1	1	4	1
			RS_GCF_014131695.1	d__Bacteria	p__Firmicutes	c__Bacilli	o__Erysipelotrichales	f__Coprobacillaceae	g__Erysipelatoclostridium	0	0	1	1	0	1	0	1	0	0	1	0	0	0	1	0	1	1	1	1	1	4	1
			RS_GCF_001591705.1	d__Bacteria	p__Firmicutes	c__Bacilli	o__Lactobacillales	f__Streptococcaceae	g__Lactococcus	0	0	0	0	0	0	0	0	0	0	0	0	0	0	0	0	0	0	0	0	0	0	0
			RS_GCF_007035645.1	d__Bacteria	p__Proteobacteria	c__Gammaproteobacteria	o__Enterobacterales	f__Enterobacteriaceae	g__Enterobacter	0	0	1	1	1	1	0	1	0	1	1	1	1	1	1	0	1	1	1	1	1	4	1
			RS_GCF_000368825.1	d__Bacteria	p__Proteobacteria	c__Gammaproteobacteria	o__Pseudomonadales	f__Moraxellaceae	g__Acinetobacter	0	0	0	0	0	0	0	0	0	0	0	1	0	0	0	0	0	0	0	0	0	0	0
			RS_GCF_900475755.1	d__Bacteria	p__Proteobacteria	c__Gammaproteobacteria	o__Enterobacterales	f__Pasteurellaceae	g__Haemophilus	0	0	1	1	1	0	0	0	0	0	1	1	0	0	1	0	1	1	0	1	1	3	0
			RS_GCF_005280755.1	d__Bacteria	p__Proteobacteria	c__Gammaproteobacteria	o__Coxiellales	f__Coxiellaceae	g__Coxiella	0	0	0	0	1	1	0	0	1	0	1	0	0	1	0	0	0	1	1	1	0	3	0
			RS_GCF_000754815.1	d__Bacteria	p__Proteobacteria	c__Gammaproteobacteria	o__Enterobacterales	f__Enterobacteriaceae	g__Yersinia	0	0	1	0	1	1	0	1	0	1	1	1	0	1	1	0	0	1	1	1	0	3	0
			RS_GCF_006539725.1	d__Bacteria	p__Proteobacteria	c__Gammaproteobacteria	o__Enterobacterales	f__Enterobacteriaceae	g__Klebsiella	0	0	0	0	0	0	0	0	0	0	0	0	0	0	1	0	0	0	0	0	0	0	0
			RS_GCF_000007145.1	d__Bacteria	p__Proteobacteria	c__Gammaproteobacteria	o__Xanthomonadales	f__Xanthomonadaceae	g__Xanthomonas	0	0	1	0	1	1	0	0	0	0	0	1	1	1	0	0	1	1	1	1	1	4	1
			RS_GCF_900475595.1	d__Bacteria	p__Firmicutes	c__Bacilli	o__Lactobacillales	f__Streptococcaceae	g__Streptococcus	0	0	0	0	0	0	0	0	0	0	1	0	0	0	0	0	0	0	0	0	0	0	0
			RS_GCF_016899425.1	d__Bacteria	p__Proteobacteria	c__Gammaproteobacteria	o__Burkholderiales	f__Burkholderiaceae	g__Burkholderia	0	0	1	0	1	1	0	0	1	0	0	0	1	1	1	0	1	1	1	1	1	4	1
			GB_GCA_000759755.1	d__Bacteria	p__Proteobacteria	c__Gammaproteobacteria	o__Enterobacterales	f__Enterobacteriaceae	g__Citrobacter	0	0	0	0	0	0	0	0	0	0	0	0	0	0	0	0	0	0	0	0	0	0	0
			RS_GCF_008692845.1	d__Bacteria	p__Proteobacteria	c__Gammaproteobacteria	o__Enterobacterales	f__Enterobacteriaceae	g__Salmonella	0	0	0	0	0	0	0	0	0	0	0	0	0	0	0	0	0	0	0	0	0	0	0
			RS_GCF_000204255.1	d__Bacteria	p__Chlamydiota	c__Chlamydiia	o__Chlamydiales	f__Chlamydiaceae	g__Chlamydophila	0	0	0	1	0	0	0	0	0	0	0	1	0	0	1	0	1	1	0	0	1	2	0
			RS_GCF_003637685.1	d__Bacteria	p__Campylobacterota	c__Campylobacteria	o__Campylobacterales	f__Helicobacteraceae	g__Helicobacter	0	0	0	0	0	0	0	0	0	0	0	0	0	0	1	0	0	0	0	0	0	0	0
			RS_GCF_000723465.1	d__Bacteria	p__Firmicutes_A	c__Clostridia	o__Oscillospirales	f__Ruminococcaceae	g__Ruminococcus_D	0	0	0	0	0	0	0	0	0	0	1	1	0	1	0	0	0	0	0	1	0	1	0
			GB_GCA_903895195.1	d__Bacteria	p__Bacteroidota	c__Chlorobia	o__Chlorobiales	f__Chlorobiaceae	g__Chlorobium	0	0	0	0	0	0	0	0	0	0	0	0	0	0	0	0	0	0	0	0	0	0	0
			RS_GCF_000473995.1	d__Bacteria	p__Firmicutes_A	c__Clostridia	o__Clostridiales	f__Clostridiaceae	g__Clostridium	0	0	1	1	0	1	0	0	0	0	1	0	1	1	0	0	1	1	1	1	1	4	1
			RS_GCF_001553855.1	d__Bacteria	p__Firmicutes	c__Bacilli	o__Lactobacillales	f__Streptococcaceae	g__Streptococcus	0	0	0	0	0	0	0	0	0	0	0	0	0	0	0	0	0	0	0	0	0	0	0
			RS_GCF_002943835.1	d__Bacteria	p__Proteobacteria	c__Alphaproteobacteria	o__Rhizobiales	f__Rhizobiaceae	g__Agrobacterium	0	0	0	0	0	1	0	0	1	0	0	1	1	1	1	0	0	0	1	1	0	2	0
			RS_GCF_900106065.1	d__Bacteria	p__Proteobacteria	c__Gammaproteobacteria	o__Pseudomonadales	f__Pseudomonadaceae	g__Pseudomonas_E	0	0	0	0	1	1	0	0	1	0	1	1	1	1	0	0	1	1	1	1	1	4	1
			RS_GCF_006742065.1	d__Bacteria	p__Firmicutes_A	c__Clostridia	o__Clostridiales	f__Clostridiaceae	g__Clostridium	0	0	1	1	0	1	0	0	0	0	1	0	1	1	0	0	1	1	1	1	1	4	1
			RS_GCF_001646745.1	d__Bacteria	p__Actinobacteriota	c__Actinomycetia	o__Mycobacteriales	f__Mycobacteriaceae	g__Rhodococcus	0	0	0	0	0	0	0	0	0	0	0	0	0	0	0	0	0	0	0	0	0	0	0
			RS_GCF_007827695.1	d__Bacteria	p__Proteobacteria	c__Alphaproteobacteria	o__Rhizobiales	f__Rhizobiaceae	g__Sinorhizobium	0	0	0	0	0	1	0	0	1	0	0	0	1	1	0	0	1	0	1	1	1	3	0
			RS_GCF_900460245.1	d__Bacteria	p__Proteobacteria	c__Gammaproteobacteria	o__Enterobacterales	f__Vibrionaceae	g__Vibrio	0	0	0	0	0	0	0	0	0	0	0	0	0	0	0	0	0	0	0	0	0	0	0
			GB_GCA_900478215.1	d__Bacteria	p__Proteobacteria	c__Gammaproteobacteria	o__Enterobacterales	f__Enterobacteriaceae	g__Salmonella	0	0	1	1	1	1	0	1	0	1	1	1	1	1	1	0	1	1	1	1	1	4	1
			RS_GCF_001277215.2	d__Bacteria	p__Proteobacteria	c__Gammaproteobacteria	o__Enterobacterales	f__Enterobacteriaceae	g__Cronobacter	0	0	1	1	1	1	0	1	0	1	1	1	0	1	1	0	0	1	1	1	0	3	0
			RS_GCF_001591685.1	d__Bacteria	p__Firmicutes	c__Bacilli	o__Lactobacillales	f__Lactobacillaceae	g__Ligilactobacillus	0	0	0	0	0	0	0	0	0	0	1	0	0	0	0	0	0	0	0	0	0	0	0
			RS_GCF_900183975.1	d__Bacteria	p__Proteobacteria	c__Gammaproteobacteria	o__Xanthomonadales	f__Xanthomonadaceae	g__Xanthomonas	0	0	1	0	1	1	0	0	0	0	0	1	1	1	1	0	1	1	1	1	1	4	1
			GB_GCA_900316555.1	d__Bacteria	p__Firmicutes_A	c__Clostridia	o__Oscillospirales	f__Acutalibacteraceae	g__Ruminococcus_E	0	0	0	0	0	0	0	0	0	0	0	0	0	0	0	0	0	0	0	0	0	0	0
			RS_GCF_002294985.1	d__Bacteria	p__Proteobacteria	c__Alphaproteobacteria	o__Rhizobiales	f__Rhizobiaceae	g__Mesorhizobium	0	0	0	0	0	0	0	0	0	0	0	0	0	0	1	0	0	0	0	0	0	0	0
			RS_GCF_002284535.1	d__Bacteria	p__Proteobacteria	c__Alphaproteobacteria	o__Rhizobiales	f__Rhizobiaceae	g__Mesorhizobium	0	0	0	0	0	0	0	0	0	0	0	0	0	0	0	0	0	0	0	0	0	0	0
			RS_GCF_014202395.1	d__Bacteria	p__Proteobacteria	c__Gammaproteobacteria	o__Enterobacterales	f__Pasteurellaceae	g__Histophilus	0	0	0	0	1	0	0	0	0	0	1	1	0	0	0	0	0	1	0	0	0	1	0
			RS_GCF_000159355.1	d__Bacteria	p__Firmicutes	c__Bacilli	o__Lactobacillales	f__Lactobacillaceae	g__Lactobacillus	0	0	0	0	0	0	0	0	0	0	0	0	0	0	0	0	0	0	0	0	0	0	0
			GB_GCA_001312505.1	d__Bacteria	p__Firmicutes_A	c__Clostridia	o__Lachnospirales	f__Lachnospiraceae	g__Mediterraneibacter	0	0	0	0	0	0	0	0	0	0	0	1	0	0	1	0	0	0	0	0	0	0	0
			RS_GCF_001646645.1	d__Bacteria	p__Actinobacteriota	c__Actinomycetia	o__Mycobacteriales	f__Mycobacteriaceae	g__Rhodococcus	0	0	0	0	0	0	0	0	0	0	0	0	0	0	0	0	0	0	0	0	0	0	0
			RS_GCF_000009265.1	d__Bacteria	p__Proteobacteria	c__Alphaproteobacteria	o__Rhizobiales	f__Rhizobiaceae	g__Rhizobium	0	0	0	0	0	0	0	0	0	0	0	1	0	0	1	0	0	0	0	0	0	0	0
			GB_GCA_903885165.1	d__Bacteria	p__Proteobacteria	c__Gammaproteobacteria	o__Burkholderiales	f__Gallionellaceae	g__Gallionella	0	0	0	0	0	0	0	0	0	0	0	0	0	0	0	0	0	0	0	0	0	0	0
			RS_GCF_016464335.1	d__Bacteria	p__Proteobacteria	c__Gammaproteobacteria	o__Enterobacterales	f__Vibrionaceae	g__Aliivibrio	0	0	0	0	0	0	0	0	0	0	0	0	0	0	0	0	0	0	0	0	0	0	0
			GB_GCA_016025055.1	d__Bacteria	p__Bacteroidota	c__Bacteroidia	o__Flavobacteriales	f__Weeksellaceae	g__Chryseobacterium	0	0	1	1	1	1	0	1	0	0	0	0	1	1	1	0	0	1	1	1	0	3	0
			GB_GCA_900317555.1	d__Bacteria	p__Firmicutes_A	c__Clostridia	o__Lachnospirales	f__Lachnospiraceae	g__CAG-791	0	0	0	0	0	0	0	0	0	0	0	0	0	0	0	0	0	0	0	0	0	0	0
			RS_GCF_000284595.1	d__Bacteria	p__Proteobacteria	c__Gammaproteobacteria	o__Xanthomonadales	f__Xanthomonadaceae	g__Stenotrophomonas	0	0	1	0	1	1	0	0	0	0	0	1	1	1	0	0	1	1	1	1	1	4	1
			RS_GCF_001677275.1	d__Bacteria	p__Proteobacteria	c__Gammaproteobacteria	o__Enterobacterales	f__Vibrionaceae	g__Vibrio	0	0	0	0	1	0	0	1	0	0	1	1	1	1	1	0	1	1	0	1	1	3	0
			GB_GCA_005843835.1	d__Bacteria	p__Bacteroidota	c__Chlorobia	o__Chlorobiales	f__Chlorobiaceae	g__Chlorobium	0	0	0	0	0	0	0	0	0	0	0	0	0	0	0	0	0	0	0	0	0	0	0
			RS_GCF_001492295.1	d__Bacteria	p__Campylobacterota	c__Campylobacteria	o__Campylobacterales	f__Campylobacteraceae	g__Campylobacter_D	0	0	1	0	1	1	0	1	0	0	0	1	1	1	1	0	1	1	1	1	1	4	1
			RS_GCF_018323885.1	d__Bacteria	p__Proteobacteria	c__Gammaproteobacteria	o__Enterobacterales	f__Enterobacteriaceae	g__Citrobacter_A	0	0	1	1	1	1	0	1	0	1	1	1	1	1	1	0	1	1	1	1	1	4	1
			RS_GCF_002902365.1	d__Bacteria	p__Firmicutes	c__Bacilli	o__Staphylococcales	f__Staphylococcaceae	g__Staphylococcus	0	0	0	0	0	0	0	0	0	0	0	0	0	0	0	0	0	0	0	0	0	0	0
			RS_GCF_004801935.1	d__Bacteria	p__Proteobacteria	c__Gammaproteobacteria	o__Pseudomonadales	f__Pseudomonadaceae	g__Pseudomonas_E	0	0	0	0	0	0	0	0	0	0	0	0	0	0	0	0	0	0	0	0	0	0	0
			RS_GCF_000368045.1	d__Bacteria	p__Proteobacteria	c__Gammaproteobacteria	o__Pseudomonadales	f__Moraxellaceae	g__Acinetobacter	0	0	0	0	0	0	0	0	0	0	0	0	0	0	0	0	0	0	0	0	0	0	0
			RS_GCF_000953675.1	d__Bacteria	p__Firmicutes_A	c__Clostridia	o__Peptostreptococcales	f__Peptostreptococcaceae	g__Paraclostridium	0	0	1	1	0	0	0	1	0	0	1	0	0	0	0	0	1	1	0	0	1	2	0
			RS_GCF_001591845.1	d__Bacteria	p__Firmicutes	c__Bacilli	o__Lactobacillales	f__Lactobacillaceae	g__Lactobacillus	0	0	0	0	0	0	0	0	0	0	1	0	0	0	0	0	0	0	0	0	0	0	0
			RS_GCF_009176725.1	d__Bacteria	p__Proteobacteria	c__Gammaproteobacteria	o__Pseudomonadales	f__Pseudomonadaceae	g__Pseudomonas_E	0	0	0	0	1	1	0	0	1	0	1	1	1	1	0	0	1	1	1	1	1	4	1
			RS_GCF_000331775.1	d__Bacteria	p__Proteobacteria	c__Gammaproteobacteria	o__Xanthomonadales	f__Xanthomonadaceae	g__Xanthomonas_A	0	0	0	0	0	0	0	0	0	0	0	0	0	0	0	0	0	0	0	0	0	0	0
			GB_GCA_903899375.1	d__Bacteria	p__Actinobacteriota	c__Actinomycetia	o__Nanopelagicales	f__Nanopelagicaceae	g__PALSA-747	0	0	0	0	0	0	0	0	0	0	0	0	0	0	0	0	0	0	0	0	0	0	0
			RS_GCF_009932335.1	d__Bacteria	p__Proteobacteria	c__Gammaproteobacteria	o__Pseudomonadales	f__Pseudomonadaceae	g__Pseudomonas_E	0	0	0	0	0	0	0	0	0	0	0	0	0	0	0	0	0	0	0	0	0	0	0
			RS_GCF_001676785.2	d__Bacteria	p__Spirochaetota	c__Brachyspirae	o__Brachyspirales	f__Brachyspiraceae	g__Brachyspira	0	0	1	1	1	0	0	1	0	0	0	1	0	0	1	0	1	1	0	1	1	3	0
			GB_GCA_000155875.1	d__Bacteria	p__Firmicutes_A	c__Clostridia	o__Lachnospirales	f__Lachnospiraceae	g__Bariatricus	0	0	0	0	0	0	0	0	0	0	0	0	0	0	0	0	0	0	0	0	0	0	0
			RS_GCF_013694365.1	d__Bacteria	p__Firmicutes	c__Bacilli	o__Lactobacillales	f__Lactobacillaceae	g__Limosilactobacillus	0	0	1	1	0	0	0	0	0	0	1	1	0	0	0	0	1	1	0	0	1	2	0
			RS_GCF_900113455.1	d__Bacteria	p__Firmicutes	c__Bacilli	o__Lactobacillales	f__Lactobacillaceae	g__Ligilactobacillus	0	0	0	0	0	0	0	0	0	0	0	0	0	0	0	0	0	0	0	0	0	0	0
			RS_GCF_900099905.1	d__Bacteria	p__Proteobacteria	c__Alphaproteobacteria	o__Rhizobiales	f__Rhizobiaceae	g__Mesorhizobium	0	0	0	0	0	0	0	0	0	0	0	0	0	0	0	0	0	0	0	0	0	0	0
			RS_GCF_002895085.1	d__Bacteria	p__Chlamydiota	c__Chlamydiia	o__Chlamydiales	f__Chlamydiaceae	g__Chlamydophila	0	0	0	1	0	0	0	0	0	0	0	1	0	0	1	0	1	1	0	0	1	2	0
			RS_GCF_000787395.1	d__Bacteria	p__Proteobacteria	c__Gammaproteobacteria	o__Chromatiales	f__Sedimenticolaceae	g__GCF-000787395	0	0	0	0	1	0	0	0	0	0	0	0	0	0	0	0	1	1	0	0	1	2	0
			RS_GCF_000182645.1	d__Bacteria	p__Proteobacteria	c__Alphaproteobacteria	o__Rhizobiales_A	f__Rhizobiaceae_A	g__Ochrobactrum	0	0	1	0	0	0	0	0	1	0	0	1	1	0	1	0	1	1	0	1	1	3	0
			RS_GCF_000172635.2	d__Bacteria	p__Proteobacteria	c__Gammaproteobacteria	o__Enterobacterales	f__Alteromonadaceae	g__Alteromonas	1	0	0	0	1	1	0	1	0	0	0	1	1	1	1	1	0	1	1	1	1	4	1
			GB_GCA_900317375.1	d__Bacteria	p__Firmicutes_A	c__Clostridia	o__Oscillospirales	f__Oscillospiraceae	g__Limivicinus	0	0	0	0	0	0	0	0	0	0	0	0	0	0	0	0	0	0	0	0	0	0	0
			RS_GCF_001681715.1	d__Bacteria	p__Proteobacteria	c__Alphaproteobacteria	o__Rhodobacterales	f__Rhodobacteraceae	g__Epibacterium	0	0	0	0	0	0	0	0	0	0	0	0	0	0	0	0	0	0	0	0	0	0	0
			RS_GCF_002370355.1	d__Bacteria	p__Firmicutes	c__Bacilli	o__Lactobacillales	f__Lactobacillaceae	g__Latilactobacillus	0	0	1	1	0	0	0	0	0	0	1	0	0	0	0	0	1	1	0	0	1	2	0
			RS_GCF_003641185.1	d__Bacteria	p__Firmicutes	c__Bacilli	o__Lactobacillales	f__Lactobacillaceae	g__Lactiplantibacillus	0	0	1	1	0	0	0	0	0	0	1	1	0	0	0	0	1	1	0	0	1	2	0
			RS_GCF_009866585.1	d__Bacteria	p__Actinobacteriota	c__Actinomycetia	o__Actinomycetales	f__Microbacteriaceae	g__Rathayibacter	0	0	1	1	1	0	0	0	0	0	0	1	0	0	1	0	1	1	0	0	1	2	0
			RS_GCF_001487165.1	d__Bacteria	p__Firmicutes_A	c__Clostridia	o__Lachnospirales	f__Lachnospiraceae	g__Blautia_A	0	0	0	0	0	0	0	0	0	0	0	0	0	0	0	0	0	0	0	0	0	0	0
			RS_GCF_000820305.1	d__Bacteria	p__Proteobacteria	c__Gammaproteobacteria	o__Enterobacterales	f__Aeromonadaceae	g__Aeromonas	0	0	0	0	0	0	0	0	0	0	0	0	0	0	0	0	0	0	0	0	0	0	0
			RS_GCF_000369065.1	d__Bacteria	p__Proteobacteria	c__Gammaproteobacteria	o__Pseudomonadales	f__Moraxellaceae	g__Acinetobacter	0	0	0	0	0	0	0	0	0	0	0	0	0	0	0	0	0	0	0	0	0	0	0
			RS_GCF_013255915.1	d__Bacteria	p__Proteobacteria	c__Gammaproteobacteria	o__Enterobacterales	f__Enterobacteriaceae	g__Providencia	0	0	1	1	1	1	0	1	0	1	1	1	1	1	1	0	1	1	1	1	1	4	1
			RS_GCF_000381365.1	d__Bacteria	p__Bacteroidota	c__Bacteroidia	o__Bacteroidales	f__Bacteroidaceae	g__Bacteroides	0	0	0	0	0	0	0	0	0	0	0	1	0	0	0	0	0	0	0	0	0	0	0
			RS_GCF_000017405.1	d__Bacteria	p__Proteobacteria	c__Alphaproteobacteria	o__Rhizobiales_A	f__Rhizobiaceae_A	g__Ochrobactrum	0	0	1	0	0	0	0	0	1	0	0	1	1	1	1	0	1	1	0	1	1	3	0
			RS_GCF_902810435.1	d__Bacteria	p__Firmicutes_C	c__Negativicutes	o__Veillonellales	f__Veillonellaceae	g__Veillonella	0	0	1	1	1	1	0	0	0	0	0	0	1	1	0	0	1	1	1	0	1	3	0
			RS_GCF_003026815.1	d__Bacteria	p__Proteobacteria	c__Gammaproteobacteria	o__Enterobacterales	f__Vibrionaceae	g__Photobacterium	0	0	0	1	1	0	0	0	0	0	1	1	0	0	1	0	1	1	0	1	1	3	0
			GB_GCA_900316505.1	d__Bacteria	p__Bacteroidota	c__Bacteroidia	o__Bacteroidales	f__Bacteroidaceae	g__UBA4334	0	0	0	0	0	0	0	0	0	0	0	0	0	0	0	0	0	0	0	0	0	0	0
			RS_GCF_002902665.1	d__Bacteria	p__Firmicutes	c__Bacilli	o__Staphylococcales	f__Staphylococcaceae	g__Macrococcus_B	0	0	0	0	0	1	0	0	0	0	0	0	0	0	0	0	0	0	1	0	0	1	0
			RS_GCF_001042525.2	d__Bacteria	p__Proteobacteria	c__Gammaproteobacteria	o__Francisellales	f__Francisellaceae	g__Francisella	0	0	1	1	1	0	0	0	0	0	0	1	0	0	1	0	1	1	0	0	1	2	0
			RS_GCF_000193635.1	d__Bacteria	p__Firmicutes	c__Bacilli	o__Lactobacillales	f__Lactobacillaceae	g__Weissella	0	0	0	0	0	0	0	0	0	0	0	0	0	0	0	0	0	0	0	0	0	0	0
			RS_GCF_003696285.1	d__Bacteria	p__Proteobacteria	c__Gammaproteobacteria	o__Pseudomonadales	f__Pseudomonadaceae	g__Pseudomonas_A	0	0	0	0	0	0	0	0	0	0	1	0	0	0	0	0	0	0	0	0	0	0	0
			RS_GCF_000012365.1	d__Bacteria	p__Proteobacteria	c__Gammaproteobacteria	o__Burkholderiales	f__Burkholderiaceae	g__Burkholderia	0	0	1	0	1	1	0	0	1	0	0	0	1	1	1	0	1	1	1	1	1	4	1
			RS_GCF_013359815.1	d__Bacteria	p__Actinobacteriota	c__Actinomycetia	o__Actinomycetales	f__Microbacteriaceae	g__Curtobacterium	0	0	0	0	0	0	0	0	0	0	0	0	0	0	0	0	0	0	0	0	0	0	0
			GB_GCA_900455155.1	d__Bacteria	p__Proteobacteria	c__Gammaproteobacteria	o__Enterobacterales	f__Enterobacteriaceae	g__Providencia	0	0	0	0	1	0	0	0	0	0	1	1	0	0	0	0	0	1	0	0	0	1	0
			RS_GCF_000368925.1	d__Bacteria	p__Proteobacteria	c__Gammaproteobacteria	o__Pseudomonadales	f__Moraxellaceae	g__Acinetobacter	0	0	0	0	0	0	0	0	0	0	0	0	0	0	0	0	0	0	0	0	0	0	0
			RS_GCF_001889325.1	d__Bacteria	p__Firmicutes_A	c__Clostridia	o__Clostridiales	f__Clostridiaceae	g__Clostridium_F	0	0	0	0	0	1	0	1	0	0	0	1	0	0	0	0	1	0	1	0	1	2	0
			GB_GCA_900317925.1	d__Bacteria	p__Bacteroidota	c__Bacteroidia	o__Bacteroidales	f__UBA932	g__Cryptobacteroides	0	0	0	0	0	0	0	0	0	0	0	0	0	0	0	0	0	0	0	0	0	0	0
			RS_GCF_000686605.1	d__Bacteria	p__Firmicutes	c__Bacilli	o__Lactobacillales	f__Streptococcaceae	g__Streptococcus	0	0	0	0	0	0	0	0	0	0	0	0	0	0	0	0	0	0	0	0	0	0	0
			RS_GCF_000190535.1	d__Bacteria	p__Bacteroidota	c__Bacteroidia	o__Bacteroidales	f__Marinifilaceae	g__Odoribacter	0	0	0	0	1	1	0	0	0	0	0	1	1	1	0	0	1	1	1	1	1	4	1
			RS_GCF_000367325.1	d__Bacteria	p__Bacteroidota	c__Bacteroidia	o__Flavobacteriales	f__Weeksellaceae	g__Elizabethkingia	0	0	0	0	0	0	0	0	0	0	0	0	0	0	0	0	0	0	0	0	0	0	0
			RS_GCF_003024685.1	d__Bacteria	p__Firmicutes	c__Bacilli	o__Erysipelotrichales	f__Coprobacillaceae	g__Faecalibacillus	0	0	0	0	0	0	0	0	0	0	0	0	0	0	0	0	0	0	0	0	0	0	0
			GB_GCA_903897155.1	d__Bacteria	p__Actinobacteriota	c__Actinomycetia	o__Nanopelagicales	f__Nanopelagicaceae	g__PALSA-747	0	0	0	0	0	0	0	0	0	0	0	0	0	0	0	0	0	0	0	0	0	0	0
			RS_GCF_002008165.1	d__Bacteria	p__Proteobacteria	c__Alphaproteobacteria	o__Rhizobiales	f__Rhizobiaceae	g__Rhizobium	0	0	0	0	0	0	0	0	0	0	0	0	0	0	0	0	0	0	0	0	0	0	0
			RS_GCF_000155815.1	d__Bacteria	p__Bacteroidota	c__Bacteroidia	o__Bacteroidales	f__Bacteroidaceae	g__Bacteroides	0	0	0	0	0	0	0	0	0	0	0	0	0	0	0	0	0	0	0	0	0	0	0
			RS_GCF_900074915.1	d__Bacteria	p__Proteobacteria	c__Gammaproteobacteria	o__Pseudomonadales	f__Pseudomonadaceae	g__Pseudomonas_E	0	0	0	0	1	1	0	0	1	0	1	1	1	1	0	0	1	1	1	1	1	4	1
			RS_GCF_000085865.1	d__Bacteria	p__Firmicutes	c__Bacilli	o__Mycoplasmatales	f__Metamycoplasmataceae	g__Metamycoplasma	0	0	0	0	0	0	0	0	0	0	1	0	0	0	0	0	0	0	0	0	0	0	0
			GB_GCA_903857495.1	d__Bacteria	p__Acidobacteriota	c__Holophagae	o__Holophagales	f__Holophagaceae	g__Geothrix	0	0	0	0	0	0	0	0	0	0	0	0	0	0	0	0	0	0	0	0	0	0	0
			RS_GCF_001598375.1	d__Bacteria	p__Proteobacteria	c__Alphaproteobacteria	o__Sphingomonadales	f__Sphingomonadaceae	g__Novosphingobium	0	0	0	0	0	0	0	0	0	0	0	0	0	0	0	0	0	0	0	0	0	0	0
			RS_GCF_001042595.1	d__Bacteria	p__Actinobacteriota	c__Actinomycetia	o__Actinomycetales	f__Bifidobacteriaceae	g__Bifidobacterium	0	0	1	1	0	0	0	0	0	0	0	1	1	1	0	0	1	1	0	1	1	3	0
			RS_GCF_000176155.1	d__Bacteria	p__Proteobacteria	c__Gammaproteobacteria	o__Enterobacterales	f__Vibrionaceae	g__Vibrio	0	0	0	0	0	0	0	0	0	0	0	0	0	0	0	0	0	0	0	0	0	0	0
			RS_GCF_001042655.1	d__Bacteria	p__Actinobacteriota	c__Actinomycetia	o__Actinomycetales	f__Bifidobacteriaceae	g__Bifidobacterium	0	0	1	0	0	1	0	0	1	0	0	0	1	1	0	0	0	1	1	1	0	3	0
			RS_GCF_012317185.1	d__Bacteria	p__Firmicutes	c__Bacilli	o__Erysipelotrichales	f__Erysipelotrichaceae	g__Clostridium_AQ	0	0	1	1	0	1	0	1	0	0	1	1	0	0	1	0	1	1	1	1	1	4	1
			RS_GCF_900475675.1	d__Bacteria	p__Firmicutes	c__Bacilli	o__Lactobacillales	f__Streptococcaceae	g__Streptococcus	0	0	0	0	0	0	0	0	0	0	1	1	0	0	0	0	0	0	0	0	0	0	0
			GB_GCA_005843825.1	d__Bacteria	p__Bacteroidota	c__Chlorobia	o__Chlorobiales	f__Chlorobiaceae	g__Chlorobium	0	0	0	0	0	0	0	0	0	0	0	0	0	0	0	0	0	0	0	0	0	0	0
			RS_GCF_900187115.1	d__Bacteria	p__Campylobacterota	c__Campylobacteria	o__Campylobacterales	f__Arcobacteraceae	g__Aliarcobacter	0	0	0	0	1	1	0	0	0	0	1	1	1	1	1	0	0	1	1	1	0	3	0
			RS_GCF_000365305.1	d__Bacteria	p__Proteobacteria	c__Gammaproteobacteria	o__Enterobacterales	f__Enterobacteriaceae	g__Dickeya	0	0	1	0	1	1	0	1	0	1	1	1	0	1	0	0	0	1	1	1	0	3	0
			RS_GCF_000154065.1	d__Bacteria	p__Firmicutes_A	c__Clostridia	o__Lachnospirales	f__Lachnospiraceae	g__Dorea_A	0	0	0	0	0	0	0	0	0	0	0	0	0	0	0	0	0	0	0	0	0	0	0
			RS_GCF_000407565.1	d__Bacteria	p__Firmicutes	c__Bacilli	o__Lactobacillales	f__Enterococcaceae	g__Enterococcus_E	0	0	0	0	0	0	0	0	0	0	0	0	0	0	0	0	0	0	0	0	0	0	0
			RS_GCF_010509575.1	d__Bacteria	p__Firmicutes_A	c__Clostridia	o__Oscillospirales	f__Ruminococcaceae	g__Faecalibacterium	0	0	1	1	0	1	0	0	0	0	1	1	0	0	0	0	1	1	1	0	1	3	0
			RS_GCF_004006635.1	d__Bacteria	p__Fusobacteriota	c__Fusobacteriia	o__Fusobacteriales	f__Fusobacteriaceae	g__Fusobacterium_C	0	0	1	0	0	1	0	0	0	0	0	0	1	1	1	0	1	1	1	1	1	4	1
			GB_GCA_900317985.1	d__Bacteria	p__Firmicutes_A	c__Clostridia	o__Oscillospirales	f__Acutalibacteraceae	g__RUG420	0	0	0	0	0	0	0	0	0	0	0	0	0	0	0	0	0	0	0	0	0	0	0
			RS_GCF_000269965.1	d__Bacteria	p__Actinobacteriota	c__Actinomycetia	o__Actinomycetales	f__Bifidobacteriaceae	g__Bifidobacterium	0	0	1	1	0	1	0	0	0	0	0	1	1	1	1	0	0	1	1	1	0	3	0
			RS_GCF_000060285.1	d__Bacteria	p__Firmicutes	c__Bacilli	o__Lactobacillales	f__Listeriaceae	g__Listeria	0	0	1	1	0	0	0	0	0	0	1	1	0	0	0	0	1	1	0	0	1	2	0
			RS_GCF_008704655.1	d__Bacteria	p__Actinobacteriota	c__Actinomycetia	o__Streptomycetales	f__Streptomycetaceae	g__Streptomyces	0	0	1	0	1	1	0	0	1	0	0	0	1	1	0	0	1	1	1	1	1	4	1
			GB_GCA_900320325.1	d__Bacteria	p__Firmicutes_A	c__Clostridia	o__Lachnospirales	f__Lachnospiraceae	g__CAG-791	0	0	0	0	0	0	0	0	0	0	0	0	0	0	0	0	0	0	0	0	0	0	0
			RS_GCF_900458565.1	d__Bacteria	p__Firmicutes	c__Bacilli	o__Staphylococcales	f__Staphylococcaceae	g__Staphylococcus	0	0	0	0	0	0	0	0	0	0	0	0	0	0	0	0	0	0	0	0	0	0	0
			RS_GCF_900168345.1	d__Bacteria	p__Actinobacteriota	c__Actinomycetia	o__Actinomycetales	f__Microbacteriaceae	g__Clavibacter	0	0	0	0	0	0	0	0	0	0	0	0	0	0	0	0	0	0	0	0	0	0	0
			RS_GCF_000156715.1	d__Bacteria	p__Proteobacteria	c__Gammaproteobacteria	o__Francisellales	f__Francisellaceae	g__Francisella	0	0	0	0	0	0	0	0	0	0	0	0	0	0	0	0	0	0	0	0	0	0	0
			RS_GCF_006716065.1	d__Bacteria	p__Actinobacteriota	c__Actinomycetia	o__Mycobacteriales	f__Micromonosporaceae	g__Micromonospora	0	0	1	0	1	1	0	0	1	0	0	1	1	1	0	0	1	1	1	1	1	4	1
			GB_GCA_900469175.1	d__Bacteria	p__Proteobacteria	c__Alphaproteobacteria	o__Rhizobiales	f__Rhizobiaceae	g__Rhizobium	0	0	0	0	0	0	0	0	0	0	0	0	0	0	0	0	0	0	0	0	0	0	0
			RS_GCF_000369625.1	d__Bacteria	p__Proteobacteria	c__Gammaproteobacteria	o__Pseudomonadales	f__Moraxellaceae	g__Acinetobacter	0	0	0	0	0	0	0	0	0	0	0	0	0	0	0	0	0	0	0	0	0	0	0
			RS_GCF_002732165.1	d__Bacteria	p__Firmicutes	c__Bacilli	o__Staphylococcales	f__Staphylococcaceae	g__Staphylococcus	0	0	0	0	0	0	0	0	0	0	0	0	0	0	0	0	0	0	0	0	0	0	0
			RS_GCF_000368785.1	d__Bacteria	p__Proteobacteria	c__Gammaproteobacteria	o__Pseudomonadales	f__Moraxellaceae	g__Acinetobacter	0	0	0	0	0	0	0	0	0	0	0	0	0	0	0	0	0	0	0	0	0	0	0
			RS_GCF_002874965.1	d__Bacteria	p__Proteobacteria	c__Gammaproteobacteria	o__Pseudomonadales	f__Pseudomonadaceae	g__Pseudomonas_E	0	0	0	0	1	1	0	0	1	0	1	1	1	1	0	0	1	1	1	1	1	4	1
			RS_GCF_000600005.1	d__Bacteria	p__Proteobacteria	c__Gammaproteobacteria	o__Burkholderiales	f__Neisseriaceae	g__Snodgrassella	0	0	1	0	1	0	0	0	1	0	0	1	0	1	1	0	0	1	0	1	0	2	0
			RS_GCF_000949455.1	d__Bacteria	p__Firmicutes_A	c__Clostridia	o__Oscillospirales	f__Ruminococcaceae	g__Ruthenibacterium	0	0	0	0	0	0	0	0	0	0	0	1	0	0	1	0	0	0	0	0	0	0	0
			RS_GCF_003324185.1	d__Bacteria	p__Firmicutes_A	c__Clostridia	o__Oscillospirales	f__Ruminococcaceae	g__Faecalibacterium	0	0	0	0	0	0	0	0	0	0	0	0	0	0	0	0	0	0	0	0	0	0	0
			RS_GCF_000194945.1	d__Bacteria	p__Firmicutes	c__Bacilli	o__Lactobacillales	f__Streptococcaceae	g__Streptococcus	0	0	0	0	0	0	0	0	0	0	1	0	0	0	0	0	0	0	0	0	0	0	0
			RS_GCF_000702165.1	d__Bacteria	p__Firmicutes	c__Bacilli	o__Erysipelotrichales	f__Coprobacillaceae	g__Sharpea	0	0	0	0	0	0	0	0	0	0	0	0	0	0	0	0	0	0	0	0	0	0	0
			RS_GCF_002850555.1	d__Bacteria	p__Firmicutes	c__Bacilli	o__Lactobacillales	f__Enterococcaceae	g__Enterococcus_D	0	0	0	0	0	0	0	0	0	0	1	1	0	0	0	0	0	0	0	0	0	0	0
			RS_GCF_015356855.1	d__Bacteria	p__Proteobacteria	c__Gammaproteobacteria	o__Pseudomonadales	f__Alcanivoracaceae	g__Alcanivorax	0	0	0	0	0	1	0	0	0	0	0	0	0	0	0	0	0	0	1	0	0	1	0
			RS_GCF_001006005.1	d__Bacteria	p__Proteobacteria	c__Gammaproteobacteria	o__Enterobacterales	f__Enterobacteriaceae	g__Serratia_A	0	0	1	1	1	1	0	1	0	1	1	1	1	1	1	0	1	1	1	1	1	4	1
			RS_GCF_000413475.1	d__Bacteria	p__Firmicutes	c__Bacilli	o__Lactobacillales	f__Streptococcaceae	g__Streptococcus	0	0	0	0	0	0	0	0	0	0	1	0	0	0	1	0	0	0	0	0	0	0	0
			RS_GCF_015074785.1	d__Bacteria	p__Bacteroidota	c__Bacteroidia	o__Bacteroidales	f__Bacteroidaceae	g__Prevotella	0	0	1	0	1	1	0	1	0	0	0	0	1	1	0	0	1	1	1	1	1	4	1
			RS_GCF_900113155.1	d__Bacteria	p__Firmicutes_A	c__Clostridia	o__Lachnospirales	f__Lachnospiraceae	g__Enterocloster	0	0	0	0	0	0	0	0	0	0	0	0	0	0	0	0	0	0	0	0	0	0	0
			RS_GCF_000730605.1	d__Bacteria	p__Proteobacteria	c__Gammaproteobacteria	o__Pseudomonadales	f__Pseudomonadaceae	g__Pseudomonas_E	0	0	0	0	0	0	0	0	0	0	0	0	0	0	0	0	0	0	0	0	0	0	0
			RS_GCF_003818115.1	d__Bacteria	p__Proteobacteria	c__Gammaproteobacteria	o__Enterobacterales	f__Enterobacteriaceae	g__Citrobacter	0	0	0	0	0	0	0	0	0	0	0	0	0	0	0	0	0	0	0	0	0	0	0
			GB_GCA_001431625.1	d__Bacteria	p__Proteobacteria	c__Gammaproteobacteria	o__Xanthomonadales	f__Xanthomonadaceae	g__Stenotrophomonas	0	0	0	0	0	0	0	0	0	0	0	0	0	0	0	0	0	0	0	0	0	0	0
			RS_GCF_000153905.1	d__Bacteria	p__Firmicutes_A	c__Clostridia	o__Lachnospirales	f__Lachnospiraceae	g__Blautia_A	0	0	0	0	0	0	0	0	0	0	0	0	0	0	0	0	0	0	0	0	0	0	0
			GB_GCA_903909215.1	d__Bacteria	p__Proteobacteria	c__Gammaproteobacteria	o__Burkholderiales	f__Ferrovaceae	g__CAIVUX01	0	0	0	0	0	0	0	0	0	0	0	0	0	0	0	0	0	0	0	0	0	0	0
			GB_GCA_903834135.1	d__Bacteria	p__Verrucomicrobiota	c__Verrucomicrobiae	o__Opitutales	f__Opitutaceae	g__Palsa-1447	0	0	0	0	0	0	0	0	0	0	0	0	0	0	0	0	0	0	0	0	0	0	0
			RS_GCF_016466415.1	d__Bacteria	p__Proteobacteria	c__Gammaproteobacteria	o__Burkholderiales	f__Burkholderiaceae	g__Ralstonia	0	0	1	0	1	1	0	0	1	0	0	1	1	1	0	0	1	1	1	1	1	4	1
			RS_GCF_006442685.1	d__Bacteria	p__Proteobacteria	c__Alphaproteobacteria	o__Rhizobiales	f__Rhizobiaceae	g__Mesorhizobium	0	0	0	0	0	0	0	0	0	0	0	1	0	0	0	0	0	0	0	0	0	0	0
			RS_GCF_000381045.1	d__Bacteria	p__Deinococcota	c__Deinococci	o__Deinococcales	f__Thermaceae	g__Thermus	0	0	0	0	0	0	0	0	0	0	0	0	0	0	0	0	0	0	0	0	0	0	0
			RS_GCF_000374505.1	d__Bacteria	p__Bacteroidota	c__Bacteroidia	o__Bacteroidales	f__Rikenellaceae	g__Alistipes	0	0	0	0	0	0	0	0	0	0	0	0	0	0	0	0	0	0	0	0	0	0	0
			RS_GCF_015710975.1	d__Bacteria	p__Firmicutes	c__Bacilli	o__Paenibacillales	f__Paenibacillaceae	g__Paenibacillus	0	0	1	1	0	1	0	1	1	0	1	1	1	1	0	0	1	1	1	1	1	4	1
			RS_GCF_018847375.1	d__Bacteria	p__Verrucomicrobiota	c__Verrucomicrobiae	o__Verrucomicrobiales	f__Akkermansiaceae	g__Akkermansia	0	0	0	1	1	1	0	1	0	0	0	1	1	1	1	0	0	1	1	1	0	3	0
			RS_GCF_000735435.1	d__Bacteria	p__Proteobacteria	c__Gammaproteobacteria	o__Enterobacterales	f__Enterobacteriaceae	g__Klebsiella	0	0	0	0	0	0	0	0	0	0	0	0	0	0	0	0	0	0	0	0	0	0	0
			RS_GCF_000175615.1	d__Bacteria	p__Actinobacteriota	c__Actinomycetia	o__Actinomycetales	f__Micrococcaceae	g__Rothia	0	0	0	0	0	0	0	0	0	0	0	0	0	0	0	0	0	0	0	0	0	0	0
			RS_GCF_000313175.2	d__Bacteria	p__Spirochaetota	c__Leptospirae	o__Leptospirales	f__Leptospiraceae	g__Leptospira	0	0	1	1	1	0	0	0	0	0	0	1	0	0	0	0	0	1	0	0	0	1	0
			RS_GCF_002901995.1	d__Bacteria	p__Firmicutes	c__Bacilli	o__Staphylococcales	f__Staphylococcaceae	g__Staphylococcus	0	0	0	0	0	0	0	0	0	0	1	0	0	0	1	0	0	0	0	0	0	0	0
			RS_GCF_000239295.1	d__Bacteria	p__Firmicutes_A	c__Clostridia	o__Oscillospirales	f__Oscillospiraceae	g__Flavonifractor	0	0	0	0	0	0	0	0	0	0	0	0	0	0	0	0	0	0	0	0	0	0	0
			GB_GCA_000586315.1	d__Bacteria	p__Proteobacteria	c__Gammaproteobacteria	o__Legionellales	f__Legionellaceae	g__Legionella	0	0	0	0	0	0	0	0	1	0	0	0	1	1	0	0	1	0	0	1	1	2	0
			GB_GCA_903935355.1	d__Bacteria	p__Proteobacteria	c__Gammaproteobacteria	o__Burkholderiales	f__Burkholderiaceae	g__Polynucleobacter	0	0	0	0	0	0	0	0	0	0	0	0	0	0	0	0	0	0	0	0	0	0	0
			GB_GCA_001048675.1	d__Bacteria	p__Proteobacteria	c__Gammaproteobacteria	o__Enterobacterales	f__Vibrionaceae	g__Vibrio	0	0	0	0	0	0	0	0	0	0	0	0	0	0	0	0	0	0	0	0	0	0	0
			RS_GCF_900167555.1	d__Bacteria	p__Firmicutes_A	c__Clostridia	o__Oscillospirales	f__Ruminococcaceae	g__Gemmiger	0	0	0	0	0	0	0	0	0	0	0	0	0	0	0	0	0	0	0	0	0	0	0
			RS_GCF_900167265.1	d__Bacteria	p__Firmicutes_A	c__Clostridia	o__Clostridiales	f__Clostridiaceae	g__Clostridium_G	0	0	0	0	0	0	0	0	0	0	0	0	0	0	0	0	0	0	0	0	0	0	0
			RS_GCF_000406965.1	d__Bacteria	p__Firmicutes	c__Bacilli	o__Lactobacillales	f__Enterococcaceae	g__Enterococcus_A	0	0	0	0	0	0	0	0	0	0	0	0	0	0	0	0	0	0	0	0	0	0	0
			RS_GCF_000169235.1	d__Bacteria	p__Firmicutes_A	c__Clostridia	o__Lachnospirales	f__Lachnospiraceae	g__Dorea	0	0	0	0	0	0	0	0	0	0	0	0	0	0	0	0	0	0	0	0	0	0	0
			RS_GCF_001894785.1	d__Bacteria	p__Actinobacteriota	c__Actinomycetia	o__Mycobacteriales	f__Mycobacteriaceae	g__Rhodococcus_B	0	0	1	0	0	0	0	0	1	0	0	0	1	1	0	0	1	1	0	1	1	3	0
			RS_GCF_000940845.1	d__Bacteria	p__Actinobacteriota	c__Actinomycetia	o__Propionibacteriales	f__Propionibacteriaceae	g__Propionibacterium	0	0	1	1	1	1	0	0	1	0	0	1	1	1	0	0	0	1	1	1	0	3	0
			RS_GCF_900457465.1	d__Bacteria	p__Bacteroidota	c__Bacteroidia	o__Sphingobacteriales	f__Sphingobacteriaceae	g__Sphingobacterium	0	0	0	0	0	0	0	0	0	0	0	0	0	0	0	0	0	0	0	0	0	0	0
			GB_GCA_903838355.1	d__Bacteria	p__Proteobacteria	c__Gammaproteobacteria	o__Burkholderiales	f__Burkholderiaceae	g__Limnohabitans	0	0	0	0	0	0	0	0	0	0	0	0	0	0	0	0	0	0	0	0	0	0	0
			RS_GCF_001406815.1	d__Bacteria	p__Firmicutes_A	c__Clostridia	o__Lachnospirales	f__Lachnospiraceae	g__Agathobacter	0	0	0	0	0	0	0	0	0	0	0	0	0	0	0	0	0	0	0	0	0	0	0
			RS_GCF_001439695.1	d__Bacteria	p__Proteobacteria	c__Gammaproteobacteria	o__Pseudomonadales	f__Pseudomonadaceae	g__Pseudomonas_E	0	0	0	0	0	0	0	0	0	0	0	0	0	0	0	0	0	0	0	0	0	0	0
			GB_GCA_900318625.1	d__Bacteria	p__Bacteroidota	c__Bacteroidia	o__Bacteroidales	f__Bacteroidaceae	g__Prevotella	0	0	0	0	0	0	0	0	0	0	0	0	0	0	0	0	0	0	0	0	0	0	0
			RS_GCF_000173655.1	d__Bacteria	p__Actinobacteriota	c__Actinomycetia	o__Mycobacteriales	f__Mycobacteriaceae	g__Corynebacterium	0	0	0	0	0	0	0	0	0	0	0	0	0	0	0	0	0	0	0	0	0	0	0
			GB_GCA_900315925.1	d__Bacteria	p__Firmicutes_C	c__Negativicutes	o__Acidaminococcales	f__Acidaminococcaceae	g__Succiniclasticum	0	0	0	0	0	0	0	0	0	0	0	0	0	0	0	0	0	0	0	0	0	0	0
			GB_GCA_900317085.1	d__Bacteria	p__Firmicutes_A	c__Clostridia	o__Oscillospirales	f__Acutalibacteraceae	g__RUG420	0	0	0	0	0	0	0	0	0	0	0	0	0	0	0	0	0	0	0	0	0	0	0
			RS_GCF_000513215.1	d__Bacteria	p__Proteobacteria	c__Gammaproteobacteria	o__Enterobacterales	f__Enterobacteriaceae	g__Serratia	0	0	1	1	1	1	0	1	0	1	1	1	0	1	1	0	0	1	1	1	0	3	0
			RS_GCF_001277235.1	d__Bacteria	p__Proteobacteria	c__Gammaproteobacteria	o__Enterobacterales	f__Enterobacteriaceae	g__Cronobacter	0	0	1	1	1	1	0	1	0	1	1	1	0	1	1	0	0	1	1	1	0	3	0
			RS_GCF_000158035.1	d__Bacteria	p__Bacteroidota	c__Bacteroidia	o__Bacteroidales	f__Bacteroidaceae	g__Bacteroides	0	0	0	0	0	0	0	0	0	0	0	0	0	0	0	0	0	0	0	0	0	0	0
			RS_GCF_003048615.2	d__Bacteria	p__Campylobacterota	c__Campylobacteria	o__Campylobacterales	f__Campylobacteraceae	g__Campylobacter_A	0	0	1	0	1	1	0	1	0	0	0	1	1	1	1	0	0	1	1	1	0	3	0
			RS_GCF_001182745.1	d__Bacteria	p__Actinobacteriota	c__Actinomycetia	o__Mycobacteriales	f__Mycobacteriaceae	g__Nocardia	0	0	0	0	0	0	0	0	0	0	1	1	0	0	0	0	0	0	0	0	0	0	0
			RS_GCF_001042985.1	d__Bacteria	p__Proteobacteria	c__Gammaproteobacteria	o__Pseudomonadales	f__Pseudomonadaceae	g__Pseudomonas_E	0	0	0	0	0	0	0	0	0	0	0	0	0	0	0	0	0	0	0	0	0	0	0
			RS_GCF_000017205.1	d__Bacteria	p__Proteobacteria	c__Gammaproteobacteria	o__Pseudomonadales	f__Pseudomonadaceae	g__Pseudomonas	0	0	0	0	1	1	0	0	1	0	1	1	1	1	1	0	1	1	1	1	1	4	1
			RS_GCF_000717645.1	d__Bacteria	p__Actinobacteriota	c__Actinomycetia	o__Streptomycetales	f__Streptomycetaceae	g__Streptomyces	0	0	0	0	0	0	0	0	0	0	0	1	0	0	0	0	0	0	0	0	0	0	0
			GB_GCA_003489145.1	d__Bacteria	p__Proteobacteria	c__Gammaproteobacteria	o__PS1	f__Thioglobaceae	g__UBA2013	0	0	0	0	0	0	0	0	0	0	0	0	0	0	0	0	0	0	0	0	0	0	0
			RS_GCF_000187265.1	d__Bacteria	p__Firmicutes	c__Bacilli	o__Lactobacillales	f__Streptococcaceae	g__Streptococcus	0	0	1	1	0	0	0	0	0	0	1	1	0	0	0	0	1	1	0	0	1	2	0
			RS_GCF_000159135.1	d__Bacteria	p__Actinobacteriota	c__Actinomycetia	o__Mycobacteriales	f__Mycobacteriaceae	g__Corynebacterium	0	0	0	0	0	0	0	0	0	0	0	0	0	0	0	0	0	0	0	0	0	0	0
			RS_GCF_001591145.1	d__Bacteria	p__Proteobacteria	c__Gammaproteobacteria	o__Enterobacterales	f__Vibrionaceae	g__Vibrio	0	0	0	0	0	0	0	0	0	0	0	0	0	0	0	0	0	0	0	0	0	0	0
			RS_GCF_900322725.1	d__Bacteria	p__Proteobacteria	c__Gammaproteobacteria	o__Enterobacterales	f__Enterobacteriaceae	g__Enterobacter	0	0	1	1	1	1	0	1	0	1	1	1	1	1	1	0	1	1	1	1	1	4	1
			RS_GCF_013372145.1	d__Bacteria	p__Campylobacterota	c__Campylobacteria	o__Campylobacterales	f__Campylobacteraceae	g__Campylobacter	0	0	1	0	1	1	0	0	0	0	0	1	1	1	1	0	1	1	1	1	1	4	1
			RS_GCF_001697145.1	d__Bacteria	p__Firmicutes	c__Bacilli	o__Lactobacillales	f__Streptococcaceae	g__Streptococcus	0	0	0	0	0	0	0	0	0	0	1	0	0	0	0	0	0	0	0	0	0	0	0
			RS_GCF_002902345.1	d__Bacteria	p__Firmicutes	c__Bacilli	o__Staphylococcales	f__Staphylococcaceae	g__Staphylococcus	0	0	0	0	0	0	0	0	0	0	0	0	0	0	0	0	0	0	0	0	0	0	0
			RS_GCF_001598795.1	d__Bacteria	p__Proteobacteria	c__Gammaproteobacteria	o__Burkholderiales	f__Burkholderiaceae	g__Comamonas	0	0	0	0	0	0	0	0	0	0	0	0	0	0	0	0	0	0	0	0	0	0	0
			RS_GCF_003985125.1	d__Bacteria	p__Proteobacteria	c__Alphaproteobacteria	o__Rhizobiales	f__Rhizobiaceae	g__Rhizobium	0	0	0	0	0	0	0	0	0	0	0	0	0	0	0	0	0	0	0	0	0	0	0
			RS_GCF_009932375.1	d__Bacteria	p__Proteobacteria	c__Gammaproteobacteria	o__Pseudomonadales	f__Pseudomonadaceae	g__Pseudomonas_E	0	0	0	0	0	0	0	0	0	0	0	0	0	0	0	0	0	0	0	0	0	0	0
			RS_GCF_000014425.1	d__Bacteria	p__Firmicutes	c__Bacilli	o__Lactobacillales	f__Lactobacillaceae	g__Lactobacillus	0	0	0	0	0	0	0	0	0	0	1	1	0	0	0	0	0	0	0	0	0	0	0
			RS_GCF_900450705.1	d__Bacteria	p__Proteobacteria	c__Gammaproteobacteria	o__Enterobacterales	f__Pasteurellaceae	g__Avibacterium	0	0	0	0	0	0	0	0	0	0	0	0	0	0	0	0	0	0	0	0	0	0	0
			RS_GCF_004346925.1	d__Bacteria	p__Proteobacteria	c__Gammaproteobacteria	o__Xanthomonadales	f__Xanthomonadaceae	g__Stenotrophomonas	0	0	1	0	1	1	0	0	0	0	0	1	1	1	0	0	1	1	1	1	1	4	1
			RS_GCF_001307155.1	d__Bacteria	p__Proteobacteria	c__Gammaproteobacteria	o__Pseudomonadales	f__Pseudomonadaceae	g__Pseudomonas_E	0	0	0	0	1	1	0	0	1	0	1	1	1	1	0	0	1	1	1	1	1	4	1
			RS_GCF_003584685.1	d__Bacteria	p__Firmicutes	c__Bacilli	o__Lactobacillales	f__Lactobacillaceae	g__Lactobacillus	0	0	0	0	0	0	0	0	0	0	1	1	0	0	0	0	0	0	0	0	0	0	0
			RS_GCF_000196795.1	d__Bacteria	p__Proteobacteria	c__Gammaproteobacteria	o__Pseudomonadales	f__Moraxellaceae	g__Acinetobacter	0	0	0	1	1	1	0	0	1	0	0	1	1	1	1	0	1	1	1	1	1	4	1
			RS_GCF_003391395.1	d__Bacteria	p__Actinobacteriota	c__Actinomycetia	o__Mycobacteriales	f__Mycobacteriaceae	g__Mycobacterium	0	0	1	0	1	1	0	0	1	0	0	1	1	1	1	0	1	1	1	1	1	4	1
			RS_GCF_002901865.1	d__Bacteria	p__Firmicutes	c__Bacilli	o__Staphylococcales	f__Staphylococcaceae	g__Staphylococcus	0	0	0	0	0	0	0	0	0	0	0	0	0	0	0	0	0	0	0	0	0	0	0
			RS_GCF_000220255.1	d__Bacteria	p__Bacteroidota	c__Bacteroidia	o__Bacteroidales	f__Bacteroidaceae	g__Prevotella	0	0	1	0	1	1	0	0	0	0	0	1	0	0	0	0	1	1	1	0	1	3	0
			GB_GCA_014647715.1	d__Bacteria	p__Proteobacteria	c__Gammaproteobacteria	o__Pseudomonadales	f__Moraxellaceae	g__Moraxella_A	0	0	0	0	0	0	0	0	0	0	0	0	0	0	0	0	1	0	0	0	1	1	0
			RS_GCF_000425325.1	d__Bacteria	p__Actinobacteriota	c__Actinomycetia	o__Actinomycetales	f__Microbacteriaceae	g__Rathayibacter	0	0	0	0	0	0	0	0	0	0	0	0	0	0	0	0	0	0	0	0	0	0	0
			RS_GCF_014698335.1	d__Bacteria	p__Cyanobacteria	c__Cyanobacteriia	o__Cyanobacteriales	f__Microcystaceae	g__Microcystis	0	0	0	0	0	0	0	0	0	0	0	0	0	0	0	0	0	0	0	0	0	0	0
			RS_GCF_001636405.1	d__Bacteria	p__Firmicutes	c__Bacilli	o__Bacillales_B	f__DSM-1321	g__Peribacillus	0	0	1	1	0	1	0	0	1	0	1	1	1	1	0	0	1	1	1	1	1	4	1
			GB_GCA_002342365.1	d__Bacteria	p__Proteobacteria	c__Gammaproteobacteria	o__Burkholderiales	f__Burkholderiaceae	g__UBA3064	0	0	0	0	0	0	0	0	0	0	0	0	0	0	0	0	0	0	0	0	0	0	0
			GB_GCA_000437595.1	d__Bacteria	p__Firmicutes_A	c__Clostridia	o__Christensenellales	f__CAG-74	g__UBA11524	0	0	0	0	0	0	0	0	0	0	0	0	0	0	0	0	0	0	0	0	0	0	0
			RS_GCF_013337685.1	d__Bacteria	p__Proteobacteria	c__Gammaproteobacteria	o__Enterobacterales	f__Enterobacteriaceae	g__Citrobacter	0	0	1	1	0	0	0	0	0	0	0	0	0	0	1	0	0	1	0	0	0	1	0
			GB_GCA_903869265.1	d__Bacteria	p__Desulfobacterota	c__Desulfobulbia	o__Desulfobulbales	f__Desulfurivibrionaceae	g__UBA2262	0	0	0	0	0	0	0	0	0	0	0	0	0	0	0	0	0	0	0	0	0	0	0
			RS_GCF_002849695.1	d__Bacteria	p__Bacteroidota	c__Bacteroidia	o__Bacteroidales	f__Bacteroidaceae	g__Bacteroides	0	0	1	0	1	1	0	0	0	0	0	0	1	1	0	0	1	1	1	0	1	3	0
			RS_GCF_002530675.1	d__Bacteria	p__Bacteroidota	c__Bacteroidia	o__Flavobacteriales	f__Flavobacteriaceae	g__Flavobacterium	0	0	0	0	0	0	0	0	0	0	0	0	0	0	0	0	0	0	0	0	0	0	0
			RS_GCF_900637025.1	d__Bacteria	p__Firmicutes	c__Bacilli	o__Lactobacillales	f__Streptococcaceae	g__Streptococcus	0	0	1	1	0	0	0	0	0	0	1	0	0	0	0	0	1	1	0	0	1	2	0
			RS_GCF_003324125.1	d__Bacteria	p__Firmicutes_A	c__Clostridia	o__Oscillospirales	f__Ruminococcaceae	g__Gemmiger	0	0	0	0	0	0	0	0	0	0	0	0	0	0	0	0	0	0	0	0	0	0	0
			RS_GCF_000502715.1	d__Bacteria	p__Proteobacteria	c__Alphaproteobacteria	o__Rhizobiales	f__Rhizobiaceae	g__Mesorhizobium	0	0	0	0	0	0	0	0	0	0	0	0	0	0	0	0	0	0	0	0	0	0	0
			RS_GCF_001552595.1	d__Bacteria	p__Actinobacteriota	c__Actinomycetia	o__Mycobacteriales	f__Mycobacteriaceae	g__Rhodococcus	0	0	0	0	0	0	0	0	0	0	0	0	0	0	0	0	0	0	0	0	0	0	0
			RS_GCF_000682775.1	d__Bacteria	p__Proteobacteria	c__Alphaproteobacteria	o__Caulobacterales	f__Hyphomonadaceae	g__Hyphomonas	0	0	0	0	0	0	0	0	1	0	0	0	0	0	0	0	0	0	0	0	0	0	0
			RS_GCF_000760595.1	d__Bacteria	p__Proteobacteria	c__Gammaproteobacteria	o__Pseudomonadales	f__Moraxellaceae	g__Acinetobacter	0	0	0	0	0	0	0	0	0	0	0	0	0	0	0	0	0	0	0	0	0	0	0
			RS_GCF_001298715.1	d__Bacteria	p__Proteobacteria	c__Gammaproteobacteria	o__PS1	f__Thioglobaceae	g__Thiodubiliella	0	0	0	0	0	0	0	0	0	0	0	0	0	0	0	0	0	0	0	0	0	0	0
			RS_GCF_002549755.1	d__Bacteria	p__Firmicutes_A	c__Clostridia	o__Oscillospirales	f__Ruminococcaceae	g__Faecalibacterium	0	0	0	0	0	0	0	0	0	0	0	0	0	0	0	0	0	0	0	0	0	0	0
			RS_GCF_001584335.1	d__Bacteria	p__Firmicutes	c__Bacilli	o__Bacillales	f__Bacillaceae	g__Bacillus	0	0	0	1	0	0	0	0	0	0	0	0	0	0	0	0	1	1	0	0	1	2	0
			RS_GCF_014155765.1	d__Bacteria	p__Proteobacteria	c__Gammaproteobacteria	o__Enterobacterales	f__Enterobacteriaceae	g__Pantoea	0	0	0	0	1	0	0	0	0	0	1	1	0	0	0	0	0	1	0	0	0	1	0
			RS_GCF_001874625.1	d__Bacteria	p__Proteobacteria	c__Gammaproteobacteria	o__Enterobacterales	f__Enterobacteriaceae	g__Providencia	0	0	1	1	1	1	0	1	0	1	1	1	1	1	1	0	1	1	1	1	1	4	1
			GB_GCA_000814675.1	d__Bacteria	p__Proteobacteria	c__Gammaproteobacteria	o__Enterobacterales	f__Alteromonadaceae	g__Pseudoalteromonas	0	0	0	0	0	1	0	0	1	0	1	0	1	1	1	0	1	0	1	1	1	3	0
			RS_GCF_900187135.1	d__Bacteria	p__Actinobacteriota	c__Actinomycetia	o__Mycobacteriales	f__Mycobacteriaceae	g__Corynebacterium	0	0	1	0	1	1	0	0	1	0	0	1	1	1	1	0	1	1	1	1	1	4	1
			RS_GCF_001644705.1	d__Bacteria	p__Proteobacteria	c__Gammaproteobacteria	o__Enterobacterales	f__Enterobacteriaceae	g__Dickeya	0	0	1	1	1	1	0	1	0	1	1	1	1	1	0	0	1	1	1	1	1	4	1
			RS_GCF_016756695.1	d__Bacteria	p__Firmicutes	c__Bacilli	o__Bacillales_B	f__Bacillaceae_C	g__Heyndrickxia	0	0	1	1	0	0	0	0	0	0	1	1	0	0	0	0	1	1	0	0	1	2	0
			GB_GCA_903960135.1	d__Bacteria	p__Actinobacteriota	c__Actinomycetia	o__Nanopelagicales	f__S36-B12	g__GCA-2737125	0	0	0	0	0	0	0	0	0	0	0	0	0	0	0	0	0	0	0	0	0	0	0
			RS_GCF_000155475.1	d__Bacteria	p__Campylobacterota	c__Campylobacteria	o__Campylobacterales	f__Helicobacteraceae	g__Helicobacter_C	0	0	0	0	0	0	0	0	0	0	0	0	0	0	0	0	0	0	0	0	0	0	0
			RS_GCF_900128405.1	d__Bacteria	p__Proteobacteria	c__Gammaproteobacteria	o__PS1	f__Thioglobaceae	g__Thiodubiliella	0	0	0	0	0	0	0	0	0	0	0	0	0	0	0	0	0	0	0	0	0	0	0
			RS_GCF_005843885.1	d__Bacteria	p__Proteobacteria	c__Gammaproteobacteria	o__Enterobacterales	f__Enterobacteriaceae	g__Escherichia	0	0	1	1	1	1	0	1	0	1	1	1	0	1	1	0	0	1	1	1	0	3	0
			GB_GCA_900316045.1	d__Bacteria	p__Bacteroidota	c__Bacteroidia	o__Bacteroidales	f__UBA932	g__Cryptobacteroides	0	0	0	0	0	0	0	0	0	0	0	0	0	0	0	0	0	0	0	0	0	0	0
			GB_GCA_000495505.1	d__Bacteria	p__Campylobacterota	c__Campylobacteria	o__Campylobacterales	f__Campylobacteraceae	g__Campylobacter	0	0	1	0	1	1	0	1	0	0	0	1	1	1	1	0	1	1	1	1	1	4	1
			RS_GCF_900111845.1	d__Bacteria	p__Proteobacteria	c__Gammaproteobacteria	o__Burkholderiales	f__Neisseriaceae	g__Kingella	0	0	0	0	0	0	0	0	0	0	0	0	0	0	0	0	0	0	0	0	0	0	0
			RS_GCF_002139915.1	d__Bacteria	p__Campylobacterota	c__Campylobacteria	o__Campylobacterales	f__Campylobacteraceae	g__Campylobacter	0	0	1	0	1	1	0	1	0	0	0	1	1	1	1	0	1	1	1	1	1	4	1
			GB_GCA_003268675.1	d__Bacteria	p__Actinobacteriota	c__Actinomycetia	o__Streptomycetales	f__Streptomycetaceae	g__Streptomyces	0	0	1	0	1	1	0	0	1	0	0	1	1	1	0	0	1	1	1	1	1	4	1
			RS_GCF_001517105.1	d__Bacteria	p__Firmicutes	c__Bacilli	o__Bacillales	f__Bacillaceae	g__Bacillus	0	0	0	0	0	0	0	0	0	0	0	0	0	0	0	0	0	0	0	0	0	0	0
			RS_GCF_000769405.2	d__Bacteria	p__Proteobacteria	c__Alphaproteobacteria	o__Rhizobiales	f__Rhizobiaceae	g__Rhizobium	0	0	0	0	0	0	0	0	0	0	0	1	0	0	1	0	0	0	0	0	0	0	0
			RS_GCF_018913465.1	d__Bacteria	p__Actinobacteriota	c__Actinomycetia	o__Actinomycetales	f__Actinomycetaceae	g__Arcanobacterium	0	0	0	0	0	0	0	0	0	0	0	0	0	0	0	0	0	0	0	0	0	0	0
			RS_GCF_000969835.1	d__Bacteria	p__Bacteroidota	c__Bacteroidia	o__Bacteroidales	f__Tannerellaceae	g__Parabacteroides	0	0	0	0	0	0	0	0	0	0	0	1	0	0	0	0	0	0	0	0	0	0	0
			RS_GCF_902833055.1	d__Bacteria	p__Proteobacteria	c__Gammaproteobacteria	o__Burkholderiales	f__Burkholderiaceae	g__Burkholderia	0	0	0	0	0	0	0	0	0	0	0	0	0	0	0	0	0	0	0	0	0	0	0
			RS_GCF_000697965.2	d__Bacteria	p__Proteobacteria	c__Alphaproteobacteria	o__Rhizobiales	f__Rhizobiaceae	g__Ensifer	0	0	0	0	0	0	0	0	0	0	0	1	0	0	1	0	0	0	0	0	0	0	0
			RS_GCF_001989455.1	d__Bacteria	p__Cyanobacteria	c__Cyanobacteriia	o__PCC-6307	f__Cyanobiaceae	g__Prochlorococcus_A	0	0	0	0	1	1	0	0	1	0	0	1	1	1	0	0	1	1	1	1	1	4	1
			RS_GCF_000144405.1	d__Bacteria	p__Bacteroidota	c__Bacteroidia	o__Bacteroidales	f__Bacteroidaceae	g__Prevotella	0	0	1	0	1	1	0	0	0	0	0	1	0	0	0	0	1	1	1	0	1	3	0
			GB_GCA_002282935.1	d__Bacteria	p__Cyanobacteria	c__Cyanobacteriia	o__Cyanobacteriales	f__Microcystaceae	g__Microcystis	0	0	0	0	0	0	0	0	0	0	0	0	0	0	0	0	0	0	0	0	0	0	0
			RS_GCF_001653455.1	d__Bacteria	p__Campylobacterota	c__Campylobacteria	o__Campylobacterales	f__Helicobacteraceae	g__Helicobacter	0	0	1	1	0	0	0	0	0	0	0	1	0	0	1	0	1	1	0	0	1	2	0
			RS_GCF_000243695.2	d__Bacteria	p__Spirochaetota	c__Leptospirae	o__Leptospirales	f__Leptospiraceae	g__Leptospira	0	0	0	0	0	0	0	0	0	0	0	0	0	0	0	0	0	0	0	0	0	0	0
			RS_GCF_000185905.1	d__Bacteria	p__Proteobacteria	c__Alphaproteobacteria	o__Rhizobiales	f__Rhizobiaceae	g__Mesorhizobium	0	0	0	0	0	0	0	0	0	0	0	1	0	0	0	0	0	0	0	0	0	0	0
			RS_GCF_004000435.1	d__Bacteria	p__Proteobacteria	c__Alphaproteobacteria	o__Rhodobacterales	f__Rhodobacteraceae	g__Flavimaricola	0	0	0	0	0	0	0	0	0	0	0	0	0	0	1	0	0	0	0	0	0	0	0
			RS_GCF_000176135.1	d__Bacteria	p__Proteobacteria	c__Gammaproteobacteria	o__Enterobacterales	f__Vibrionaceae	g__Vibrio	0	0	0	0	0	0	0	0	0	0	0	0	0	0	0	0	0	0	0	0	0	0	0
			RS_GCF_006365315.1	d__Bacteria	p__Proteobacteria	c__Gammaproteobacteria	o__Burkholderiales	f__Methylophilaceae	g__Methylopumilus	0	0	0	0	1	1	0	0	1	0	0	1	1	1	0	0	1	1	1	1	1	4	1
			RS_GCF_901482445.1	d__Bacteria	p__Proteobacteria	c__Gammaproteobacteria	o__Burkholderiales	f__Neisseriaceae	g__Neisseria	0	0	1	0	1	1	0	0	1	0	0	1	0	1	1	0	0	1	1	1	0	3	0
			RS_GCF_902498915.1	d__Bacteria	p__Proteobacteria	c__Gammaproteobacteria	o__Enterobacterales	f__Enterobacteriaceae	g__Escherichia	0	0	1	1	1	1	0	1	0	1	1	1	1	1	1	0	1	1	1	1	1	4	1
			RS_GCF_900101015.1	d__Bacteria	p__Firmicutes_A	c__Clostridia	o__Lachnospirales	f__Lachnospiraceae	g__CAG-791	0	0	0	0	0	0	0	0	0	0	0	0	0	0	0	0	0	0	0	0	0	0	0
			RS_GCF_900444945.1	d__Bacteria	p__Proteobacteria	c__Gammaproteobacteria	o__Enterobacterales	f__Pasteurellaceae	g__Actinobacillus	0	0	0	0	0	0	0	0	0	0	0	0	0	0	0	0	0	0	0	0	0	0	0
			RS_GCF_000622325.1	d__Bacteria	p__Proteobacteria	c__Alphaproteobacteria	o__Rhodobacterales	f__Rhodobacteraceae	g__Sulfitobacter	0	0	0	0	0	0	0	0	0	0	0	0	0	0	0	0	0	0	0	0	0	0	0
			RS_GCF_002234575.2	d__Bacteria	p__Firmicutes_A	c__Clostridia	o__Lachnospirales	f__Lachnospiraceae	g__Enterocloster	0	0	1	1	0	0	0	1	0	0	1	1	0	0	0	0	1	1	0	1	1	3	0
			RS_GCF_000744945.1	d__Bacteria	p__Firmicutes	c__Bacilli	o__Lactobacillales	f__Carnobacteriaceae	g__Carnobacterium	0	0	0	0	0	0	0	0	0	0	1	0	0	0	0	0	0	0	0	0	0	0	0
			GB_GCA_903908265.1	d__Bacteria	p__Proteobacteria	c__Gammaproteobacteria	o__Steroidobacterales	f__Steroidobacteraceae	g__CAIYLH01	0	0	0	0	0	0	0	0	0	0	0	0	0	0	0	0	0	0	0	0	0	0	0
			RS_GCF_003315195.1	d__Bacteria	p__Proteobacteria	c__Gammaproteobacteria	o__Burkholderiales	f__Burkholderiaceae	g__Sutterella	0	0	0	0	0	0	0	0	0	0	0	0	0	0	0	0	0	0	0	0	0	0	0
			RS_GCF_000157895.3	d__Bacteria	p__Actinobacteriota	c__Actinomycetia	o__Mycobacteriales	f__Mycobacteriaceae	g__Mycobacterium	0	0	1	0	1	1	0	0	1	0	0	1	1	1	0	0	1	1	1	1	1	4	1
			GB_GCA_903854235.1	d__Bacteria	p__Bacteroidota	c__Bacteroidia	o__Bacteroidales	f__Prolixibacteraceae	g__CAINVV01	0	0	0	0	0	0	0	0	0	0	0	0	0	0	0	0	0	0	0	0	0	0	0
			RS_GCF_000317225.1	d__Bacteria	p__Cyanobacteria	c__Cyanobacteriia	o__Cyanobacteriales	f__Nostocaceae	g__Fischerella	0	0	0	0	0	0	0	0	0	0	0	0	0	0	0	0	0	0	0	0	0	0	0
			RS_GCF_009680455.1	d__Bacteria	p__Firmicutes_A	c__Clostridia	o__Lachnospirales	f__Lachnospiraceae	g__Lachnospira	0	0	0	0	0	0	0	0	0	0	0	0	0	1	0	0	0	0	0	0	0	0	0
			RS_GCF_018742245.1	d__Bacteria	p__Firmicutes	c__Bacilli	o__Bacillales	f__Bacillaceae_G	g__Bacillus_A	0	0	1	1	0	1	0	0	1	0	1	1	1	1	0	0	1	1	1	1	1	4	1
			RS_GCF_002252525.1	d__Bacteria	p__Proteobacteria	c__Alphaproteobacteria	o__Rhizobiales_A	f__Rhizobiaceae_A	g__Ochrobactrum_A	0	0	0	0	0	0	0	0	0	0	0	0	0	0	0	0	0	0	0	0	0	0	0
			GB_GCA_903944725.1	d__Bacteria	p__Proteobacteria	c__Gammaproteobacteria	o__Burkholderiales	f__Burkholderiaceae	g__Polynucleobacter	0	0	0	0	0	0	0	0	0	0	0	0	0	0	0	0	0	0	0	0	0	0	0
			GB_GCA_003096535.1	d__Bacteria	p__Firmicutes_A	c__Clostridia	o__Oscillospirales	f__Butyricicoccaceae	g__Agathobaculum	0	0	0	0	0	1	0	1	0	0	1	1	1	1	0	0	0	0	1	1	0	2	0
			RS_GCF_008801695.1	d__Bacteria	p__Proteobacteria	c__Gammaproteobacteria	o__Enterobacterales	f__Enterobacteriaceae	g__Pantoea	0	0	0	0	0	0	0	0	0	0	0	0	0	0	0	0	0	0	0	0	0	0	0
			RS_GCF_003293635.1	d__Bacteria	p__Firmicutes_A	c__Clostridia	o__Oscillospirales	f__Ruminococcaceae	g__Faecalibacterium	0	0	1	1	0	1	0	0	0	0	1	1	0	0	0	0	1	1	1	0	1	3	0
			RS_GCF_001655005.1	d__Bacteria	p__Proteobacteria	c__Gammaproteobacteria	o__Enterobacterales	f__Enterobacteriaceae	g__Hafnia	0	0	0	0	0	0	0	0	0	0	0	0	0	0	0	0	0	0	0	0	0	0	0
			RS_GCF_001708445.1	d__Bacteria	p__Proteobacteria	c__Gammaproteobacteria	o__Pseudomonadales	f__Pseudomonadaceae	g__Pseudomonas_E	0	0	0	0	1	1	0	0	1	0	1	1	1	1	0	0	1	1	1	1	1	4	1
			RS_GCF_001953955.1	d__Bacteria	p__Bacteroidota	c__Bacteroidia	o__Bacteroidales	f__Bacteroidaceae	g__Prevotella	0	0	1	0	1	1	0	0	0	0	0	1	0	0	0	0	1	1	1	0	1	3	0
			RS_GCF_002959915.1	d__Bacteria	p__Firmicutes_C	c__Negativicutes	o__Veillonellales	f__Veillonellaceae	g__Veillonella	0	0	0	0	0	0	0	0	0	0	0	0	0	0	0	0	0	0	0	0	0	0	0
			RS_GCF_014634805.1	d__Bacteria	p__Firmicutes	c__Bacilli	o__Lactobacillales	f__Lactobacillaceae	g__Leuconostoc	0	0	0	0	0	0	0	0	0	0	0	0	0	0	0	0	0	0	0	0	0	0	0
			GB_GCA_900100595.1	d__Bacteria	p__Firmicutes_A	c__Clostridia	o__Oscillospirales	f__Acutalibacteraceae	g__Ruminococcus_E	0	0	0	0	0	0	0	0	0	0	0	0	0	0	0	0	0	0	0	0	0	0	0
			RS_GCF_001404675.1	d__Bacteria	p__Firmicutes_A	c__Clostridia	o__Lachnospirales	f__Lachnospiraceae	g__Coprococcus	0	0	1	1	0	0	0	1	0	0	1	1	1	1	0	0	0	1	0	1	0	2	0
			RS_GCF_008632075.1	d__Bacteria	p__Proteobacteria	c__Gammaproteobacteria	o__Enterobacterales	f__Enterobacteriaceae	g__Pantoea	0	0	1	1	0	0	0	0	0	0	0	0	0	0	0	0	0	1	0	0	0	1	0
			RS_GCF_003945765.1	d__Bacteria	p__Proteobacteria	c__Gammaproteobacteria	o__Pseudomonadales	f__Pseudomonadaceae	g__Pseudomonas_E	0	0	0	0	1	1	0	0	0	0	1	1	1	1	0	0	1	1	1	1	1	4	1
			GB_GCA_903959665.1	d__Bacteria	p__Actinobacteriota	c__Thermoleophilia	o__Solirubrobacterales	f__Solirubrobacteraceae	g__F1-60-MAGs163	0	0	0	0	0	0	0	0	0	0	0	0	0	0	0	0	0	0	0	0	0	0	0
			GB_GCA_000154325.1	d__Bacteria	p__Firmicutes_A	c__Clostridia	o__Oscillospirales	f__Ruminococcaceae	g__Ruminiclostridium_E	0	0	1	0	0	0	0	0	0	0	0	1	0	0	0	0	1	1	0	0	1	2	0
			RS_GCF_900105025.1	d__Bacteria	p__Actinobacteriota	c__Coriobacteriia	o__Coriobacteriales	f__Atopobiaceae	g__Parafannyhessea	0	0	0	0	0	0	0	0	0	0	1	0	0	0	0	0	0	0	0	0	0	0	0
			RS_GCF_009497655.1	d__Bacteria	p__Firmicutes	c__Bacilli	o__Bacillales	f__Bacillaceae_H	g__Priestia	0	0	1	1	0	1	0	0	1	0	1	1	1	1	0	0	1	1	1	1	1	4	1
			RS_GCF_003970495.1	d__Bacteria	p__Firmicutes	c__Bacilli	o__Staphylococcales	f__Staphylococcaceae	g__Staphylococcus	0	0	0	0	0	0	0	0	0	0	0	0	0	0	0	0	0	0	0	0	0	0	0
			RS_GCF_000315525.1	d__Bacteria	p__Proteobacteria	c__Alphaproteobacteria	o__Sphingomonadales	f__Sphingomonadaceae	g__Sphingobium	0	0	1	0	1	1	0	0	0	0	0	1	0	1	0	0	1	1	1	0	1	3	0
			GB_GCA_000183865.1	d__Bacteria	p__Firmicutes	c__Bacilli	o__Lactobacillales	f__Listeriaceae	g__Listeria	0	0	1	1	0	0	0	0	0	0	1	1	0	0	0	0	1	1	0	0	1	2	0
			RS_GCF_000590865.3	d__Bacteria	p__Proteobacteria	c__Alphaproteobacteria	o__Rhizobiales_A	f__Rhizobiaceae_A	g__Liberibacter	0	0	0	0	0	0	0	0	0	0	0	0	0	0	1	0	0	0	0	0	0	0	0
			RS_GCF_001884045.1	d__Bacteria	p__Firmicutes	c__Bacilli	o__Bacillales	f__Bacillaceae_G	g__Bacillus_A	0	0	0	0	0	0	0	0	0	0	0	0	0	0	0	0	0	0	0	0	0	0	0
			GB_GCA_900319655.1	d__Bacteria	p__Firmicutes_A	c__Clostridia	o__Oscillospirales	f__Acutalibacteraceae	g__Ruminococcus_E	0	0	0	0	0	0	0	0	0	0	0	0	0	0	0	0	0	0	0	0	0	0	0
			RS_GCF_900169085.1	d__Bacteria	p__Chlamydiota	c__Chlamydiia	o__Chlamydiales	f__Chlamydiaceae	g__Chlamydia	0	0	0	0	0	0	0	0	0	0	0	1	0	0	1	0	0	0	0	0	0	0	0
			RS_GCF_000191405.1	d__Bacteria	p__Proteobacteria	c__Gammaproteobacteria	o__Enterobacterales	f__Pasteurellaceae	g__Haemophilus_D	0	0	1	1	1	0	0	0	0	0	1	1	0	0	1	0	1	1	0	1	1	3	0
			RS_GCF_000238395.3	d__Bacteria	p__Proteobacteria	c__Gammaproteobacteria	o__Enterobacterales	f__Alteromonadaceae	g__Pseudoalteromonas	0	0	0	0	1	1	0	0	1	0	1	1	1	1	0	0	1	1	1	1	1	4	1
			GB_GCA_903869365.1	d__Bacteria	p__Bacteroidota	c__Chlorobia	o__Chlorobiales	f__Chlorobiaceae	g__Chlorobium	0	0	0	0	0	0	0	0	0	0	0	0	0	0	0	0	0	0	0	0	0	0	0
			GB_GCA_000173115.1	d__Bacteria	p__Bacteroidota	c__Bacteroidia	o__Flavobacteriales	f__Flavobacteriaceae	g__MAG-120531	0	0	0	0	0	0	0	0	0	0	0	0	0	0	1	0	0	0	0	0	0	0	0
			RS_GCF_003261235.1	d__Bacteria	p__Proteobacteria	c__Gammaproteobacteria	o__Burkholderiales	f__Burkholderiaceae	g__Polynucleobacter	0	0	1	0	1	1	0	0	1	0	0	0	1	1	1	0	1	1	1	1	1	4	1
			RS_GCF_003048375.1	d__Bacteria	p__Campylobacterota	c__Campylobacteria	o__Campylobacterales	f__Campylobacteraceae	g__Campylobacter_A	0	0	1	0	1	1	0	1	0	0	0	1	1	1	1	0	1	1	1	1	1	4	1
			RS_GCF_001687475.2	d__Bacteria	p__Campylobacterota	c__Campylobacteria	o__Campylobacterales	f__Campylobacteraceae	g__Campylobacter_D	0	0	1	0	1	1	0	1	0	0	0	1	1	1	1	0	1	1	1	1	1	4	1
			RS_GCF_003269275.1	d__Bacteria	p__Firmicutes_C	c__Negativicutes	o__Acidaminococcales	f__Acidaminococcaceae	g__Phascolarctobacterium	0	0	1	1	0	0	0	0	0	0	0	1	0	0	0	0	1	1	0	0	1	2	0
			RS_GCF_004354555.1	d__Bacteria	p__Firmicutes	c__Bacilli	o__Lactobacillales	f__Lactobacillaceae	g__Leuconostoc	0	0	0	0	0	0	0	0	0	0	0	0	0	0	0	0	0	0	0	0	0	0	0
			RS_GCF_001742145.1	d__Bacteria	p__Proteobacteria	c__Gammaproteobacteria	o__Enterobacterales	f__Enterobacteriaceae	g__Pectobacterium	0	0	1	1	1	1	0	1	0	1	1	1	1	1	1	0	1	1	1	1	1	4	1
			RS_GCF_900187045.1	d__Bacteria	p__Actinobacteriota	c__Actinomycetia	o__Actinomycetales	f__Dermatophilaceae	g__Dermatophilus	0	0	1	1	1	0	0	0	1	0	0	1	1	1	1	0	0	1	0	1	0	2	0
			RS_GCF_013393365.1	d__Bacteria	p__Firmicutes_C	c__Negativicutes	o__Veillonellales	f__Veillonellaceae	g__Veillonella	0	0	1	1	1	0	0	1	0	0	0	0	0	0	0	0	0	1	0	0	0	1	0
			GB_GCA_903863905.1	d__Bacteria	p__Proteobacteria	c__Gammaproteobacteria	o__Methylococcales	f__Methylomonadaceae	g__KS41	0	0	0	0	0	0	0	0	0	0	0	0	0	0	0	0	0	0	0	0	0	0	0
			GB_GCA_900315595.1	d__Bacteria	p__Firmicutes_A	c__Clostridia	o__Oscillospirales	f__Oscillospiraceae	g__Faecousia	0	0	0	0	0	0	0	0	0	0	0	0	0	0	0	0	0	0	0	0	0	0	0
			RS_GCF_000359585.1	d__Bacteria	p__Firmicutes_A	c__Clostridia	o__Clostridiales	f__Clostridiaceae	g__Clostridium_B	0	0	0	0	0	0	0	0	0	0	0	0	0	0	0	0	0	0	0	0	0	0	0
			RS_GCF_001436035.1	d__Bacteria	p__Firmicutes	c__Bacilli	o__Lactobacillales	f__Lactobacillaceae	g__Fructilactobacillus	0	0	0	0	0	0	0	0	0	0	1	0	0	0	0	0	0	0	0	0	0	0	0
			RS_GCF_003049525.1	d__Bacteria	p__Firmicutes	c__Bacilli	o__Bacillales_A	f__Planococcaceae	g__Lysinibacillus	0	0	0	0	0	1	0	0	0	0	0	0	0	0	0	0	0	0	1	0	0	1	0
			RS_GCF_002154895.1	d__Bacteria	p__Firmicutes	c__Bacilli	o__Lactobacillales	f__Streptococcaceae	g__Lactococcus	0	0	0	0	0	0	0	0	0	0	0	0	0	0	0	0	0	0	0	0	0	0	0
			RS_GCF_003996995.1	d__Bacteria	p__Proteobacteria	c__Alphaproteobacteria	o__Rhizobiales	f__Rhizobiaceae	g__Mesorhizobium	0	0	0	0	0	0	0	0	0	0	0	0	0	0	0	0	0	0	0	0	0	0	0
			GB_GCA_003072625.1	d__Bacteria	p__Firmicutes	c__Bacilli	o__Lactobacillales	f__Lactobacillaceae	g__Limosilactobacillus	0	0	0	0	0	0	0	0	0	0	1	1	0	0	0	0	1	0	0	0	1	1	0
			RS_GCF_900459125.1	d__Bacteria	p__Firmicutes	c__Bacilli	o__Lactobacillales	f__Streptococcaceae	g__Streptococcus	0	0	0	0	0	0	0	0	0	0	1	0	0	0	0	0	0	0	0	0	0	0	0
			RS_GCF_000245815.1	d__Bacteria	p__Firmicutes	c__Bacilli	o__Lactobacillales	f__Carnobacteriaceae	g__Dolosigranulum	0	0	0	1	0	0	0	0	0	0	1	0	0	0	0	0	1	1	0	0	1	2	0
			RS_GCF_016889425.1	d__Bacteria	p__Actinobacteriota	c__Actinomycetia	o__Mycobacteriales	f__Mycobacteriaceae	g__Corynebacterium	0	0	1	0	1	1	0	0	1	0	0	0	1	1	1	0	1	1	1	1	1	4	1
			RS_GCF_001521715.1	d__Bacteria	p__Proteobacteria	c__Gammaproteobacteria	o__Enterobacterales	f__Enterobacteriaceae	g__Enterobacter	0	0	1	1	1	1	0	1	0	1	1	1	0	1	1	0	0	1	1	1	0	3	0
			RS_GCF_000758725.1	d__Bacteria	p__Firmicutes	c__Bacilli	o__Paenibacillales	f__Paenibacillaceae	g__Paenibacillus	0	0	1	1	0	1	0	1	0	0	1	1	1	1	0	0	0	1	1	1	0	3	0
			GB_GCA_001189495.1	d__Bacteria	p__Firmicutes_A	c__Clostridia	o__Peptostreptococcales	f__Anaerovoracaceae	g__Eubacterium_B	0	0	1	1	0	1	0	0	0	0	1	0	1	1	0	0	1	1	1	1	1	4	1
			RS_GCF_002232035.1	d__Bacteria	p__Actinobacteriota	c__Coriobacteriia	o__Coriobacteriales	f__Coriobacteriaceae	g__Collinsella	0	0	1	0	0	1	0	0	0	0	0	0	0	0	1	0	0	1	1	0	0	2	0
			RS_GCF_000227465.1	d__Bacteria	p__Firmicutes	c__Bacilli	o__Bacillales	f__Bacillaceae	g__Bacillus	0	0	1	1	1	1	0	0	1	0	1	1	1	1	0	0	0	1	1	1	0	3	0
			RS_GCF_001875655.1	d__Bacteria	p__Proteobacteria	c__Gammaproteobacteria	o__Enterobacterales	f__Enterobacteriaceae	g__Enterobacter	0	0	0	0	0	0	0	0	0	0	0	0	0	0	0	0	0	0	0	0	0	0	0
			RS_GCF_000160875.1	d__Bacteria	p__Firmicutes	c__Bacilli	o__Lactobacillales	f__Lactobacillaceae	g__Lactobacillus	0	0	0	0	0	0	0	0	0	0	0	0	0	0	0	0	0	0	0	0	0	0	0
			RS_GCF_000466485.1	d__Bacteria	p__Firmicutes_A	c__Clostridia	o__Lachnospirales	f__Lachnospiraceae	g__Clostridium_Q	0	0	0	0	0	0	0	0	0	0	0	0	0	0	0	0	0	0	0	0	0	0	0
			RS_GCF_001457595.1	d__Bacteria	p__Actinobacteriota	c__Actinomycetia	o__Mycobacteriales	f__Mycobacteriaceae	g__Mycobacterium	0	0	1	0	1	0	0	0	1	0	0	1	1	1	1	0	1	1	0	1	1	3	0
			RS_GCF_014647755.1	d__Bacteria	p__Bacteroidota	c__Bacteroidia	o__Bacteroidales	f__Porphyromonadaceae	g__Porphyromonas	0	0	0	0	1	1	0	1	0	0	0	1	1	1	0	0	1	1	1	1	1	4	1
			RS_GCF_000252995.1	d__Bacteria	p__Proteobacteria	c__Gammaproteobacteria	o__Enterobacterales	f__Enterobacteriaceae	g__Salmonella	0	0	1	1	1	1	0	1	0	1	1	1	1	1	1	0	1	1	1	1	1	4	1
			RS_GCF_014651155.1	d__Bacteria	p__Actinobacteriota	c__Actinomycetia	o__Streptomycetales	f__Streptomycetaceae	g__Streptomyces	0	0	0	0	0	0	0	0	0	0	0	0	0	0	0	0	0	0	0	0	0	0	0
			RS_GCF_003012915.1	d__Bacteria	p__Firmicutes	c__Bacilli	o__Staphylococcales	f__Staphylococcaceae	g__Staphylococcus	0	0	1	1	0	1	0	0	1	0	1	1	1	1	0	0	1	1	1	1	1	4	1
			RS_GCF_000827935.1	d__Bacteria	p__Firmicutes_A	c__Clostridia	o__Clostridiales	f__Clostridiaceae	g__Clostridium	0	0	1	1	0	0	0	1	0	0	1	0	0	0	0	0	1	1	0	0	1	2	0
			RS_GCF_001436455.1	d__Bacteria	p__Firmicutes	c__Bacilli	o__Lactobacillales	f__Lactobacillaceae	g__Lactobacillus	0	0	0	0	0	0	0	0	0	0	0	0	0	0	0	0	0	0	0	0	0	0	0
			RS_GCF_013032855.1	d__Bacteria	p__Proteobacteria	c__Alphaproteobacteria	o__Rhodobacterales	f__Rhodobacteraceae	g__Ruegeria	0	0	1	0	0	0	0	0	1	0	0	1	1	1	0	0	1	1	0	1	1	3	0
			RS_GCF_000735375.1	d__Bacteria	p__Proteobacteria	c__Gammaproteobacteria	o__Enterobacterales	f__Enterobacteriaceae	g__Hafnia	0	0	0	0	0	0	0	0	0	0	0	0	0	0	0	0	0	0	0	0	0	0	0
			RS_GCF_002115725.1	d__Bacteria	p__Proteobacteria	c__Alphaproteobacteria	o__Rhodobacterales	f__Rhodobacteraceae	g__Marivita	0	0	0	0	0	0	0	0	0	0	0	1	0	0	0	0	0	0	0	0	0	0	0
			RS_GCF_900109315.1	d__Bacteria	p__Proteobacteria	c__Gammaproteobacteria	o__Enterobacterales	f__Pasteurellaceae	g__Haemophilus_B	0	0	0	0	0	0	0	0	0	0	0	0	0	0	0	0	0	0	0	0	0	0	0
			GB_GCA_003242955.1	d__Bacteria	p__Proteobacteria	c__Gammaproteobacteria	o__Methylococcales	f__Methylococcaceae	g__Methyloumidiphilus	0	0	0	0	0	0	0	0	0	0	0	0	0	0	0	0	0	0	0	0	0	0	0
			GB_GCA_903943975.1	d__Bacteria	p__Cyanobacteria	c__Cyanobacteriia	o__PCC-6307	f__Cyanobiaceae	g__Synechococcus_D	0	0	0	0	0	0	0	0	0	0	0	0	0	0	1	0	0	0	0	0	0	0	0
			RS_GCF_003024715.1	d__Bacteria	p__Firmicutes_A	c__Clostridia	o__Lachnospirales	f__Lachnospiraceae	g__Clostridium_Q	0	0	1	1	0	0	0	0	0	0	0	1	0	0	0	0	1	1	0	0	1	2	0
			RS_GCF_000011465.1	d__Bacteria	p__Cyanobacteria	c__Cyanobacteriia	o__PCC-6307	f__Cyanobiaceae	g__Prochlorococcus_A	0	0	0	0	1	1	0	0	1	0	0	1	1	1	0	0	1	1	1	1	1	4	1
			GB_GCA_900102385.1	d__Bacteria	p__Bacteroidota	c__Bacteroidia	o__Bacteroidales	f__Bacteroidaceae	g__Ga6A1	0	0	0	0	0	0	0	0	0	0	0	0	0	0	0	0	0	0	0	0	0	0	0
			RS_GCF_001436695.1	d__Bacteria	p__Firmicutes	c__Bacilli	o__Lactobacillales	f__Lactobacillaceae	g__Lactobacillus	0	0	0	0	0	0	0	0	0	0	0	0	0	0	0	0	0	0	0	0	0	0	0
			RS_GCF_900475885.1	d__Bacteria	p__Proteobacteria	c__Gammaproteobacteria	o__Enterobacterales	f__Pasteurellaceae	g__Haemophilus	0	0	1	1	1	0	0	0	0	0	1	1	0	0	1	0	1	1	0	1	1	3	0
			RS_GCF_004310285.1	d__Bacteria	p__Proteobacteria	c__Alphaproteobacteria	o__Rhizobiales	f__Rhizobiaceae	g__Agrobacterium	0	0	0	0	0	0	0	0	0	0	0	0	0	0	0	0	0	0	0	0	0	0	0
			RS_GCF_002139935.1	d__Bacteria	p__Campylobacterota	c__Campylobacteria	o__Campylobacterales	f__Campylobacteraceae	g__Campylobacter	0	0	1	0	1	1	0	1	0	0	0	1	1	1	1	0	1	1	1	1	1	4	1
			RS_GCF_002750975.1	d__Bacteria	p__Proteobacteria	c__Gammaproteobacteria	o__Xanthomonadales	f__Xanthomonadaceae	g__Stenotrophomonas	0	0	1	0	1	1	0	0	0	0	0	1	1	1	0	0	1	1	1	1	1	4	1
			GB_GCA_000432435.1	d__Bacteria	p__Firmicutes_A	c__Clostridia	o__Oscillospirales	f__Acutalibacteraceae	g__Fimenecus	0	0	0	0	0	0	0	0	0	0	0	0	0	0	0	0	0	0	0	0	0	0	0
			RS_GCF_016908695.1	d__Bacteria	p__Firmicutes_A	c__Clostridia	o__Lachnospirales	f__Lachnospiraceae	g__Blautia_A	0	0	0	0	0	0	0	0	0	0	0	0	0	0	0	0	0	0	0	0	0	0	0
			RS_GCF_001457555.1	d__Bacteria	p__Fusobacteriota	c__Fusobacteriia	o__Fusobacteriales	f__Fusobacteriaceae	g__Fusobacterium	0	0	0	0	0	1	0	1	0	0	0	0	1	1	1	0	1	0	1	1	1	3	0
			RS_GCF_003841405.1	d__Bacteria	p__Firmicutes	c__Bacilli	o__Lactobacillales	f__Enterococcaceae	g__Tetragenococcus	0	0	0	0	0	0	0	0	0	0	1	0	0	0	1	0	0	0	0	0	0	0	0
			RS_GCF_016648925.1	d__Bacteria	p__Firmicutes	c__Bacilli	o__Lactobacillales	f__Streptococcaceae	g__Streptococcus	0	0	0	0	0	0	0	0	0	0	0	0	0	0	0	0	0	0	0	0	0	0	0
			RS_GCF_001715975.1	d__Bacteria	p__Proteobacteria	c__Gammaproteobacteria	o__Chromatiales	f__Sedimenticolaceae	g__Thiodiazotropha	0	0	0	0	0	0	0	0	0	0	0	0	0	0	1	0	0	0	0	0	0	0	0
			GB_GCA_900472835.1	d__Bacteria	p__Proteobacteria	c__Alphaproteobacteria	o__Rhizobiales_A	f__Rhizobiaceae_A	g__Phyllobacterium	0	0	0	0	0	0	0	0	0	0	0	0	0	0	0	0	0	0	0	0	0	0	0
			RS_GCF_000295855.1	d__Bacteria	p__Actinobacteriota	c__Actinomycetia	o__Mycobacteriales	f__Mycobacteriaceae	g__Mycobacterium	0	0	0	0	0	0	0	0	0	0	0	0	0	0	0	0	0	0	0	0	0	0	0
			RS_GCF_001439845.1	d__Bacteria	p__Proteobacteria	c__Gammaproteobacteria	o__Pseudomonadales	f__Pseudomonadaceae	g__Pseudomonas_E	0	0	0	0	0	0	0	0	0	0	0	0	0	0	0	0	0	0	0	0	0	0	0
			RS_GCF_000158275.2	d__Bacteria	p__Fusobacteriota	c__Fusobacteriia	o__Fusobacteriales	f__Fusobacteriaceae	g__Fusobacterium	0	0	0	0	0	0	0	0	0	0	0	0	0	0	0	0	0	0	0	0	0	0	0
			RS_GCF_001909285.1	d__Bacteria	p__Firmicutes	c__Bacilli	o__Exiguobacterales	f__Exiguobacteraceae	g__Exiguobacterium	0	0	1	1	0	0	0	0	0	0	0	1	0	0	0	0	1	1	0	0	1	2	0
			RS_GCF_000730385.1	d__Bacteria	p__Proteobacteria	c__Gammaproteobacteria	o__Enterobacterales	f__Alteromonadaceae	g__Alteromonas	0	0	0	0	1	1	0	1	0	0	0	1	1	1	1	0	1	1	1	1	1	4	1
			RS_GCF_001590925.1	d__Bacteria	p__Proteobacteria	c__Gammaproteobacteria	o__Enterobacterales	f__Enterobacteriaceae	g__Serratia	0	0	0	0	0	0	0	0	0	0	0	0	0	0	0	0	0	0	0	0	0	0	0
			GB_GCA_903913215.1	d__Bacteria	p__Acidobacteriota	c__Holophagae	o__Holophagales	f__Holophagaceae	g__Geothrix	0	0	0	0	0	0	0	0	0	0	0	0	0	0	0	0	0	0	0	0	0	0	0
			RS_GCF_000964545.1	d__Bacteria	p__Proteobacteria	c__Gammaproteobacteria	o__Burkholderiales	f__Burkholderiaceae	g__Comamonas	0	0	0	0	0	0	0	0	0	0	0	0	0	0	0	0	0	0	0	0	0	0	0
			RS_GCF_000817815.1	d__Bacteria	p__Proteobacteria	c__Gammaproteobacteria	o__Enterobacterales	f__Vibrionaceae	g__Vibrio	0	0	0	0	0	0	0	0	0	0	0	0	0	0	0	0	0	0	0	0	0	0	0
			GB_GCA_003213625.1	d__Bacteria	p__Actinobacteriota	c__Acidimicrobiia	o__Actinomarinales	f__Actinomarinaceae	g__Actinomarina	0	0	0	0	0	0	0	0	0	0	0	0	0	0	0	0	0	0	0	0	0	0	0
			RS_GCF_003479605.1	d__Bacteria	p__Firmicutes_A	c__Clostridia	o__Lachnospirales	f__Lachnospiraceae	g__RUG115	0	0	1	1	0	0	0	0	0	0	0	1	0	0	0	0	1	1	0	0	1	2	0
			RS_GCF_000744505.1	d__Bacteria	p__Proteobacteria	c__Alphaproteobacteria	o__Rhizobiales	f__Rhizobiaceae	g__Rhizobium	0	0	0	0	0	0	0	0	0	0	0	0	0	0	0	0	0	0	0	0	0	0	0
			RS_GCF_004168205.1	d__Bacteria	p__Firmicutes	c__Bacilli	o__Erysipelotrichales	f__Coprobacillaceae	g__Catenibacterium	0	0	0	0	0	0	0	0	0	0	0	0	0	0	0	0	0	0	0	0	0	0	0
			RS_GCF_000169195.2	d__Bacteria	p__Firmicutes	c__Bacilli	o__Bacillales_B	f__Bacillaceae_C	g__Weizmannia	0	0	0	1	0	0	0	0	0	0	1	1	0	0	0	0	1	1	0	0	1	2	0
			RS_GCF_001436215.1	d__Bacteria	p__Firmicutes	c__Bacilli	o__Lactobacillales	f__Lactobacillaceae	g__Ligilactobacillus	0	0	0	0	0	0	0	0	0	0	0	0	0	0	0	0	0	0	0	0	0	0	0
			GB_GCA_900317475.1	d__Bacteria	p__Firmicutes_A	c__Clostridia	o__Lachnospirales	f__Lachnospiraceae	g__CAG-791	0	0	0	0	0	0	0	0	0	0	0	0	0	0	0	0	0	0	0	0	0	0	0
			RS_GCF_003010495.1	d__Bacteria	p__Firmicutes_C	c__Negativicutes	o__Veillonellales	f__Megasphaeraceae	g__Megasphaera	0	0	1	0	1	1	0	1	0	0	0	0	1	1	1	0	1	1	1	1	1	4	1
			RS_GCF_900087055.1	d__Bacteria	p__Proteobacteria	c__Gammaproteobacteria	o__Enterobacterales	f__Enterobacteriaceae	g__Plesiomonas	0	0	1	0	1	1	0	1	0	0	1	1	1	1	1	0	1	1	1	1	1	4	1
			RS_GCF_000006685.1	d__Bacteria	p__Chlamydiota	c__Chlamydiia	o__Chlamydiales	f__Chlamydiaceae	g__Chlamydia	0	0	0	0	0	0	0	0	0	0	0	1	0	0	1	0	0	0	0	0	0	0	0
			RS_GCF_900106755.1	d__Bacteria	p__Bacteroidota	c__Bacteroidia	o__Bacteroidales	f__Bacteroidaceae	g__Bacteroides	0	0	0	0	0	0	0	0	0	0	0	0	0	0	0	0	0	0	0	0	0	0	0
			RS_GCF_900635455.1	d__Bacteria	p__Proteobacteria	c__Gammaproteobacteria	o__Enterobacterales	f__Enterobacteriaceae	g__Yersinia	0	0	1	1	1	1	0	1	0	1	1	1	0	1	1	0	0	1	1	1	0	3	0
			RS_GCF_000227295.1	d__Bacteria	p__Actinobacteriota	c__Actinomycetia	o__Propionibacteriales	f__Propionibacteriaceae	g__Cutibacterium	0	0	1	0	1	0	0	0	0	0	0	1	0	0	1	0	0	1	0	0	0	1	0
			RS_GCF_001629735.1	d__Bacteria	p__Firmicutes	c__Bacilli	o__Bacillales_A	f__Planococcaceae	g__Lysinibacillus	0	0	1	1	0	1	0	0	0	0	1	1	0	0	0	0	1	1	1	0	1	3	0
			RS_GCF_008801855.1	d__Bacteria	p__Campylobacterota	c__Campylobacteria	o__Campylobacterales	f__Helicobacteraceae	g__Helicobacter_D	0	0	0	0	0	1	0	0	0	0	0	1	0	1	1	0	0	0	1	1	0	2	0
			RS_GCF_900447045.1	d__Bacteria	p__Firmicutes_A	c__Clostridia	o__Clostridiales	f__Clostridiaceae	g__Clostridium	0	0	0	0	0	0	0	0	0	0	0	0	0	0	0	0	0	0	0	0	0	0	0
			RS_GCF_000046705.1	d__Bacteria	p__Proteobacteria	c__Alphaproteobacteria	o__Rhizobiales_A	f__Rhizobiaceae_A	g__Bartonella	0	0	1	0	0	1	0	0	1	0	0	1	1	1	1	0	1	1	1	1	1	4	1
			RS_GCF_001679045.1	d__Bacteria	p__Proteobacteria	c__Gammaproteobacteria	o__Enterobacterales	f__Pasteurellaceae	g__Haemophilus	0	0	0	0	0	0	0	0	0	0	0	0	0	0	1	0	0	0	0	0	0	0	0
			RS_GCF_002884575.1	d__Bacteria	p__Firmicutes	c__Bacilli	o__Lactobacillales	f__Aerococcaceae	g__Aerococcus	0	0	0	0	0	0	0	0	0	0	0	0	0	0	1	0	0	0	0	0	0	0	0
			GB_GCA_903848885.1	d__Bacteria	p__Actinobacteriota	c__Acidimicrobiia	o__Acidimicrobiales	f__RAAP-2	g__RAAP-2	0	0	0	0	0	0	0	0	0	0	0	0	0	0	0	0	0	0	0	0	0	0	0
			GB_GCA_900315775.1	d__Bacteria	p__Bacteroidota	c__Bacteroidia	o__Bacteroidales	f__Bacteroidaceae	g__Prevotella	0	0	0	0	0	0	0	0	0	0	0	0	0	0	0	0	0	0	0	0	0	0	0
			RS_GCF_001870465.1	d__Bacteria	p__Proteobacteria	c__Gammaproteobacteria	o__Pseudomonadales	f__Pseudomonadaceae	g__Pseudomonas_E	0	0	0	0	0	0	0	0	0	0	0	0	0	0	0	0	0	0	0	0	0	0	0
			GB_GCA_007988745.1	d__Bacteria	p__Proteobacteria	c__Gammaproteobacteria	o__Enterobacterales	f__Alteromonadaceae	g__Pseudoalteromonas	0	0	0	0	0	0	0	0	0	0	0	0	0	0	0	0	0	0	0	0	0	0	0
			RS_GCF_002861385.1	d__Bacteria	p__Actinobacteriota	c__Actinomycetia	o__Mycobacteriales	f__Mycobacteriaceae	g__Corynebacterium	0	0	0	0	0	1	0	0	1	0	0	1	1	1	0	0	1	0	1	1	1	3	0
			RS_GCF_000964685.1	d__Bacteria	p__Proteobacteria	c__Alphaproteobacteria	o__Rickettsiales	f__Anaplasmataceae	g__Anaplasma	0	0	0	0	1	0	0	0	1	0	0	0	0	1	0	0	0	1	0	0	0	1	0
			RS_GCF_900105835.1	d__Bacteria	p__Proteobacteria	c__Gammaproteobacteria	o__Pseudomonadales	f__Pseudomonadaceae	g__Pseudomonas_E	0	0	0	0	1	1	0	0	1	0	1	1	1	1	0	0	1	1	1	1	1	4	1
			RS_GCF_900169065.1	d__Bacteria	p__Actinobacteriota	c__Actinomycetia	o__Actinomycetales	f__Brevibacteriaceae	g__Brevibacterium	0	0	0	0	0	0	0	0	0	0	0	0	0	0	0	0	0	0	0	0	0	0	0
			RS_GCF_002197485.1	d__Bacteria	p__Firmicutes	c__Bacilli	o__Bacillales	f__Anoxybacillaceae	g__Anoxybacillus	0	0	1	1	0	1	0	0	1	0	1	1	1	1	0	0	1	1	1	1	1	4	1
			RS_GCF_000730625.1	d__Bacteria	p__Proteobacteria	c__Gammaproteobacteria	o__Pseudomonadales	f__Pseudomonadaceae	g__Pseudomonas_B	0	0	0	0	0	0	0	0	0	0	0	0	0	0	0	0	0	0	0	0	0	0	0
			RS_GCF_900476085.1	d__Bacteria	p__Firmicutes	c__Bacilli	o__Mycoplasmatales	f__Mycoplasmoidaceae	g__Mycoplasmoides	0	0	0	0	0	0	0	0	0	0	1	1	0	0	0	0	0	0	0	0	0	0	0
			RS_GCF_000732635.1	d__Bacteria	p__Firmicutes_A	c__Clostridia	o__Clostridiales	f__Clostridiaceae	g__Clostridium_J	0	0	0	0	0	0	0	0	0	0	0	1	0	0	0	0	0	0	0	0	0	0	0
			RS_GCF_002310835.1	d__Bacteria	p__Proteobacteria	c__Gammaproteobacteria	o__Enterobacterales	f__Alteromonadaceae	g__Pseudoalteromonas	1	0	0	0	1	1	0	0	1	0	1	1	1	1	0	1	0	1	1	1	1	4	1
			RS_GCF_000092025.1	d__Bacteria	p__Proteobacteria	c__Alphaproteobacteria	o__Rhizobiales	f__Rhizobiaceae	g__Agrobacterium	0	0	0	0	0	1	0	0	1	0	0	1	1	1	1	0	0	0	1	1	0	2	0
			RS_GCF_000379785.1	d__Bacteria	p__Proteobacteria	c__Gammaproteobacteria	o__Enterobacterales	f__Pasteurellaceae	g__Gallibacterium	0	0	0	0	0	0	0	0	0	0	0	0	0	0	0	0	0	0	0	0	0	0	0
			GB_GCA_001610955.1	d__Bacteria	p__Firmicutes	c__Bacilli	o__Bacillales	f__Anoxybacillaceae	g__Geobacillus	0	0	1	1	0	1	0	0	1	0	1	1	1	1	0	0	0	1	1	1	0	3	0
			RS_GCF_015999465.1	d__Bacteria	p__Proteobacteria	c__Gammaproteobacteria	o__Enterobacterales	f__Enterobacteriaceae	g__Lonsdalea	0	0	1	1	1	1	0	1	0	1	1	1	1	1	1	0	1	1	1	1	1	4	1
			GB_GCA_900635495.1	d__Bacteria	p__Proteobacteria	c__Gammaproteobacteria	o__Enterobacterales	f__Enterobacteriaceae	g__Atlantibacter	0	0	1	1	1	1	0	0	0	0	1	1	0	1	1	0	1	1	1	1	1	4	1
			RS_GCF_002939985.1	d__Bacteria	p__Proteobacteria	c__Gammaproteobacteria	o__Xanthomonadales	f__Xanthomonadaceae	g__Xanthomonas	0	0	0	0	0	0	0	0	0	0	0	0	0	0	0	0	0	0	0	0	0	0	0
			GB_GCA_003138815.1	d__Bacteria	p__Actinobacteriota	c__Acidimicrobiia	o__Acidimicrobiales	f__RAAP-2	g__RAAP-2	0	0	0	0	1	0	0	0	0	0	0	0	0	0	0	0	0	1	0	0	0	1	0
			GB_GCA_900321955.1	d__Bacteria	p__Firmicutes	c__Bacilli	o__Erysipelotrichales	f__Erysipelotrichaceae	g__UBA636	0	0	0	0	0	0	0	0	0	0	0	0	0	0	0	0	0	0	0	0	0	0	0
			RS_GCF_000012765.1	d__Bacteria	p__Firmicutes	c__Bacilli	o__Mycoplasmatales	f__Mycoplasmataceae	g__Mycoplasma	0	0	0	0	0	0	0	0	0	0	1	0	0	0	0	0	0	0	0	0	0	0	0
			GB_GCA_002155895.1	d__Bacteria	p__Actinobacteriota	c__Actinomycetia	o__Streptomycetales	f__Streptomycetaceae	g__Streptomyces	0	0	0	0	0	0	0	0	0	0	0	0	0	0	0	0	0	0	0	0	0	0	0
			RS_GCF_007858255.1	d__Bacteria	p__Proteobacteria	c__Gammaproteobacteria	o__Pseudomonadales	f__Pseudomonadaceae	g__Pseudomonas_E	0	0	0	0	0	0	0	0	0	0	0	0	0	0	0	0	0	0	0	0	0	0	0
			RS_GCF_000154465.1	d__Bacteria	p__Bacteroidota	c__Bacteroidia	o__Bacteroidales	f__Rikenellaceae	g__Alistipes	0	0	0	0	0	0	0	1	0	0	0	0	0	0	0	0	0	0	0	0	0	0	0
			GB_GCA_903828665.1	d__Bacteria	p__Proteobacteria	c__Gammaproteobacteria	o__Burkholderiales	f__Burkholderiaceae	g__Rhodoferax	0	0	0	0	0	0	0	0	0	0	0	0	0	0	0	0	0	0	0	0	0	0	0
			GB_GCA_002347935.1	d__Bacteria	p__Actinobacteriota	c__Actinomycetia	o__Nanopelagicales	f__Nanopelagicaceae	g__MAG-120802	0	0	0	0	0	0	0	0	0	0	0	0	0	0	0	0	0	0	0	0	0	0	0
			RS_GCF_000174195.1	d__Bacteria	p__Firmicutes_A	c__Clostridia	o__Lachnospirales	f__Lachnospiraceae	g__Roseburia	0	0	0	0	0	0	0	0	0	0	0	0	0	0	0	0	0	0	0	0	0	0	0
			RS_GCF_000185845.1	d__Bacteria	p__Bacteroidota	c__Bacteroidia	o__Bacteroidales	f__Bacteroidaceae	g__Prevotella	0	0	0	0	1	0	0	0	0	0	0	1	0	0	0	0	0	1	0	0	0	1	0
			RS_GCF_014650675.1	d__Bacteria	p__Actinobacteriota	c__Actinomycetia	o__Streptomycetales	f__Streptomycetaceae	g__Streptomyces	0	0	0	0	0	0	0	0	1	0	0	0	1	1	1	0	1	0	0	1	1	2	0
			RS_GCF_001571325.1	d__Bacteria	p__Proteobacteria	c__Gammaproteobacteria	o__Burkholderiales	f__Burkholderiaceae	g__Comamonas	0	0	0	0	0	0	0	0	0	0	0	0	0	0	0	0	0	0	0	0	0	0	0
			RS_GCF_003026365.1	d__Bacteria	p__Proteobacteria	c__Gammaproteobacteria	o__Enterobacterales	f__Vibrionaceae	g__Photobacterium	0	0	0	0	1	0	0	0	0	0	1	1	0	0	0	0	0	1	0	0	0	1	0
			RS_GCF_003437535.1	d__Bacteria	p__Bacteroidota	c__Bacteroidia	o__Bacteroidales	f__Bacteroidaceae	g__Phocaeicola	0	0	0	0	0	0	0	0	0	0	0	0	0	0	0	0	0	0	0	0	0	0	0
			RS_GCF_000620985.1	d__Bacteria	p__Firmicutes	c__Bacilli	o__Lactobacillales	f__Listeriaceae	g__Brochothrix	0	0	0	0	0	0	0	0	0	0	0	0	0	0	0	0	0	0	0	0	0	0	0
			RS_GCF_000187625.1	d__Bacteria	p__Campylobacterota	c__Campylobacteria	o__Campylobacterales	f__Helicobacteraceae	g__Helicobacter_E	0	0	0	0	0	0	0	0	0	0	0	0	0	0	0	0	0	0	0	0	0	0	0
			RS_GCF_003205815.1	d__Bacteria	p__Proteobacteria	c__Gammaproteobacteria	o__Pseudomonadales	f__Pseudomonadaceae	g__Pseudomonas_A	0	0	0	0	1	1	0	0	1	0	1	1	1	1	1	0	1	1	1	1	1	4	1
			RS_GCF_018314255.1	d__Bacteria	p__Firmicutes	c__Bacilli	o__Lactobacillales	f__Lactobacillaceae	g__Lentilactobacillus	0	0	1	1	0	0	0	0	0	0	1	0	1	1	0	0	0	1	0	1	0	2	0
			RS_GCF_003397585.1	d__Bacteria	p__Actinobacteriota	c__Actinomycetia	o__Actinomycetales	f__Bifidobacteriaceae	g__Bifidobacterium	0	0	0	0	0	0	0	0	0	0	0	0	0	0	0	0	0	0	0	0	0	0	0
			RS_GCF_001719045.1	d__Bacteria	p__Firmicutes	c__Bacilli	o__Paenibacillales	f__Paenibacillaceae	g__Paenibacillus	0	0	1	1	0	1	0	1	1	0	1	1	1	1	0	0	1	1	1	1	1	4	1
			RS_GCF_900654165.1	d__Bacteria	p__Proteobacteria	c__Gammaproteobacteria	o__Burkholderiales	f__Neisseriaceae	g__Neisseria	0	0	0	0	0	0	0	0	0	0	0	0	0	0	1	0	0	0	0	0	0	0	0
			GB_GCA_903838295.1	d__Bacteria	p__Actinobacteriota	c__Actinomycetia	o__Nanopelagicales	f__Nanopelagicaceae	g__PALSA-747	0	0	0	0	1	0	0	0	0	0	0	1	0	0	1	0	0	1	0	0	0	1	0
			RS_GCF_900978845.1	d__Bacteria	p__Proteobacteria	c__Gammaproteobacteria	o__Enterobacterales	f__Enterobacteriaceae	g__Klebsiella	0	0	0	0	0	0	0	0	0	0	0	0	0	0	0	0	0	0	0	0	0	0	0
			GB_GCA_003140595.1	d__Bacteria	p__Actinobacteriota	c__Acidimicrobiia	o__Acidimicrobiales	f__Bog-793	g__Fen-455	0	0	0	0	0	0	0	0	0	0	0	0	0	0	0	0	0	0	0	0	0	0	0
			RS_GCF_000164695.2	d__Bacteria	p__Actinobacteriota	c__Actinomycetia	o__Actinomycetales	f__Micrococcaceae	g__Rothia	0	0	1	0	1	0	0	0	1	0	0	1	1	1	1	0	1	1	0	1	1	3	0
			RS_GCF_004011095.1	d__Bacteria	p__Actinobacteriota	c__Actinomycetia	o__Actinomycetales	f__Microbacteriaceae	g__Rathayibacter	0	0	1	1	1	0	0	0	0	0	0	1	0	0	0	0	1	1	0	0	1	2	0
			RS_GCF_001655615.1	d__Bacteria	p__Proteobacteria	c__Gammaproteobacteria	o__Pseudomonadales	f__Pseudomonadaceae	g__Pseudomonas_E	0	0	0	0	1	1	0	0	0	0	1	1	1	1	0	0	1	1	1	1	1	4	1
			RS_GCF_001435315.1	d__Bacteria	p__Firmicutes	c__Bacilli	o__Lactobacillales	f__Lactobacillaceae	g__Lentilactobacillus	0	0	0	0	0	0	0	0	0	0	1	0	0	0	1	0	0	0	0	0	0	0	0
			GB_GCA_903832735.1	d__Bacteria	p__Proteobacteria	c__Gammaproteobacteria	o__Burkholderiales	f__Rhodocyclaceae	g__CAIYYX01	0	0	0	0	0	0	0	0	0	0	0	0	0	0	0	0	0	0	0	0	0	0	0
			GB_GCA_003155915.1	d__Bacteria	p__Actinobacteriota	c__Acidimicrobiia	o__Acidimicrobiales	f__RAAP-2	g__RAAP-2	0	0	0	0	0	0	0	0	0	0	0	0	0	0	0	0	0	0	0	0	0	0	0
			RS_GCF_000008385.1	d__Bacteria	p__Proteobacteria	c__Alphaproteobacteria	o__Rickettsiales	f__Anaplasmataceae	g__Wolbachia	0	0	0	0	0	0	0	0	0	0	0	0	0	0	0	0	0	0	0	0	0	0	0
			GB_GCA_903994525.1	d__Bacteria	p__Bacteroidota	c__Chlorobia	o__Chlorobiales	f__Chlorobiaceae	g__Chlorobium	0	0	0	0	0	0	0	0	0	0	0	0	0	0	0	0	0	0	0	0	0	0	0
			RS_GCF_000196735.1	d__Bacteria	p__Firmicutes	c__Bacilli	o__Bacillales	f__Bacillaceae	g__Bacillus	0	0	1	1	1	1	0	0	1	0	1	1	1	1	0	0	1	1	1	1	1	4	1
			RS_GCF_000723785.2	d__Bacteria	p__Proteobacteria	c__Alphaproteobacteria	o__Acetobacterales	f__Acetobacteraceae	g__Acetobacter	0	0	1	0	1	1	0	0	1	0	0	0	1	1	0	0	1	1	1	1	1	4	1
			RS_GCF_000296465.1	d__Bacteria	p__Bacteroidota	c__Bacteroidia	o__Bacteroidales	f__Barnesiellaceae	g__Barnesiella	0	0	0	0	1	0	0	0	0	0	0	0	0	0	0	0	0	1	0	0	0	1	0
			GB_GCA_002358345.1	d__Bacteria	p__Proteobacteria	c__Gammaproteobacteria	o__SAR86	f__D2472	g__D2472	0	0	0	0	0	0	0	0	0	0	0	0	0	0	0	0	0	0	0	0	0	0	0
			RS_GCF_000368965.1	d__Bacteria	p__Proteobacteria	c__Gammaproteobacteria	o__Pseudomonadales	f__Moraxellaceae	g__Acinetobacter	0	0	0	0	1	0	0	0	0	0	0	1	0	0	0	0	0	1	0	0	0	1	0
			RS_GCF_900187025.1	d__Bacteria	p__Firmicutes	c__Bacilli	o__Lactobacillales	f__Listeriaceae	g__Listeria	0	0	0	0	0	0	0	0	0	0	1	1	0	0	0	0	0	0	0	0	0	0	0
			RS_GCF_000819955.1	d__Bacteria	p__Proteobacteria	c__Gammaproteobacteria	o__Enterobacterales	f__Aeromonadaceae	g__Aeromonas	0	0	0	0	0	0	0	0	0	0	0	0	0	0	0	0	0	0	0	0	0	0	0
			GB_GCA_003584705.1	d__Bacteria	p__Firmicutes_A	c__Clostridia	o__Lachnospirales	f__Lachnospiraceae	g__Acetatifactor	0	0	0	0	0	0	0	0	0	0	1	1	0	0	0	0	0	0	0	0	0	0	0
			RS_GCF_001543175.1	d__Bacteria	p__Firmicutes	c__Bacilli	o__Lactobacillales	f__Aerococcaceae	g__Aerococcus	1	0	0	1	0	0	0	0	0	0	1	0	0	0	0	1	0	1	0	0	1	2	0
			GB_GCA_003676145.1	d__Bacteria	p__Proteobacteria	c__Gammaproteobacteria	o__Chromatiales	f__Sedimenticolaceae	g__Thiodiazotropha	0	0	0	0	1	0	0	0	0	0	0	0	0	0	1	0	0	1	0	0	0	1	0
			RS_GCF_000830885.1	d__Bacteria	p__Chloroflexota	c__Dehalococcoidia	o__Dehalococcoidales	f__Dehalococcoidaceae	g__Dehalococcoides	0	0	0	0	1	1	0	0	0	0	0	1	0	0	1	0	1	1	1	0	1	3	0
			RS_GCF_003688935.1	d__Bacteria	p__Actinobacteriota	c__Actinomycetia	o__Mycobacteriales	f__Mycobacteriaceae	g__Corynebacterium	0	0	0	0	0	0	0	0	0	0	0	0	0	0	0	0	0	0	0	0	0	0	0
			GB_GCA_002119605.1	d__Bacteria	p__Firmicutes_A	c__Clostridia	o__Oscillospirales	f__Acutalibacteraceae	g__Caproicibacterium	0	0	1	1	0	1	0	0	0	0	1	1	0	0	0	0	1	1	1	0	1	3	0
			RS_GCF_001436775.1	d__Bacteria	p__Firmicutes	c__Bacilli	o__Lactobacillales	f__Lactobacillaceae	g__Lactobacillus	0	0	0	0	0	0	0	0	0	0	0	1	0	0	0	0	0	0	0	0	0	0	0
			RS_GCF_000473105.1	d__Bacteria	p__Proteobacteria	c__Alphaproteobacteria	o__Rhodobacterales	f__Rhodobacteraceae	g__Phaeobacter	0	0	0	0	0	1	0	0	1	0	0	1	1	1	1	0	1	0	1	1	1	3	0
			RS_GCF_000338875.1	d__Bacteria	p__Proteobacteria	c__Gammaproteobacteria	o__Enterobacterales	f__Vibrionaceae	g__Vibrio	0	0	0	0	0	0	0	0	0	0	0	0	0	0	0	0	0	0	0	0	0	0	0
			RS_GCF_900445835.1	d__Bacteria	p__Proteobacteria	c__Gammaproteobacteria	o__Burkholderiales	f__Burkholderiaceae	g__Bordetella	0	0	0	0	0	0	0	0	0	0	0	0	0	0	0	0	0	0	0	0	0	0	0
			RS_GCF_000284615.1	d__Bacteria	p__Proteobacteria	c__Gammaproteobacteria	o__Pseudomonadales	f__Oleiphilaceae	g__Marinobacter	0	0	0	0	1	1	0	0	0	0	1	1	1	1	1	0	1	1	1	1	1	4	1
			RS_GCF_000696385.1	d__Bacteria	p__Proteobacteria	c__Gammaproteobacteria	o__Enterobacterales	f__Vibrionaceae	g__Vibrio	0	0	0	0	0	0	0	0	0	0	0	0	0	0	0	0	0	0	0	0	0	0	0
			GB_GCA_900455085.1	d__Bacteria	p__Proteobacteria	c__Gammaproteobacteria	o__Enterobacterales	f__Enterobacteriaceae	g__Providencia	0	0	0	0	0	0	0	0	0	0	0	0	0	0	0	0	0	0	0	0	0	0	0
			RS_GCF_003691365.1	d__Bacteria	p__Proteobacteria	c__Alphaproteobacteria	o__Acetobacterales	f__Acetobacteraceae	g__Commensalibacter	0	0	1	1	1	0	0	0	1	0	0	1	1	1	0	0	0	1	0	1	0	2	0
			RS_GCF_009496165.1	d__Bacteria	p__Firmicutes	c__Bacilli	o__Lactobacillales	f__Streptococcaceae	g__Streptococcus	0	0	0	0	0	0	0	0	0	0	0	0	0	0	0	0	0	0	0	0	0	0	0
			RS_GCF_900112375.1	d__Bacteria	p__Proteobacteria	c__Gammaproteobacteria	o__Pseudomonadales	f__Pseudomonadaceae	g__Pseudomonas	0	0	0	0	0	0	0	0	0	0	0	0	0	0	0	0	0	0	0	0	0	0	0
			RS_GCF_002142155.1	d__Bacteria	p__Proteobacteria	c__Gammaproteobacteria	o__Enterobacterales	f__Enterobacteriaceae	g__Gilliamella	0	0	0	0	0	0	0	0	0	0	0	0	0	0	1	0	0	0	0	0	0	0	0
			RS_GCF_900489555.1	d__Bacteria	p__Firmicutes	c__Bacilli	o__Mycoplasmatales	f__Mycoplasmataceae	g__Mycoplasma	0	0	0	0	0	0	0	0	0	0	1	0	0	0	0	0	0	0	0	0	0	0	0
			RS_GCF_001548475.1	d__Bacteria	p__Proteobacteria	c__Gammaproteobacteria	o__Burkholderiales	f__Burkholderiaceae	g__Bordetella	0	0	0	0	0	0	0	0	0	0	0	0	0	1	0	0	0	0	0	0	0	0	0
			RS_GCF_006384255.1	d__Bacteria	p__Proteobacteria	c__Gammaproteobacteria	o__Enterobacterales	f__Pasteurellaceae	g__Haemophilus	0	0	0	0	0	0	0	0	0	0	0	0	0	0	0	0	0	0	0	0	0	0	0
			RS_GCF_000375345.1	d__Bacteria	p__Proteobacteria	c__Gammaproteobacteria	o__Cardiobacteriales	f__Wohlfahrtiimonadaceae	g__Wohlfahrtiimonas	0	0	0	0	0	0	0	0	0	0	0	0	0	0	1	0	0	0	0	0	0	0	0
			GB_GCA_903870145.1	d__Bacteria	p__Proteobacteria	c__Gammaproteobacteria	o__Burkholderiales	f__Burkholderiaceae	g__Limnohabitans_A	0	0	0	0	0	0	0	0	0	0	0	0	0	0	0	0	0	0	0	0	0	0	0
			RS_GCF_000739975.1	d__Bacteria	p__Firmicutes	c__Bacilli	o__Lactobacillales	f__Streptococcaceae	g__Lactococcus	0	0	0	0	0	0	0	0	0	0	0	0	0	0	0	0	0	0	0	0	0	0	0
			RS_GCF_010669225.1	d__Bacteria	p__Firmicutes_C	c__Negativicutes	o__Selenomonadales	f__Selenomonadaceae	g__Megamonas	0	0	1	1	0	1	0	0	0	0	0	1	1	1	0	0	1	1	1	1	1	4	1
			GB_GCA_903852495.1	d__Bacteria	p__Desulfobacterota	c__Desulfuromonadia	o__Geobacterales	f__Pseudopelobacteraceae	g__JACRCG01	0	0	0	0	0	0	0	0	0	0	0	0	0	0	0	0	0	0	0	0	0	0	0
			RS_GCF_000175255.2	d__Bacteria	p__Proteobacteria	c__Alphaproteobacteria	o__Sphingomonadales	f__Sphingomonadaceae	g__Zymomonas	0	0	1	0	1	1	0	0	0	0	0	0	0	1	0	0	1	1	1	0	1	3	0
			GB_GCA_002364085.1	d__Bacteria	p__Bacteroidota	c__Rhodothermia	o__Balneolales	f__Balneolaceae	g__Balneola	0	0	0	0	0	0	0	0	0	0	0	0	0	0	0	0	0	0	0	0	0	0	0
			RS_GCF_000007705.1	d__Bacteria	p__Proteobacteria	c__Gammaproteobacteria	o__Burkholderiales	f__Chromobacteriaceae	g__Chromobacterium	0	0	0	0	1	1	0	0	1	0	0	1	1	1	1	0	1	1	1	1	1	4	1
			GB_GCA_900458895.2	d__Bacteria	p__Firmicutes	c__Bacilli	o__Staphylococcales	f__Staphylococcaceae	g__Staphylococcus	0	0	1	1	0	1	0	0	1	0	1	1	1	1	0	0	1	1	1	1	1	4	1
			RS_GCF_002563895.1	d__Bacteria	p__Proteobacteria	c__Gammaproteobacteria	o__Pseudomonadales	f__Pseudomonadaceae	g__Pseudomonas_E	0	0	0	0	1	1	0	0	1	0	1	1	1	1	0	0	1	1	1	1	1	4	1
			GB_GCA_903871335.1	d__Bacteria	p__Actinobacteriota	c__Acidimicrobiia	o__Acidimicrobiales	f__RAAP-2	g__RAAP-2	0	0	0	0	0	0	0	0	0	0	0	0	0	0	0	0	0	0	0	0	0	0	0
			RS_GCF_000368625.1	d__Bacteria	p__Proteobacteria	c__Gammaproteobacteria	o__Pseudomonadales	f__Moraxellaceae	g__Acinetobacter	0	0	0	0	0	0	0	0	0	0	0	0	0	0	0	0	0	0	0	0	0	0	0
			GB_GCA_903861715.1	d__Bacteria	p__Patescibacteria	c__Paceibacteria	o__Moranbacterales	f__GWC2-37-73	g__CAIPMZ01	0	0	0	0	0	0	0	0	0	0	0	0	0	0	0	0	0	0	0	0	0	0	0
			RS_GCF_900110265.1	d__Bacteria	p__Proteobacteria	c__Gammaproteobacteria	o__Pseudomonadales	f__Halomonadaceae	g__Halomonas	0	0	0	0	0	0	0	0	0	0	0	0	0	0	0	0	0	0	0	0	0	0	0
			RS_GCF_000400365.1	d__Bacteria	p__Proteobacteria	c__Gammaproteobacteria	o__Enterobacterales	f__Vibrionaceae	g__Vibrio	0	0	0	0	0	0	0	0	0	0	0	0	0	0	0	0	0	0	0	0	0	0	0
			RS_GCF_900119795.1	d__Bacteria	p__Bacteroidota	c__Bacteroidia	o__Flavobacteriales	f__Flavobacteriaceae	g__Tenacibaculum	0	0	0	0	1	1	0	1	0	0	0	1	1	1	0	0	1	1	1	1	1	4	1
			RS_GCF_013282725.1	d__Bacteria	p__Proteobacteria	c__Gammaproteobacteria	o__Enterobacterales	f__Enterobacteriaceae	g__Yersinia	0	0	1	0	1	1	0	1	0	1	1	1	1	1	1	0	1	1	1	1	1	4	1
			RS_GCF_000422085.1	d__Bacteria	p__Proteobacteria	c__Gammaproteobacteria	o__Enterobacterales	f__Enterobacteriaceae	g__Serratia	0	0	1	1	1	0	0	0	0	0	1	1	0	0	1	0	0	1	0	1	0	2	0
			RS_GCF_000148585.2	d__Bacteria	p__Firmicutes	c__Bacilli	o__Lactobacillales	f__Streptococcaceae	g__Streptococcus	0	0	1	0	0	0	0	0	0	0	1	0	0	0	0	0	0	1	0	0	0	1	0
			RS_GCF_004101845.1	d__Bacteria	p__Firmicutes	c__Bacilli	o__Lactobacillales	f__Lactobacillaceae	g__Latilactobacillus	0	0	0	1	0	0	0	0	0	0	1	0	0	0	0	0	1	1	0	0	1	2	0
			RS_GCF_000205025.1	d__Bacteria	p__Proteobacteria	c__Gammaproteobacteria	o__Burkholderiales	f__Burkholderiaceae	g__Parasutterella	0	0	0	0	0	0	0	0	0	0	0	0	0	0	0	0	0	0	0	0	0	0	0
			RS_GCF_900476395.1	d__Bacteria	p__Proteobacteria	c__Gammaproteobacteria	o__Xanthomonadales	f__Xanthomonadaceae	g__Xanthomonas	0	0	0	0	0	0	0	0	0	0	0	0	0	0	0	0	0	0	0	0	0	0	0
			RS_GCF_000272045.2	d__Bacteria	p__Proteobacteria	c__Gammaproteobacteria	o__Enterobacterales	f__Vibrionaceae	g__Vibrio	0	0	0	0	0	0	0	0	0	0	0	0	0	0	0	0	0	0	0	0	0	0	0
			RS_GCF_000153925.1	d__Bacteria	p__Firmicutes_A	c__Clostridia	o__Lachnospirales	f__Lachnospiraceae	g__Mediterraneibacter	0	0	0	0	0	0	0	0	0	0	0	0	0	0	0	0	0	0	0	0	0	0	0
			RS_GCF_900116625.1	d__Bacteria	p__Proteobacteria	c__Gammaproteobacteria	o__Enterobacterales	f__Alteromonadaceae	g__Idiomarina	0	0	0	0	0	0	0	0	0	0	0	0	0	0	0	0	0	0	0	0	0	0	0
			GB_GCA_002478045.1	d__Bacteria	p__Bacteroidota	c__Bacteroidia	o__Bacteroidales	f__Muribaculaceae	g__CAG-873	0	0	0	0	0	0	0	0	0	0	0	0	0	0	0	0	0	0	0	0	0	0	0
			RS_GCF_011045835.1	d__Bacteria	p__Proteobacteria	c__Gammaproteobacteria	o__Enterobacterales	f__Enterobacteriaceae	g__Proteus	0	0	1	0	1	1	0	1	0	1	1	1	0	1	1	0	0	1	1	1	0	3	0
			GB_GCA_903835655.1	d__Bacteria	p__Proteobacteria	c__Gammaproteobacteria	o__Burkholderiales	f__Thiobacillaceae	g__PFJX01	0	0	0	0	0	0	0	0	0	0	0	0	0	0	0	0	0	0	0	0	0	0	0
			GB_GCA_014337155.1	d__Bacteria	p__Firmicutes_A	c__Clostridia	o__Lachnospirales	f__Lachnospiraceae	g__CAG-127	0	0	1	0	0	1	0	1	0	0	1	0	1	0	0	0	1	1	1	1	1	4	1
			GB_GCA_903830425.1	d__Bacteria	p__Verrucomicrobiota	c__Verrucomicrobiae	o__Opitutales	f__Opitutaceae	g__Opi-474	0	0	0	0	0	0	0	0	0	0	0	0	0	0	0	0	0	0	0	0	0	0	0
			GB_GCA_001438145.1	d__Bacteria	p__Proteobacteria	c__Gammaproteobacteria	o__Pseudomonadales	f__Pseudohongiellaceae	g__UBA9145	0	0	0	0	0	0	0	0	0	0	0	0	0	0	0	0	0	0	0	0	0	0	0
			RS_GCF_000875895.1	d__Bacteria	p__Firmicutes	c__Bacilli	o__Staphylococcales	f__Staphylococcaceae	g__Staphylococcus	0	0	0	0	0	0	0	0	0	0	0	0	0	0	0	0	0	0	0	0	0	0	0
			RS_GCF_002197985.1	d__Bacteria	p__Proteobacteria	c__Gammaproteobacteria	o__Pseudomonadales	f__Pseudomonadaceae	g__Pseudomonas_D	0	0	0	0	0	1	0	0	0	0	0	0	0	0	0	0	1	0	1	0	1	2	0
			RS_GCF_000160575.1	d__Bacteria	p__Firmicutes	c__Bacilli	o__Lactobacillales	f__Lactobacillaceae	g__Weissella	0	0	0	0	0	0	0	0	0	0	0	0	0	0	0	0	0	0	0	0	0	0	0
			RS_GCF_000024565.1	d__Bacteria	p__Fusobacteriota	c__Fusobacteriia	o__Fusobacteriales	f__Leptotrichiaceae	g__Streptobacillus	0	0	0	0	0	0	0	0	0	0	1	0	0	0	0	0	0	0	0	0	0	0	0
			RS_GCF_002803605.1	d__Bacteria	p__Proteobacteria	c__Gammaproteobacteria	o__Pseudomonadales	f__Moraxellaceae	g__Acinetobacter	0	0	0	0	0	0	0	0	1	0	0	0	0	0	0	0	0	0	0	0	0	0	0
			RS_GCF_014647135.1	d__Bacteria	p__Proteobacteria	c__Gammaproteobacteria	o__Enterobacterales	f__Shewanellaceae	g__Shewanella	0	0	0	0	0	0	0	1	0	0	0	0	0	0	0	0	0	0	0	0	0	0	0
			RS_GCF_000382445.1	d__Bacteria	p__Bacteroidota	c__Bacteroidia	o__Bacteroidales	f__Bacteroidaceae	g__Phocaeicola	0	0	1	0	0	1	0	0	0	0	0	0	1	1	0	0	1	1	1	0	1	3	0
			GB_GCA_900314535.1	d__Bacteria	p__Actinobacteriota	c__Coriobacteriia	o__Coriobacteriales	f__Atopobiaceae	g__UBA7748	0	0	0	0	0	0	0	0	0	0	0	0	0	0	0	0	0	0	0	0	0	0	0
			RS_GCF_001884185.1	d__Bacteria	p__Firmicutes	c__Bacilli	o__Bacillales	f__Bacillaceae_G	g__Bacillus_A	0	0	0	0	0	0	0	0	0	0	0	0	0	0	0	0	0	0	0	0	0	0	0
			RS_GCF_001628715.1	d__Bacteria	p__Proteobacteria	c__Alphaproteobacteria	o__Acetobacterales	f__Acetobacteraceae	g__Acetobacter	0	0	1	0	1	1	0	0	1	0	0	0	1	1	0	0	1	1	1	1	1	4	1
			GB_GCA_900318065.1	d__Bacteria	p__Bacteroidota	c__Bacteroidia	o__Bacteroidales	f__Muribaculaceae	g__Sodaliphilus	0	0	0	0	0	0	0	0	0	0	0	0	0	0	0	0	0	0	0	0	0	0	0
			RS_GCF_004791585.1	d__Bacteria	p__Proteobacteria	c__Alphaproteobacteria	o__Rhizobiales	f__Rhizobiaceae	g__Mesorhizobium	0	0	0	0	0	0	0	0	0	0	0	0	0	0	0	0	0	0	0	0	0	0	0
			GB_GCA_903848955.1	d__Bacteria	p__Proteobacteria	c__Gammaproteobacteria	o__Burkholderiales	f__Rhodocyclaceae	g__Sulfuritalea	0	0	0	0	0	0	0	0	0	0	0	0	0	0	0	0	0	0	0	0	0	0	0
			GB_GCA_000634515.1	d__Bacteria	p__Cyanobacteria	c__Cyanobacteriia	o__PCC-6307	f__Cyanobiaceae	g__Prochlorococcus_A	0	0	0	0	0	0	0	0	0	0	0	0	0	0	0	0	0	0	0	0	0	0	0
			RS_GCF_002706375.1	d__Bacteria	p__Firmicutes	c__Bacilli	o__Lactobacillales	f__Lactobacillaceae	g__Lactobacillus	0	0	0	0	0	0	0	0	0	0	1	1	0	0	0	0	0	0	0	0	0	0	0
			GB_GCA_903916595.1	d__Bacteria	p__Bacteroidota	c__Bacteroidia	o__Bacteroidales	f__FEN-979	g__CAIRDP01	0	0	0	0	0	0	0	0	0	0	0	0	0	0	0	0	0	0	0	0	0	0	0
			GB_GCA_002095305.1	d__Bacteria	p__Proteobacteria	c__Gammaproteobacteria	o__Enterobacterales	f__Enterobacteriaceae	g__Pantoea	0	0	0	0	0	0	0	0	0	0	0	0	0	0	0	0	0	0	0	0	0	0	0
			GB_GCA_902788805.1	d__Bacteria	p__Bacteroidota	c__Bacteroidia	o__Bacteroidales	f__P3	g__UBA1217	0	0	0	0	0	0	0	1	0	0	0	0	0	0	0	0	0	0	0	0	0	0	0
			RS_GCF_003925875.1	d__Bacteria	p__Firmicutes	c__Bacilli	o__Erysipelotrichales	f__Coprobacillaceae	g__Intestinibaculum	0	0	1	1	0	0	0	0	0	0	1	0	0	1	0	0	0	1	0	0	0	1	0
			RS_GCF_000154985.1	d__Bacteria	p__Firmicutes	c__Bacilli	o__Lactobacillales	f__Streptococcaceae	g__Streptococcus	0	0	0	0	0	0	0	0	0	0	1	0	0	0	1	0	0	0	0	0	0	0	0
			RS_GCF_000412675.1	d__Bacteria	p__Proteobacteria	c__Gammaproteobacteria	o__Pseudomonadales	f__Pseudomonadaceae	g__Pseudomonas_E	0	0	0	0	1	1	0	0	1	0	1	1	1	1	0	0	1	1	1	1	1	4	1
			GB_GCA_002378465.1	d__Bacteria	p__Bacteroidota	c__Bacteroidia	o__Flavobacteriales	f__Weeksellaceae	g__Empedobacter	0	0	0	0	0	0	0	0	0	0	0	0	0	0	0	0	0	0	0	0	0	0	0
			RS_GCF_000382065.1	d__Bacteria	p__Proteobacteria	c__Gammaproteobacteria	o__Xanthomonadales	f__Xanthomonadaceae	g__Stenotrophomonas	0	0	0	0	0	0	0	0	0	0	0	0	0	0	0	0	0	0	0	0	0	0	0
			RS_GCF_001006765.1	d__Bacteria	p__Firmicutes	c__Bacilli	o__Staphylococcales	f__Staphylococcaceae	g__Staphylococcus	0	0	0	0	0	1	0	0	0	0	0	0	0	0	0	0	0	0	1	0	0	1	0
			RS_GCF_900106935.1	d__Bacteria	p__Proteobacteria	c__Alphaproteobacteria	o__Rhodobacterales	f__Rhodobacteraceae	g__Sulfitobacter	0	0	0	0	0	0	0	0	0	0	0	0	0	0	0	0	0	0	0	0	0	0	0
			RS_GCF_000012905.2	d__Bacteria	p__Proteobacteria	c__Alphaproteobacteria	o__Rhodobacterales	f__Rhodobacteraceae	g__Cereibacter_A	0	0	1	1	0	0	0	0	0	0	0	0	0	0	0	0	1	1	0	0	1	2	0
			RS_GCF_000744255.1	d__Bacteria	p__Firmicutes	c__Bacilli	o__Lactobacillales	f__Carnobacteriaceae	g__Carnobacterium	0	0	0	0	0	0	0	0	0	0	1	0	0	0	0	0	0	0	0	0	0	0	0
			RS_GCF_900636325.1	d__Bacteria	p__Firmicutes	c__Bacilli	o__Staphylococcales	f__Staphylococcaceae	g__Staphylococcus	0	0	1	1	0	1	0	0	1	0	1	1	1	1	0	0	1	1	1	1	1	4	1
			RS_GCF_001984825.2	d__Bacteria	p__Proteobacteria	c__Gammaproteobacteria	o__Enterobacterales	f__Enterobacteriaceae	g__Enterobacter	0	0	1	1	1	1	0	1	0	1	1	1	0	1	1	0	0	1	1	1	0	3	0
			RS_GCF_014648875.1	d__Bacteria	p__Actinobacteriota	c__Actinomycetia	o__Streptomycetales	f__Streptomycetaceae	g__Streptomyces	0	0	0	0	0	0	0	0	0	0	0	0	0	0	1	0	0	0	0	0	0	0	0
			GB_GCA_002359635.1	d__Bacteria	p__Proteobacteria	c__Gammaproteobacteria	o__Burkholderiales	f__Burkholderiaceae	g__UBA3064	0	0	0	0	0	0	0	0	0	0	0	0	0	0	0	0	0	0	0	0	0	0	0
			RS_GCF_014844275.1	d__Bacteria	p__Proteobacteria	c__Gammaproteobacteria	o__Francisellales	f__Francisellaceae	g__Francisella	1	0	0	0	0	1	0	0	0	0	0	1	1	1	1	1	0	1	1	1	1	4	1
			RS_GCF_009744025.1	d__Bacteria	p__Proteobacteria	c__Alphaproteobacteria	o__Rhizobiales	f__Rhizobiaceae	g__Allorhizobium	0	0	0	0	0	0	0	0	0	0	0	0	0	0	0	0	0	0	0	0	0	0	0
			RS_GCF_003026355.1	d__Bacteria	p__Proteobacteria	c__Gammaproteobacteria	o__Enterobacterales	f__Vibrionaceae	g__Photobacterium	0	0	0	0	0	0	0	0	0	0	0	0	0	0	0	0	0	0	0	0	0	0	0
			GB_GCA_003021505.1	d__Bacteria	p__Cyanobacteria	c__Cyanobacteriia	o__Cyanobacteriales	f__Rubidibacteraceae	g__QS-4-48-99	0	0	0	0	0	0	0	0	0	0	0	0	0	0	0	0	0	0	0	0	0	0	0
			RS_GCF_000187935.1	d__Bacteria	p__Firmicutes	c__Bacilli	o__Lactobacillales	f__Streptococcaceae	g__Streptococcus	0	0	0	0	0	0	0	0	0	0	1	0	0	0	0	0	0	0	0	0	0	0	0
			RS_GCF_001455345.1	d__Bacteria	p__Firmicutes	c__Bacilli	o__Bacillales	f__Bacillaceae_G	g__Bacillus_A	0	0	1	1	0	1	0	0	1	0	1	1	1	1	0	0	1	1	1	1	1	4	1
			RS_GCF_014648795.1	d__Bacteria	p__Actinobacteriota	c__Actinomycetia	o__Streptomycetales	f__Streptomycetaceae	g__Streptomyces	0	0	0	0	0	0	0	0	0	0	0	0	0	0	0	0	0	0	0	0	0	0	0
			RS_GCF_003609975.1	d__Bacteria	p__Firmicutes	c__Bacilli	o__Lactobacillales	f__Streptococcaceae	g__Streptococcus	0	0	0	0	0	0	0	0	0	0	1	0	0	0	0	0	0	0	0	0	0	0	0
			RS_GCF_000173415.1	d__Bacteria	p__Proteobacteria	c__Gammaproteobacteria	o__Enterobacterales	f__Enterobacteriaceae	g__Providencia	0	0	0	0	0	0	0	0	0	0	0	0	0	0	0	0	0	0	0	0	0	0	0
			RS_GCF_002813755.1	d__Bacteria	p__Firmicutes	c__Bacilli	o__Lactobacillales	f__Enterococcaceae	g__Enterococcus_B	0	0	1	1	0	0	0	0	0	0	1	1	0	0	0	0	1	1	0	0	1	2	0
			GB_GCA_003142185.1	d__Bacteria	p__Acidobacteriota	c__Acidobacteriae	o__Bryobacterales	f__Bryobacteraceae	g__Bog-375	0	0	0	0	0	0	0	0	0	0	0	0	0	0	0	0	0	0	0	0	0	0	0
			GB_GCA_900318875.1	d__Bacteria	p__Firmicutes_A	c__Clostridia	o__Lachnospirales	f__Lachnospiraceae	g__CAG-791	0	0	0	0	0	0	0	0	0	0	0	0	0	0	0	0	0	0	0	0	0	0	0
			RS_GCF_000215485.1	d__Bacteria	p__Proteobacteria	c__Alphaproteobacteria	o__Rickettsiales	f__Anaplasmataceae	g__Anaplasma	0	0	0	0	0	0	0	0	0	0	0	0	0	0	0	0	0	0	0	0	0	0	0
			RS_GCF_000020585.3	d__Bacteria	p__Proteobacteria	c__Gammaproteobacteria	o__Enterobacterales	f__Alteromonadaceae	g__Alteromonas	1	0	0	0	1	1	0	1	0	0	0	1	1	1	0	1	0	1	1	1	1	4	1
			RS_GCF_003144535.1	d__Bacteria	p__Proteobacteria	c__Gammaproteobacteria	o__Enterobacterales	f__Enterobacteriaceae	g__Proteus	0	0	0	0	0	0	0	0	0	0	0	0	0	0	0	0	0	0	0	0	0	0	0
			RS_GCF_001675285.1	d__Bacteria	p__Bacteroidota	c__Bacteroidia	o__Flavobacteriales	f__Weeksellaceae	g__Elizabethkingia	0	0	1	1	0	0	0	0	0	0	0	0	0	0	1	0	1	1	0	0	1	2	0
			RS_GCF_001956585.1	d__Bacteria	p__Actinobacteriota	c__Actinomycetia	o__Actinomycetales	f__Actinomycetaceae	g__Actinomyces	0	0	0	0	0	0	0	0	0	0	0	0	0	0	1	0	0	0	0	0	0	0	0
			RS_GCF_001896205.1	d__Bacteria	p__Proteobacteria	c__Gammaproteobacteria	o__Enterobacterales	f__Enterobacteriaceae	g__Edwardsiella	0	0	1	1	1	1	0	0	0	0	1	1	1	0	1	0	0	1	1	1	0	3	0
			RS_GCF_003234365.1	d__Bacteria	p__Actinobacteriota	c__Actinomycetia	o__Actinomycetales	f__Microbacteriaceae	g__Curtobacterium	0	0	0	0	0	0	0	0	0	0	0	0	0	0	0	0	0	0	0	0	0	0	0
			RS_GCF_000211415.1	d__Bacteria	p__Proteobacteria	c__Gammaproteobacteria	o__Enterobacterales	f__Enterobacteriaceae	g__Enterobacter	0	0	0	0	0	0	0	0	0	0	0	0	0	0	0	0	0	0	0	0	0	0	0
			RS_GCF_001598855.1	d__Bacteria	p__Proteobacteria	c__Gammaproteobacteria	o__Enterobacterales	f__Enterobacteriaceae	g__Pluralibacter	0	0	1	1	0	0	0	0	0	0	0	0	0	0	0	0	0	1	0	0	0	1	0
			RS_GCF_012396235.1	d__Bacteria	p__Actinobacteriota	c__Actinomycetia	o__Mycobacteriales	f__Mycobacteriaceae	g__Rhodococcus	0	0	0	0	0	0	0	0	0	0	0	0	0	0	0	0	0	0	0	0	0	0	0
			RS_GCF_000011365.1	d__Bacteria	p__Proteobacteria	c__Alphaproteobacteria	o__Rhizobiales	f__Xanthobacteraceae	g__Bradyrhizobium	0	0	1	0	1	1	0	0	1	0	0	1	1	1	1	0	1	1	1	1	1	4	1
			RS_GCF_000300235.2	d__Bacteria	p__Proteobacteria	c__Alphaproteobacteria	o__Rhodospirillales	f__Thalassospiraceae	g__Thalassospira	0	0	1	0	1	1	0	0	0	0	0	1	0	1	0	0	1	1	1	0	1	3	0
			RS_GCF_014352935.1	d__Bacteria	p__Campylobacterota	c__Campylobacteria	o__Campylobacterales	f__Arcobacteraceae	g__Aliarcobacter	0	0	0	1	1	1	0	0	0	0	1	1	1	1	0	0	0	1	1	1	0	3	0
			RS_GCF_000564995.1	d__Bacteria	p__Actinobacteriota	c__Coriobacteriia	o__Coriobacteriales	f__Atopobiaceae	g__Lancefieldella	0	0	0	0	0	0	0	0	0	0	0	0	0	0	0	0	0	0	0	0	0	0	0
			RS_GCF_003461625.1	d__Bacteria	p__Firmicutes_A	c__Clostridia	o__Lachnospirales	f__Lachnospiraceae	g__Coprococcus	0	0	0	0	0	0	0	1	0	0	0	0	1	1	0	0	0	0	0	1	0	1	0
			GB_GCA_903882525.1	d__Bacteria	p__Proteobacteria	c__Gammaproteobacteria	o__Burkholderiales	f__Methylophilaceae	g__Methylotenera	0	0	0	0	0	0	0	0	0	0	0	0	0	0	0	0	0	0	0	0	0	0	0
			RS_GCF_000200595.1	d__Bacteria	p__Campylobacterota	c__Campylobacteria	o__Campylobacterales	f__Helicobacteraceae	g__Helicobacter_E	0	0	0	0	1	1	0	0	0	0	0	1	1	1	1	0	1	1	1	1	1	4	1
			RS_GCF_002688585.1	d__Bacteria	p__Proteobacteria	c__Alphaproteobacteria	o__Pelagibacterales	f__Pelagibacteraceae	g__Fonsibacter	0	0	1	0	0	0	0	0	0	0	0	1	1	1	1	0	0	1	0	1	0	2	0
			GB_GCA_903834145.1	d__Bacteria	p__Actinobacteriota	c__Actinomycetia	o__Nanopelagicales	f__Nanopelagicaceae	g__QYPT01	0	0	0	0	0	0	0	0	0	0	0	0	0	0	0	0	0	0	0	0	0	0	0
			RS_GCF_900110655.1	d__Bacteria	p__Proteobacteria	c__Gammaproteobacteria	o__Pseudomonadales	f__Pseudomonadaceae	g__Pseudomonas_E	0	0	0	0	0	0	0	0	0	0	0	0	0	0	0	0	0	0	0	0	0	0	0
			RS_GCF_000008205.1	d__Bacteria	p__Firmicutes	c__Bacilli	o__Mycoplasmatales	f__Metamycoplasmataceae	g__Mesomycoplasma	0	0	0	0	0	0	0	0	0	0	0	0	0	0	0	0	0	0	0	0	0	0	0
			GB_GCA_018375265.1	d__Bacteria	p__Campylobacterota	c__Campylobacteria	o__Campylobacterales	f__Campylobacteraceae	g__Campylobacter_A	0	0	0	0	0	0	0	0	0	0	0	0	0	0	0	0	0	0	0	0	0	0	0
			GB_GCA_003162935.1	d__Bacteria	p__Acidobacteriota	c__Acidobacteriae	o__Acidobacteriales	f__SbA1	g__Bog-209	0	0	0	0	0	0	0	0	0	0	0	0	0	0	0	0	0	0	0	0	0	0	0
			RS_GCF_002954725.1	d__Bacteria	p__Proteobacteria	c__Gammaproteobacteria	o__Enterobacterales	f__Vibrionaceae	g__Photobacterium	0	0	0	0	1	0	0	0	0	0	1	1	0	0	1	0	0	1	0	1	0	2	0
			RS_GCF_000022325.1	d__Bacteria	p__Firmicutes_A	c__Thermoanaerobacteria	o__Caldicellulosiruptorales	f__Caldicellulosiruptoraceae	g__Caldicellulosiruptor	0	0	0	0	0	1	0	0	0	0	1	1	1	0	0	0	1	0	1	1	1	3	0
			RS_GCF_000183325.1	d__Bacteria	p__Actinobacteriota	c__Actinomycetia	o__Mycobacteriales	f__Mycobacteriaceae	g__Corynebacterium	0	0	0	0	0	0	0	0	0	0	0	0	0	0	0	0	0	0	0	0	0	0	0
			RS_GCF_900187105.1	d__Bacteria	p__Proteobacteria	c__Gammaproteobacteria	o__Burkholderiales	f__Neisseriaceae	g__Eikenella	0	0	1	1	1	0	0	0	0	0	0	1	1	0	1	0	0	1	0	1	0	2	0
			GB_GCA_902599045.1	d__Bacteria	p__Proteobacteria	c__Alphaproteobacteria	o__HIMB59	f__HIMB59	g__HIMB59	0	0	0	0	0	0	0	0	0	0	0	0	0	0	0	0	0	0	0	0	0	0	0
			RS_GCF_014650275.1	d__Bacteria	p__Actinobacteriota	c__Actinomycetia	o__Streptomycetales	f__Streptomycetaceae	g__Streptomyces	0	0	1	0	0	0	0	0	0	0	0	1	0	0	0	0	0	1	0	0	0	1	0
			GB_GCA_002470125.1	d__Bacteria	p__Proteobacteria	c__Gammaproteobacteria	o__Burkholderiales	f__Gallionellaceae	g__Nitrotoga	0	0	0	0	0	0	0	0	0	0	0	0	0	0	0	0	0	0	0	0	0	0	0
			RS_GCF_000009625.1	d__Bacteria	p__Proteobacteria	c__Alphaproteobacteria	o__Rhizobiales	f__Rhizobiaceae	g__Mesorhizobium	0	0	0	0	0	1	0	0	1	0	0	1	1	1	0	0	1	0	1	1	1	3	0
			RS_GCF_002021815.1	d__Bacteria	p__Proteobacteria	c__Gammaproteobacteria	o__Pseudomonadales	f__Pseudomonadaceae	g__Pseudomonas_E	0	0	0	0	1	1	0	0	1	0	1	1	1	1	0	0	1	1	1	1	1	4	1
			RS_GCF_014635045.1	d__Bacteria	p__Firmicutes	c__Bacilli	o__Staphylococcales	f__Staphylococcaceae	g__Staphylococcus	0	0	0	0	0	0	0	0	0	0	0	0	0	0	0	0	0	0	0	0	0	0	0
			RS_GCF_000312485.1	d__Bacteria	p__Proteobacteria	c__Gammaproteobacteria	o__Enterobacterales	f__Enterobacteriaceae	g__Yersinia	0	0	0	0	0	0	0	0	0	0	0	0	0	0	0	0	0	0	0	0	0	0	0
			RS_GCF_000445425.4	d__Bacteria	p__Spirochaetota	c__Spirochaetia	o__Borreliales	f__Borreliaceae	g__Borrelia	0	0	0	0	0	0	0	0	0	0	0	0	0	0	0	0	0	0	0	0	0	0	0
			RS_GCF_003491325.1	d__Bacteria	p__Firmicutes	c__Bacilli	o__Staphylococcales	f__Staphylococcaceae	g__Staphylococcus	0	0	1	1	0	0	0	0	1	0	1	0	1	1	0	0	1	1	0	1	1	3	0
			RS_GCF_009662475.1	d__Bacteria	p__Proteobacteria	c__Gammaproteobacteria	o__Acidithiobacillales	f__Acidithiobacillaceae	g__Acidithiobacillus	0	0	0	0	1	1	0	0	1	0	0	1	1	1	1	0	1	1	1	1	1	4	1
			RS_GCF_003048675.2	d__Bacteria	p__Campylobacterota	c__Campylobacteria	o__Campylobacterales	f__Campylobacteraceae	g__Campylobacter_A	0	0	1	0	1	1	0	1	0	0	0	1	1	1	1	0	1	1	1	1	1	4	1
			RS_GCF_002156455.1	d__Bacteria	p__Proteobacteria	c__Gammaproteobacteria	o__Enterobacterales	f__Vibrionaceae	g__Vibrio	0	0	0	0	0	0	0	0	0	0	0	0	0	0	0	0	0	0	0	0	0	0	0
			RS_GCF_900460525.1	d__Bacteria	p__Proteobacteria	c__Gammaproteobacteria	o__Enterobacterales	f__Enterobacteriaceae	g__Yersinia	0	0	0	0	0	0	0	0	0	0	0	0	0	0	0	0	0	0	0	0	0	0	0
			RS_GCF_000160055.1	d__Bacteria	p__Firmicutes_C	c__Negativicutes	o__Veillonellales	f__Dialisteraceae	g__Dialister	0	0	1	1	1	0	0	0	0	0	0	0	0	0	0	0	1	1	0	0	1	2	0
			RS_GCF_013394305.1	d__Bacteria	p__Firmicutes	c__Bacilli	o__Lactobacillales	f__Enterococcaceae	g__Enterococcus_B	0	0	1	1	0	0	0	0	0	0	1	1	0	0	0	0	1	1	0	0	1	2	0
			RS_GCF_001436025.1	d__Bacteria	p__Firmicutes	c__Bacilli	o__Lactobacillales	f__Lactobacillaceae	g__Limosilactobacillus	0	0	0	0	0	0	0	0	0	0	0	0	0	0	1	0	0	0	0	0	0	0	0
			RS_GCF_000336575.1	d__Bacteria	p__Proteobacteria	c__Gammaproteobacteria	o__Pseudomonadales	f__Halomonadaceae	g__Halomonas	0	0	1	0	0	0	0	0	0	0	0	1	1	1	0	0	0	1	0	1	0	2	0
			RS_GCF_002443155.1	d__Bacteria	p__Proteobacteria	c__Gammaproteobacteria	o__Burkholderiales	f__Burkholderiaceae	g__Alcaligenes	0	0	0	0	1	1	0	0	0	0	0	1	1	1	1	0	1	1	1	1	1	4	1
			GB_GCA_900317125.1	d__Bacteria	p__Bacteroidota	c__Bacteroidia	o__Bacteroidales	f__P3	g__UBA1711	0	0	0	0	0	0	0	0	0	0	0	0	0	0	0	0	0	0	0	0	0	0	0
			RS_GCF_013267835.1	d__Bacteria	p__Proteobacteria	c__Gammaproteobacteria	o__Burkholderiales	f__Neisseriaceae	g__Neisseria	0	0	1	0	1	1	1	0	1	0	0	1	0	1	1	0	0	1	1	1	0	3	0
			RS_GCF_004683905.1	d__Bacteria	p__Proteobacteria	c__Gammaproteobacteria	o__Pseudomonadales	f__Pseudomonadaceae	g__Pseudomonas_E	0	0	0	0	1	1	0	0	1	0	1	1	1	1	0	0	1	1	1	1	1	4	1
			RS_GCF_003435375.1	d__Bacteria	p__Firmicutes_A	c__Clostridia	o__Lachnospirales	f__Lachnospiraceae	g__Copromonas	0	0	0	0	0	0	0	0	0	0	0	0	0	0	0	0	0	0	0	0	0	0	0
			RS_GCF_001280875.1	d__Bacteria	p__Firmicutes_A	c__Clostridia	o__Lachnospirales	f__Lachnospiraceae	g__Sellimonas	0	0	0	0	0	0	0	0	0	0	0	0	0	0	0	0	0	0	0	0	0	0	0
			RS_GCF_010448615.1	d__Bacteria	p__Proteobacteria	c__Gammaproteobacteria	o__Pseudomonadales	f__Pseudomonadaceae	g__Pseudomonas_E	0	0	0	0	1	1	0	0	1	0	1	1	1	1	0	0	1	1	1	1	1	4	1
			GB_GCA_900317945.1	d__Bacteria	p__Proteobacteria	c__Gammaproteobacteria	o__Enterobacterales	f__Succinivibrionaceae	g__UBA2810	0	0	0	0	0	0	0	0	0	0	0	0	0	0	0	0	0	0	0	0	0	0	0
			RS_GCF_000367345.1	d__Bacteria	p__Proteobacteria	c__Alphaproteobacteria	o__Sphingomonadales	f__Sphingomonadaceae	g__Sphingobium	0	0	0	0	0	0	0	0	0	0	0	0	0	0	0	0	0	0	0	0	0	0	0
			GB_GCA_903953055.1	d__Bacteria	p__Proteobacteria	c__Gammaproteobacteria	o__Burkholderiales	f__Methylophilaceae	g__Methylopumilus_A	0	0	0	0	0	0	0	0	0	0	0	0	0	0	0	0	0	0	0	0	0	0	0
			RS_GCF_001224225.1	d__Bacteria	p__Firmicutes	c__Bacilli	o__Staphylococcales	f__Staphylococcaceae	g__Staphylococcus	0	0	0	0	0	0	0	0	1	0	0	0	1	1	0	0	0	0	0	1	0	1	0
			RS_GCF_902498995.1	d__Bacteria	p__Proteobacteria	c__Gammaproteobacteria	o__Burkholderiales	f__Burkholderiaceae	g__Burkholderia	0	0	0	0	0	0	0	0	0	0	0	0	0	0	0	0	0	0	0	0	0	0	0
			RS_GCF_000764325.1	d__Bacteria	p__Proteobacteria	c__Gammaproteobacteria	o__Enterobacterales	f__Vibrionaceae	g__Vibrio	0	0	1	0	1	1	0	1	0	0	1	1	1	1	1	0	1	1	1	1	1	4	1
			GB_GCA_903838415.1	d__Bacteria	p__Chloroflexota	c__Anaerolineae	o__Anaerolineales	f__EnvOPS12	g__UBA5195	0	0	0	0	0	0	0	0	0	0	0	0	0	0	0	0	0	0	0	0	0	0	0
			RS_GCF_014649875.1	d__Bacteria	p__Actinobacteriota	c__Actinomycetia	o__Streptomycetales	f__Streptomycetaceae	g__Streptomyces	0	0	0	0	0	1	0	0	0	0	0	0	0	0	0	0	0	0	1	0	0	1	0
			RS_GCF_014651235.1	d__Bacteria	p__Firmicutes	c__Bacilli	o__Lactobacillales	f__Lactobacillaceae	g__Leuconostoc	0	0	0	0	0	0	0	0	0	0	0	0	0	0	0	0	0	0	0	0	0	0	0
			GB_GCA_903845935.1	d__Bacteria	p__Proteobacteria	c__Gammaproteobacteria	o__Burkholderiales	f__Burkholderiaceae	g__Rhodoferax	0	0	0	0	0	0	0	0	0	0	0	0	0	0	0	0	0	0	0	0	0	0	0
			GB_GCA_002378565.1	d__Bacteria	p__Bacteroidota	c__Bacteroidia	o__Flavobacteriales	f__Schleiferiaceae	g__UBA3442	0	0	0	0	0	0	0	0	0	0	0	0	0	0	0	0	0	0	0	0	0	0	0
			RS_GCF_000172175.1	d__Bacteria	p__Bacteroidota	c__Bacteroidia	o__Bacteroidales	f__Bacteroidaceae	g__Bacteroides	0	0	0	0	1	0	0	1	0	0	0	1	0	0	0	0	0	1	0	0	0	1	0
			GB_GCA_001555775.1	d__Bacteria	p__Proteobacteria	c__Alphaproteobacteria	o__Sphingomonadales	f__Sphingomonadaceae	g__Blastomonas	0	0	0	0	0	0	0	0	0	0	0	0	0	0	0	0	0	0	0	0	0	0	0
			RS_GCF_002386345.1	d__Bacteria	p__Firmicutes	c__Bacilli	o__Lactobacillales	f__Streptococcaceae	g__Streptococcus	0	0	1	1	0	0	0	0	0	0	1	0	0	0	0	0	1	1	0	0	1	2	0
			RS_GCF_000284375.1	d__Bacteria	p__Proteobacteria	c__Alphaproteobacteria	o__Rhizobiales	f__Xanthobacteraceae	g__Bradyrhizobium	0	0	1	0	1	1	0	0	1	0	0	1	1	1	0	0	1	1	1	1	1	4	1
			RS_GCF_002000985.1	d__Bacteria	p__Firmicutes	c__Bacilli	o__Lactobacillales	f__Streptococcaceae	g__Streptococcus	0	0	1	1	0	0	0	0	0	0	1	1	0	0	0	0	1	1	0	0	1	2	0
			GB_GCA_903871555.1	d__Bacteria	p__Actinobacteriota	c__Actinomycetia	o__Nanopelagicales	f__Nanopelagicaceae	g__AAA044-D11	0	0	0	0	0	0	0	0	0	0	0	0	0	0	0	0	0	0	0	0	0	0	0
			RS_GCF_018918025.1	d__Bacteria	p__Firmicutes_A	c__Clostridia	o__Oscillospirales	f__Oscillospiraceae	g__ER4	0	0	0	0	0	0	0	0	0	0	0	1	0	0	0	0	0	0	0	0	0	0	0
			RS_GCF_002953215.1	d__Bacteria	p__Proteobacteria	c__Gammaproteobacteria	o__Enterobacterales	f__Enterobacteriaceae	g__Mixta	0	0	1	1	1	1	0	1	0	1	1	1	0	1	1	0	0	1	1	1	0	3	0
			GB_GCA_900316365.1	d__Bacteria	p__Firmicutes	c__Bacilli	o__RFN20	f__CAG-826	g__Enteromonas	0	0	0	0	0	0	0	0	0	0	0	0	0	0	0	0	0	0	0	0	0	0	0
			GB_GCA_902636535.1	d__Bacteria	p__Proteobacteria	c__Alphaproteobacteria	o__Rickettsiales	f__Anaplasmataceae	g__Wolbachia	0	0	0	0	0	0	0	0	0	0	0	0	0	0	0	0	0	0	0	0	0	0	0
			GB_GCA_903884235.1	d__Bacteria	p__Proteobacteria	c__Gammaproteobacteria	o__Steroidobacterales	f__Steroidobacteraceae	g__CAIYLH01	0	0	0	0	0	0	0	0	0	0	0	0	0	0	0	0	0	0	0	0	0	0	0
			GB_GCA_900478025.1	d__Bacteria	p__Firmicutes	c__Bacilli	o__Lactobacillales	f__Streptococcaceae	g__Streptococcus	0	0	1	1	0	0	0	0	0	0	1	1	0	0	0	0	1	1	0	0	1	2	0
			RS_GCF_003343245.1	d__Bacteria	p__Proteobacteria	c__Gammaproteobacteria	o__Enterobacterales	f__Enterobacteriaceae	g__Photorhabdus	0	0	1	0	1	1	0	1	0	1	1	1	1	1	0	0	1	1	1	1	1	4	1
			RS_GCF_900142675.1	d__Bacteria	p__Firmicutes	c__Bacilli	o__Bacillales_H	f__Bacillaceae_D	g__Bacillus_H	0	0	0	0	0	0	0	0	0	0	0	0	0	0	0	0	0	0	0	0	0	0	0
			GB_GCA_900317845.1	d__Bacteria	p__Bacteroidota	c__Bacteroidia	o__Bacteroidales	f__UBA932	g__Cryptobacteroides	0	0	0	0	0	0	0	0	0	0	0	0	0	0	0	0	0	0	0	0	0	0	0
			RS_GCF_000299415.1	d__Bacteria	p__Actinobacteriota	c__Acidimicrobiia	o__Acidimicrobiales	f__Microtrichaceae	g__Microthrix	0	0	0	0	0	0	0	0	0	0	0	1	0	0	1	0	0	0	0	0	0	0	0
			RS_GCF_001043025.1	d__Bacteria	p__Proteobacteria	c__Gammaproteobacteria	o__Pseudomonadales	f__Pseudomonadaceae	g__Pseudomonas_E	0	0	0	0	0	0	0	0	0	0	0	0	1	1	0	0	0	0	0	0	0	0	0
			RS_GCF_000164675.2	d__Bacteria	p__Firmicutes	c__Bacilli	o__Lactobacillales	f__Streptococcaceae	g__Streptococcus	0	0	0	0	0	0	0	0	0	0	1	0	0	0	0	0	0	0	0	0	0	0	0
			RS_GCF_001939065.1	d__Bacteria	p__Firmicutes	c__Bacilli	o__Exiguobacterales	f__Exiguobacteraceae	g__Exiguobacterium_A	0	0	0	0	0	0	0	0	0	0	0	1	1	1	0	0	0	0	0	1	0	1	0
			RS_GCF_000020205.1	d__Bacteria	p__Proteobacteria	c__Gammaproteobacteria	o__Burkholderiales	f__Burkholderiaceae	g__Ralstonia	0	0	1	0	1	1	0	0	1	0	0	1	1	1	0	0	1	1	1	1	1	4	1
			RS_GCF_001902145.1	d__Bacteria	p__Proteobacteria	c__Gammaproteobacteria	o__Pseudomonadales	f__Pseudomonadaceae	g__Pseudomonas_E	0	0	0	0	0	0	0	0	0	0	0	0	0	0	0	0	0	0	0	0	0	0	0
			RS_GCF_000802365.1	d__Bacteria	p__Proteobacteria	c__Gammaproteobacteria	o__Xanthomonadales	f__Xanthomonadaceae	g__Xanthomonas	0	0	0	0	0	0	0	0	0	0	0	0	0	0	0	0	0	0	0	0	0	0	0
			GB_GCA_900317285.1	d__Bacteria	p__Bacteroidota	c__Bacteroidia	o__Bacteroidales	f__P3	g__UBA1711	0	0	0	0	0	0	0	0	0	0	0	0	0	0	0	0	0	0	0	0	0	0	0
			RS_GCF_001017575.1	d__Bacteria	p__Campylobacterota	c__Campylobacteria	o__Campylobacterales	f__Campylobacteraceae	g__Campylobacter_D	0	0	1	1	1	1	0	1	0	0	0	1	1	1	1	0	1	1	1	1	1	4	1
			GB_GCA_903885085.1	d__Bacteria	p__Campylobacterota	c__Campylobacteria	o__Campylobacterales	f__Sulfurimonadaceae	g__CAITKP01	0	0	0	0	0	0	0	0	0	0	0	0	0	0	0	0	0	0	0	0	0	0	0
			RS_GCF_013096535.2	d__Bacteria	p__Proteobacteria	c__Alphaproteobacteria	o__Rickettsiales	f__Anaplasmataceae	g__Wolbachia	0	0	0	0	0	0	0	0	0	0	0	0	0	0	0	0	0	0	0	0	0	0	0
			RS_GCF_002993975.1	d__Bacteria	p__Firmicutes	c__Bacilli	o__Lactobacillales	f__Lactobacillaceae	g__Apilactobacillus	0	0	0	0	0	0	0	0	0	0	0	0	0	0	0	0	0	0	0	0	0	0	0
			RS_GCF_000156195.1	d__Bacteria	p__Bacteroidota	c__Bacteroidia	o__Bacteroidales	f__Bacteroidaceae	g__Bacteroides	0	0	0	0	0	0	0	0	0	0	0	0	0	0	0	0	0	0	0	0	0	0	0
			GB_GCA_000436335.1	d__Bacteria	p__Firmicutes_A	c__Clostridia	o__Oscillospirales	f__Acutalibacteraceae	g__CAG-217	0	0	0	0	0	0	0	0	0	0	0	0	0	0	0	0	0	0	0	0	0	0	0
			RS_GCF_000173975.1	d__Bacteria	p__Firmicutes_A	c__Clostridia	o__Lachnospirales	f__Lachnospiraceae	g__Anaerobutyricum	0	0	0	0	0	0	0	0	0	0	0	0	0	0	0	0	0	0	0	0	0	0	0
			RS_GCF_900105195.1	d__Bacteria	p__Actinobacteriota	c__Actinomycetia	o__Mycobacteriales	f__Mycobacteriaceae	g__Rhodococcus	0	0	0	0	0	0	0	0	0	0	0	0	0	0	0	0	0	0	0	0	0	0	0
			RS_GCF_000017425.1	d__Bacteria	p__Firmicutes	c__Bacilli	o__Bacillales	f__Bacillaceae_G	g__Bacillus_A	0	0	1	1	0	1	0	0	1	0	1	1	1	1	0	0	1	1	1	1	1	4	1
			RS_GCF_004791165.1	d__Bacteria	p__Proteobacteria	c__Alphaproteobacteria	o__Rhizobiales	f__Rhizobiaceae	g__Mesorhizobium	0	0	0	0	0	0	0	0	0	0	0	0	0	0	0	0	0	0	0	0	0	0	0
			RS_GCF_008801605.1	d__Bacteria	p__Proteobacteria	c__Gammaproteobacteria	o__Pseudomonadales	f__Pseudomonadaceae	g__Pseudomonas_E	0	0	0	0	0	0	0	0	0	0	0	0	0	0	0	0	0	0	0	0	0	0	0
			RS_GCF_011684115.1	d__Bacteria	p__Proteobacteria	c__Gammaproteobacteria	o__Enterobacterales	f__Enterobacteriaceae	g__Rahnella	0	0	1	1	1	0	0	0	0	0	1	1	0	0	1	0	0	1	0	1	0	2	0
			RS_GCF_000599985.1	d__Bacteria	p__Proteobacteria	c__Gammaproteobacteria	o__Enterobacterales	f__Enterobacteriaceae	g__Gilliamella	0	0	1	1	0	0	0	0	0	0	1	1	0	0	1	0	1	1	0	1	1	3	0
			RS_GCF_002307355.1	d__Bacteria	p__Proteobacteria	c__Gammaproteobacteria	o__Enterobacterales	f__Enterobacteriaceae	g__Pectobacterium	0	0	1	1	1	1	0	1	0	1	1	1	1	1	0	0	1	1	1	1	1	4	1
			RS_GCF_002902755.1	d__Bacteria	p__Firmicutes	c__Bacilli	o__Staphylococcales	f__Staphylococcaceae	g__Mammaliicoccus	0	0	0	0	0	0	0	0	0	0	0	0	0	0	0	0	0	0	0	0	0	0	0
			RS_GCF_002902685.1	d__Bacteria	p__Firmicutes	c__Bacilli	o__Staphylococcales	f__Staphylococcaceae	g__Staphylococcus	0	0	0	0	0	0	0	0	0	0	0	0	0	0	0	0	0	0	0	0	0	0	0
			RS_GCF_002934065.1	d__Bacteria	p__Proteobacteria	c__Gammaproteobacteria	o__Pseudomonadales	f__Pseudomonadaceae	g__Pseudomonas_E	0	0	0	0	1	1	0	0	1	0	1	1	1	1	0	0	1	1	1	1	1	4	1
			RS_GCF_900537995.1	d__Bacteria	p__Firmicutes_A	c__Clostridia	o__Lachnospirales	f__Lachnospiraceae	g__Roseburia	0	0	1	1	0	1	0	0	0	0	1	1	1	0	0	0	1	1	1	1	1	4	1
			RS_GCF_001975225.1	d__Bacteria	p__Proteobacteria	c__Gammaproteobacteria	o__Enterobacterales	f__Enterobacteriaceae	g__Kosakonia	0	0	1	1	1	1	0	1	0	1	1	1	0	1	1	0	0	1	1	1	0	3	0
			RS_GCF_900104635.1	d__Bacteria	p__Firmicutes_A	c__Clostridia	o__Lachnospirales	f__Lachnospiraceae	g__Faecalimonas	0	0	0	0	0	0	0	0	0	0	0	0	0	0	0	0	0	0	0	0	0	0	0
			RS_GCF_004341945.1	d__Bacteria	p__Firmicutes	c__Bacilli	o__Erysipelotrichales	f__Erysipelotrichaceae	g__Longicatena	0	0	0	0	0	0	0	0	0	0	1	1	0	0	1	0	0	0	0	1	0	1	0
			RS_GCF_000368585.1	d__Bacteria	p__Proteobacteria	c__Gammaproteobacteria	o__Pseudomonadales	f__Moraxellaceae	g__Acinetobacter	0	0	0	0	0	1	0	0	0	0	0	0	0	0	0	0	0	0	1	0	0	1	0
			GB_GCA_013349825.1	d__Bacteria	p__Proteobacteria	c__Gammaproteobacteria	o__GCF-002020875	f__GCF-002020875	g__Thiopontia	0	0	0	0	1	0	0	0	0	0	0	1	0	0	0	0	0	1	0	0	0	1	0
			GB_GCA_000831005.1	d__Bacteria	p__Proteobacteria	c__Gammaproteobacteria	o__Pseudomonadales	f__Oleiphilaceae	g__Marinobacter	0	0	0	0	1	1	0	0	0	0	0	1	1	1	1	0	0	1	1	1	0	3	0
			GB_GCA_900316285.1	d__Bacteria	p__Bacteroidota	c__Bacteroidia	o__Bacteroidales	f__Bacteroidaceae	g__Prevotella	0	0	0	0	0	0	0	0	0	0	0	0	0	0	0	0	0	0	0	0	0	0	0
			RS_GCF_000613925.1	d__Bacteria	p__Bacteroidota	c__Bacteroidia	o__Bacteroidales	f__Bacteroidaceae	g__Prevotella	0	0	0	0	0	0	0	0	0	0	0	0	0	0	0	0	0	0	0	0	0	0	0
			RS_GCF_900079995.3	d__Bacteria	p__Proteobacteria	c__Gammaproteobacteria	o__Enterobacterales	f__Enterobacteriaceae	g__Citrobacter	0	0	0	0	0	0	0	0	0	0	0	0	0	0	0	0	0	0	0	0	0	0	0
			RS_GCF_900111835.1	d__Bacteria	p__Proteobacteria	c__Gammaproteobacteria	o__Pseudomonadales	f__Pseudomonadaceae	g__Pseudomonas_F	0	0	0	0	0	0	0	0	0	0	0	0	0	0	0	0	0	0	0	0	0	0	0
			GB_GCA_014649575.1	d__Bacteria	p__Actinobacteriota	c__Actinomycetia	o__Streptomycetales	f__Streptomycetaceae	g__Streptomyces	0	0	0	0	0	0	0	0	0	0	0	1	0	0	0	0	0	0	0	0	0	0	0
			RS_GCF_008016455.1	d__Bacteria	p__Spirochaetota	c__Brachyspirae	o__Brachyspirales	f__Brachyspiraceae	g__Brachyspira	0	0	1	1	0	0	0	1	0	0	0	1	0	0	1	0	1	1	0	1	1	3	0
			RS_GCF_001465595.2	d__Bacteria	p__Proteobacteria	c__Gammaproteobacteria	o__Burkholderiales	f__Burkholderiaceae	g__Pandoraea	0	0	1	0	1	1	0	0	1	0	0	0	1	1	0	0	1	1	1	1	1	4	1
			RS_GCF_006385165.1	d__Bacteria	p__Firmicutes	c__Bacilli	o__Lactobacillales	f__Streptococcaceae	g__Streptococcus	0	0	1	0	0	0	0	0	0	0	1	0	0	0	0	0	0	1	0	0	0	1	0
			RS_GCF_009696075.1	d__Bacteria	p__Firmicutes	c__Bacilli	o__Erysipelotrichales	f__Erysipelotrichaceae	g__Holdemanella	0	0	0	0	0	0	0	0	0	0	0	0	0	0	0	0	0	0	0	0	0	0	0
			RS_GCF_001881565.1	d__Bacteria	p__Firmicutes_A	c__Clostridia	o__Lachnospirales	f__Lachnospiraceae	g__Eisenbergiella	0	0	0	0	0	0	0	0	0	0	1	0	0	0	1	0	0	0	0	0	0	0	0
			RS_GCF_001028665.1	d__Bacteria	p__Proteobacteria	c__Gammaproteobacteria	o__Burkholderiales	f__Burkholderiaceae	g__Burkholderia	0	0	1	0	1	1	0	0	1	0	0	0	1	1	1	0	1	1	1	1	1	4	1
			RS_GCF_019242955.1	d__Bacteria	p__Proteobacteria	c__Gammaproteobacteria	o__Enterobacterales	f__Enterobacteriaceae	g__Morganella	0	0	1	0	1	1	0	1	0	1	1	1	0	1	1	0	0	1	1	1	0	3	0
			RS_GCF_001098625.1	d__Bacteria	p__Proteobacteria	c__Gammaproteobacteria	o__Enterobacterales	f__Enterobacteriaceae	g__Yersinia	0	0	0	0	0	0	0	0	0	0	0	0	0	0	0	0	0	0	0	0	0	0	0
			RS_GCF_000428105.1	d__Bacteria	p__Bacteroidota	c__Bacteroidia	o__Bacteroidales	f__Bacteroidaceae	g__Bacteroides	0	0	0	0	0	0	0	0	0	0	0	0	0	0	0	0	0	0	0	0	0	0	0
			GB_GCA_000011445.1	d__Bacteria	p__Firmicutes	c__Bacilli	o__Mycoplasmatales	f__Mycoplasmataceae	g__Mycoplasma	0	0	0	0	0	0	0	0	0	0	1	0	0	0	0	0	0	0	0	0	0	0	0
			RS_GCF_000026005.1	d__Bacteria	p__Proteobacteria	c__Alphaproteobacteria	o__Rickettsiales	f__Anaplasmataceae	g__Ehrlichia	0	0	1	0	1	1	0	0	1	0	0	0	0	1	0	0	0	1	1	0	0	2	0
			GB_GCA_003045825.1	d__Bacteria	p__Bacteroidota	c__Bacteroidia	o__Flavobacteriales	f__Schleiferiaceae	g__UBA10364	0	0	0	0	0	0	0	0	0	0	0	0	0	0	0	0	0	0	0	0	0	0	0
			RS_GCF_003011125.1	d__Bacteria	p__Cyanobacteria	c__Cyanobacteriia	o__PCC-6307	f__Cyanobiaceae	g__Synechococcus_D	0	0	0	0	0	0	0	0	0	0	0	0	0	0	0	0	0	0	0	0	0	0	0
			GB_GCA_903825035.1	d__Bacteria	p__Actinobacteriota	c__Acidimicrobiia	o__Acidimicrobiales	f__RAAP-2	g__RAAP-2	0	0	0	0	0	0	0	0	0	0	0	0	0	0	0	0	0	0	0	0	0	0	0
			RS_GCF_004283785.1	d__Bacteria	p__Firmicutes	c__Bacilli	o__Lactobacillales	f__Streptococcaceae	g__Streptococcus	0	0	0	0	0	0	0	0	0	0	0	0	0	0	0	0	0	0	0	0	0	0	0
			GB_GCA_002451435.1	d__Bacteria	p__Actinobacteriota	c__Actinomycetia	o__Actinomycetales	f__Bifidobacteriaceae	g__Bifidobacterium	0	0	0	0	0	0	0	0	0	0	0	0	0	0	0	0	0	0	0	0	0	0	0
			RS_GCF_000272405.2	d__Bacteria	p__Proteobacteria	c__Gammaproteobacteria	o__Enterobacterales	f__Vibrionaceae	g__Vibrio	0	0	0	0	0	0	0	0	0	0	0	0	0	0	0	0	0	0	0	0	0	0	0
			RS_GCF_001595725.1	d__Bacteria	p__Firmicutes	c__Bacilli	o__Bacillales	f__Bacillaceae_G	g__Bacillus_A	0	0	1	1	0	1	0	0	1	0	1	1	1	1	0	0	1	1	1	1	1	4	1
			RS_GCF_000160615.1	d__Bacteria	p__Actinobacteriota	c__Actinomycetia	o__Actinomycetales	f__Actinomycetaceae	g__Mobiluncus	0	0	0	0	0	0	0	0	0	0	0	0	0	0	0	0	0	0	0	0	0	0	0
			RS_GCF_005844325.1	d__Bacteria	p__Actinobacteriota	c__Coriobacteriia	o__Coriobacteriales	f__Coriobacteriaceae	g__Collinsella	0	0	0	0	0	0	0	0	0	0	0	0	0	0	0	0	0	0	0	0	0	0	0
			GB_GCA_900469475.1	d__Bacteria	p__Proteobacteria	c__Alphaproteobacteria	o__Rhizobiales	f__Rhizobiaceae	g__Rhizobium	0	0	0	0	0	0	0	0	0	0	0	0	0	0	0	0	0	0	0	0	0	0	0
			GB_GCA_016699815.1	d__Bacteria	p__Bacteroidota	c__Bacteroidia	o__Chitinophagales	f__Chitinophagaceae	g__Ferruginibacter	0	0	0	0	1	0	0	0	0	0	0	1	0	0	0	0	0	1	0	0	0	1	0
			RS_GCF_900103225.1	d__Bacteria	p__Proteobacteria	c__Gammaproteobacteria	o__Pseudomonadales	f__Pseudomonadaceae	g__Pseudomonas_E	0	0	0	0	0	0	0	0	0	0	0	0	0	0	0	0	0	0	0	0	0	0	0
			RS_GCF_000244815.1	d__Bacteria	p__Spirochaetota	c__Leptospirae	o__Leptospirales	f__Leptospiraceae	g__Leptospira	0	0	0	0	0	0	0	0	0	0	0	0	0	0	0	0	0	0	0	0	0	0	0
			GB_GCA_000634215.1	d__Bacteria	p__Cyanobacteria	c__Cyanobacteriia	o__PCC-6307	f__Cyanobiaceae	g__Prochlorococcus_A	0	0	0	0	1	1	0	0	1	0	0	0	1	0	1	0	0	1	1	1	0	3	0
			RS_GCF_900460345.1	d__Bacteria	p__Actinobacteriota	c__Actinomycetia	o__Actinomycetales	f__Actinomycetaceae	g__Trueperella	0	0	0	0	0	0	0	0	0	0	0	0	0	0	0	0	0	0	0	0	0	0	0
			RS_GCF_003201875.1	d__Bacteria	p__Firmicutes_A	c__Clostridia	o__Lachnospirales	f__Lachnospiraceae	g__Hungatella	0	0	1	1	0	0	0	0	0	0	0	1	0	0	1	0	1	1	0	0	1	2	0
			RS_GCF_002095575.1	d__Bacteria	p__Proteobacteria	c__Gammaproteobacteria	o__Enterobacterales	f__Enterobacteriaceae	g__Pantoea	0	0	0	0	0	0	0	0	0	0	0	0	0	0	0	0	0	0	0	0	0	0	0
			RS_GCF_002723935.1	d__Bacteria	p__Proteobacteria	c__Alphaproteobacteria	o__Acetobacterales	f__Acetobacteraceae	g__Gluconobacter_A	0	0	1	0	0	1	0	0	0	0	0	0	0	0	0	0	0	1	1	0	0	2	0
			GB_GCA_004020645.1	d__Bacteria	p__Proteobacteria	c__Alphaproteobacteria	o__Rhizobiales	f__Rhizobiaceae	g__Mesorhizobium	0	0	0	0	0	0	0	0	0	0	0	0	0	0	0	0	0	0	0	0	0	0	0
			RS_GCF_900111895.1	d__Bacteria	p__Proteobacteria	c__Gammaproteobacteria	o__Pseudomonadales	f__Pseudomonadaceae	g__Pseudomonas_E	0	0	0	0	0	0	0	0	0	0	0	0	0	0	1	0	0	0	0	0	0	0	0
			RS_GCF_000153885.1	d__Bacteria	p__Firmicutes_A	c__Clostridia	o__Lachnospirales	f__Lachnospiraceae	g__Eubacterium_G	0	0	0	0	0	0	0	0	0	0	0	0	0	0	0	0	0	0	0	0	0	0	0
			GB_GCA_902756775.1	d__Bacteria	p__Firmicutes_A	c__Clostridia	o__Lachnospirales	f__Lachnospiraceae	g__Bilifractor	0	0	0	0	0	0	0	0	0	0	0	0	0	0	0	0	0	0	0	0	0	0	0
			RS_GCF_000379925.1	d__Bacteria	p__Bacteroidota	c__Bacteroidia	o__Bacteroidales	f__Porphyromonadaceae	g__Porphyromonas_A	0	0	0	0	0	0	0	0	0	0	0	0	0	0	0	0	0	0	0	0	0	0	0
			GB_GCA_900473245.1	d__Bacteria	p__Proteobacteria	c__Alphaproteobacteria	o__Rhizobiales	f__Rhizobiaceae	g__Allorhizobium	0	0	0	0	0	0	0	0	0	0	0	0	0	0	0	0	0	0	0	0	0	0	0
			RS_GCF_900636575.1	d__Bacteria	p__Firmicutes	c__Bacilli	o__Lactobacillales	f__Streptococcaceae	g__Streptococcus	0	0	0	0	0	0	0	0	0	0	1	0	0	0	0	0	0	0	0	0	0	0	0
			RS_GCF_007990715.1	d__Bacteria	p__Actinobacteriota	c__Actinomycetia	o__Mycobacteriales	f__Mycobacteriaceae	g__Nocardia	0	0	0	0	0	0	0	0	0	0	0	0	0	0	0	0	0	0	0	0	0	0	0
			GB_GCA_001642945.1	d__Bacteria	p__Proteobacteria	c__Alphaproteobacteria	o__Rhodobacterales	f__Rhodobacteraceae	g__LGRT01	0	0	0	0	0	0	0	0	0	0	0	0	0	0	0	0	0	0	0	0	0	0	0
			RS_GCF_013004645.1	d__Bacteria	p__Proteobacteria	c__Gammaproteobacteria	o__Xanthomonadales	f__Xanthomonadaceae	g__Stenotrophomonas	0	0	0	0	0	0	0	0	0	0	0	0	0	0	0	0	0	0	0	0	0	0	0
			GB_GCA_903855995.1	d__Bacteria	p__Verrucomicrobiota	c__Verrucomicrobiae	o__Opitutales	f__UBA953	g__UBA953	0	0	0	0	0	0	0	0	0	0	0	0	0	0	0	0	0	0	0	0	0	0	0
			GB_GCA_003139355.1	d__Bacteria	p__Actinobacteriota	c__Acidimicrobiia	o__Acidimicrobiales	f__Bog-793	g__Fen-455	0	0	0	0	0	0	0	0	0	0	0	0	0	0	0	0	0	0	0	0	0	0	0
			GB_GCA_902613455.1	d__Bacteria	p__Proteobacteria	c__Gammaproteobacteria	o__SAR86	f__AG-339-G14	g__AG-339-G14	0	0	0	0	0	0	0	0	0	0	0	0	1	1	1	0	0	0	0	1	0	1	0
			RS_GCF_004346095.1	d__Bacteria	p__Firmicutes_A	c__Clostridia	o__Lachnospirales	f__Lachnospiraceae	g__Faecalimonas	0	0	0	0	0	1	0	0	0	0	0	0	0	0	0	0	0	0	1	0	0	1	0
			RS_GCF_000299235.1	d__Bacteria	p__Nitrospirota_A	c__Leptospirillia	o__Leptospirillales	f__Leptospirillaceae	g__Leptospirillum_A	0	0	0	0	1	1	0	0	1	0	0	1	1	0	0	0	0	1	1	1	0	3	0
			RS_GCF_003471165.1	d__Bacteria	p__Firmicutes_A	c__Clostridia	o__Lachnospirales	f__Lachnospiraceae	g__Blautia_A	0	0	0	0	0	0	0	1	0	0	0	0	0	0	0	0	0	0	0	0	0	0	0
			RS_GCF_002284565.1	d__Bacteria	p__Proteobacteria	c__Alphaproteobacteria	o__Rhizobiales	f__Rhizobiaceae	g__Mesorhizobium	0	0	0	0	0	0	0	0	0	0	0	0	0	0	0	0	0	0	0	0	0	0	0
			RS_GCF_002356095.1	d__Bacteria	p__Proteobacteria	c__Gammaproteobacteria	o__Pseudomonadales	f__Pseudomonadaceae	g__Pseudomonas_E	0	0	0	0	1	1	0	0	1	0	1	1	1	1	0	0	1	1	1	1	1	4	1
			GB_GCA_900319685.1	d__Bacteria	p__Bacteroidota	c__Bacteroidia	o__Bacteroidales	f__UBA932	g__Cryptobacteroides	0	0	0	0	0	0	0	0	0	0	0	0	0	0	0	0	0	0	0	0	0	0	0
			GB_GCA_903952205.1	d__Bacteria	p__Desulfobacterota	c__Desulfomonilia	o__Desulfomonilales	f__Desulfomonilaceae	g__CAJBEZ01	0	0	0	0	0	0	0	0	0	0	0	0	0	0	0	0	0	0	0	0	0	0	0
			RS_GCF_900116445.1	d__Bacteria	p__Proteobacteria	c__Gammaproteobacteria	o__Burkholderiales	f__Burkholderiaceae	g__Paraburkholderia	0	0	0	0	0	0	0	0	0	0	0	0	0	0	0	0	0	0	0	0	0	0	0
			GB_GCA_003514385.1	d__Bacteria	p__Firmicutes_A	c__Clostridia	o__Oscillospirales	f__Acutalibacteraceae	g__CAG-177	0	0	0	0	0	0	0	0	0	0	0	0	0	0	0	0	0	0	0	0	0	0	0
			RS_GCF_009828015.1	d__Bacteria	p__Proteobacteria	c__Alphaproteobacteria	o__Sphingomonadales	f__Sphingomonadaceae	g__Qipengyuania	0	0	0	0	0	0	0	0	0	0	0	0	0	0	0	0	0	0	0	0	0	0	0
			GB_GCA_002298665.1	d__Bacteria	p__Verrucomicrobiota	c__Kiritimatiellae	o__RFP12	f__UBA1067	g__UBA1067	0	0	0	0	0	0	0	0	0	0	0	0	0	0	0	0	0	0	0	0	0	0	0
			GB_GCA_900552525.1	d__Bacteria	p__Cyanobacteria	c__Vampirovibrionia	o__Gastranaerophilales	f__Gastranaerophilaceae	g__CAG-196	0	0	0	0	0	0	0	0	0	0	0	0	0	0	0	0	0	0	0	0	0	0	0
			GB_GCA_900316645.1	d__Bacteria	p__Bacteroidota	c__Bacteroidia	o__Bacteroidales	f__Bacteroidaceae	g__Prevotella	0	0	0	0	0	0	0	0	0	0	0	0	0	0	0	0	0	0	0	0	0	0	0
			GB_GCA_903869725.1	d__Bacteria	p__Proteobacteria	c__Alphaproteobacteria	o__Pelagibacterales	f__Pelagibacteraceae	g__Fonsibacter	0	0	0	0	0	0	0	0	0	0	0	0	0	0	0	0	0	0	0	0	0	0	0
			GB_GCA_000332645.1	d__Bacteria	p__Firmicutes	c__Bacilli	o__Bacillales	f__Bacillaceae	g__Bacillus	0	0	0	1	0	0	0	0	0	0	0	0	0	0	0	0	1	1	0	0	1	2	0
			RS_GCF_000210575.1	d__Bacteria	p__Bacteroidota	c__Bacteroidia	o__Bacteroidales	f__Rikenellaceae	g__Alistipes	0	0	0	0	0	0	0	0	0	0	0	0	0	0	0	0	0	0	0	0	0	0	0
			RS_GCF_001404875.1	d__Bacteria	p__Firmicutes_A	c__Clostridia	o__Lachnospirales	f__Lachnospiraceae	g__Dorea_A	0	0	0	0	0	1	0	0	0	0	0	0	0	0	0	0	0	0	1	0	0	1	0
			RS_GCF_900113545.1	d__Bacteria	p__Proteobacteria	c__Gammaproteobacteria	o__Burkholderiales	f__Neisseriaceae	g__Neisseria	0	0	0	0	0	0	0	0	0	0	0	0	0	0	0	0	0	0	0	0	0	0	0
			RS_GCF_900094565.1	d__Bacteria	p__Proteobacteria	c__Alphaproteobacteria	o__Rhizobiales	f__Rhizobiaceae	g__Rhizobium	0	0	0	0	0	0	0	0	0	0	0	0	0	0	0	0	0	0	0	0	0	0	0
			RS_GCF_900101175.1	d__Bacteria	p__Proteobacteria	c__Gammaproteobacteria	o__Xanthomonadales	f__Xanthomonadaceae	g__Stenotrophomonas	0	0	0	0	0	0	0	0	0	0	0	0	0	0	0	0	0	0	0	0	0	0	0
			RS_GCF_009870755.1	d__Bacteria	p__Firmicutes	c__Bacilli	o__Lactobacillales	f__Streptococcaceae	g__Streptococcus	0	0	0	0	0	0	0	0	0	0	1	0	0	0	1	0	0	0	0	0	0	0	0
			RS_GCF_000702065.1	d__Bacteria	p__Firmicutes	c__Bacilli	o__Erysipelotrichales	f__Coprobacillaceae	g__Kandleria	0	0	0	0	0	0	0	0	0	0	1	0	0	0	1	0	0	0	0	0	0	0	0
			RS_GCF_000738435.1	d__Bacteria	p__Proteobacteria	c__Alphaproteobacteria	o__Rhodobacterales	f__Rhodobacteraceae	g__Planktomarina	0	0	0	0	0	0	0	0	0	0	0	0	0	0	1	0	0	0	0	0	0	0	0
			GB_GCA_002696735.1	d__Bacteria	p__Proteobacteria	c__Gammaproteobacteria	o__Nitrosococcales	f__Methylophagaceae	g__Methylophaga	0	0	0	0	0	0	0	0	0	0	0	0	0	0	0	0	0	0	0	0	0	0	0
			RS_GCF_001808955.1	d__Bacteria	p__Actinobacteriota	c__Actinomycetia	o__Actinomycetales	f__Micrococcaceae	g__Rothia	0	0	0	0	0	0	0	0	0	0	0	0	0	0	0	0	0	0	0	0	0	0	0
			GB_GCA_903846025.1	d__Bacteria	p__Proteobacteria	c__Gammaproteobacteria	o__Burkholderiales	f__Burkholderiaceae	g__Polynucleobacter	0	0	0	0	0	0	0	0	0	0	0	0	0	0	0	0	0	0	0	0	0	0	0
			RS_GCF_002201515.1	d__Bacteria	p__Bacteroidota	c__Bacteroidia	o__Bacteroidales	f__Muribaculaceae	g__Muribaculum	0	0	1	0	1	1	0	1	0	0	0	1	1	1	0	0	1	1	1	1	1	4	1
			RS_GCF_000341505.1	d__Bacteria	p__Proteobacteria	c__Gammaproteobacteria	o__Enterobacterales	f__Enterobacteriaceae	g__Edwardsiella	0	0	0	0	0	0	0	0	0	0	0	0	0	0	0	0	0	0	0	0	0	0	0
			RS_GCF_009696065.1	d__Bacteria	p__Firmicutes_A	c__Clostridia	o__Lachnospirales	f__Lachnospiraceae	g__Oliverpabstia	0	0	0	0	0	0	0	0	0	0	0	0	1	1	0	0	0	0	0	0	0	0	0
			RS_GCF_003952425.1	d__Bacteria	p__Proteobacteria	c__Alphaproteobacteria	o__Rhizobiales	f__Rhizobiaceae	g__Mesorhizobium	0	0	0	0	0	1	0	0	1	0	0	1	1	1	0	0	1	0	1	1	1	3	0
			GB_GCA_002781365.1	d__Bacteria	p__Campylobacterota	c__Campylobacteria	o__Campylobacterales	f__Sulfurimonadaceae	g__Sulfurimonas	0	0	0	0	0	0	0	0	0	0	0	1	0	0	0	0	0	0	0	0	0	0	0
			RS_GCF_900105325.1	d__Bacteria	p__Proteobacteria	c__Gammaproteobacteria	o__Pseudomonadales	f__Pseudomonadaceae	g__Pseudomonas_E	0	0	0	0	0	1	0	0	0	0	1	0	0	0	0	0	0	0	1	0	0	1	0
			RS_GCF_009696165.1	d__Bacteria	p__Firmicutes	c__Bacilli	o__Erysipelotrichales	f__Erysipelotrichaceae	g__Bulleidia	0	0	0	0	0	0	0	0	0	0	1	1	0	0	1	0	0	0	0	1	0	1	0
			RS_GCF_000754225.1	d__Bacteria	p__Proteobacteria	c__Gammaproteobacteria	o__Pseudomonadales	f__Halomonadaceae	g__Cobetia	0	0	0	0	1	1	0	0	1	0	0	0	0	0	0	0	0	1	1	0	0	2	0
			GB_GCA_903887775.1	d__Bacteria	p__Bacteroidota	c__Bacteroidia	o__Bacteroidales	f__FEN-979	g__CAIRDP01	0	0	0	0	0	0	0	0	0	0	0	0	0	0	0	0	0	0	0	0	0	0	0
			GB_GCA_900314915.1	d__Bacteria	p__Bacteroidota	c__Bacteroidia	o__Bacteroidales	f__Bacteroidaceae	g__Prevotella	0	0	0	0	0	0	0	0	0	0	0	0	0	0	0	0	0	0	0	0	0	0	0
			RS_GCF_002939185.1	d__Bacteria	p__Proteobacteria	c__Gammaproteobacteria	o__Enterobacterales	f__Enterobacteriaceae	g__Enterobacter	0	0	0	0	1	0	0	0	0	0	1	1	0	0	0	0	0	1	0	0	0	1	0
			GB_GCA_000999465.1	d__Bacteria	p__Patescibacteria	c__Paceibacteria	o__UBA9983_A	f__UBA9973	g__UBA9973	0	0	0	0	0	0	0	0	0	0	0	0	0	0	0	0	0	0	0	0	0	0	0
			RS_GCF_001542405.1	d__Bacteria	p__Proteobacteria	c__Alphaproteobacteria	o__Rhizobiales	f__Rhizobiaceae	g__Rhizobium	0	0	0	0	0	0	0	0	0	0	0	0	0	0	0	0	0	0	0	0	0	0	0
			RS_GCF_001277805.1	d__Bacteria	p__Firmicutes	c__Bacilli	o__Bacillales	f__Anoxybacillaceae	g__Geobacillus	0	0	0	0	0	0	0	0	0	0	0	0	0	0	0	0	0	0	0	0	0	0	0
			GB_GCA_903842675.1	d__Bacteria	p__Actinobacteriota	c__Actinomycetia	o__Nanopelagicales	f__Nanopelagicaceae	g__AAA044-D11	0	0	0	0	0	0	0	0	0	0	0	0	0	0	0	0	0	0	0	0	0	0	0
			RS_GCF_000829055.1	d__Bacteria	p__Firmicutes	c__Bacilli	o__Lactobacillales	f__Lactobacillaceae	g__Lacticaseibacillus	0	0	0	0	0	0	0	0	0	0	1	0	0	0	0	0	0	0	0	0	0	0	0
			RS_GCF_003667225.1	d__Bacteria	p__Actinobacteriota	c__Actinomycetia	o__Actinomycetales	f__Micrococcaceae	g__Kocuria	0	0	0	0	0	0	0	0	0	0	0	0	0	0	0	0	0	0	0	0	0	0	0
			GB_GCA_003453595.1	d__Bacteria	p__Patescibacteria	c__ABY1	o__SG8-24	f__UBA9934	g__UBA9934	0	0	0	0	0	0	0	0	0	0	0	0	0	0	1	0	0	0	0	0	0	0	0
			RS_GCF_018141665.1	d__Bacteria	p__Proteobacteria	c__Alphaproteobacteria	o__Rickettsiales	f__Anaplasmataceae	g__Wolbachia	0	0	0	0	0	0	0	0	0	0	0	0	0	0	0	0	0	0	0	0	0	0	0
			RS_GCF_000308555.1	d__Bacteria	p__Actinobacteriota	c__Actinomycetia	o__Mycobacteriales	f__Mycobacteriaceae	g__Nocardia	0	0	0	0	0	0	0	0	0	0	0	0	0	0	0	0	0	0	0	0	0	0	0
			RS_GCF_016743075.1	d__Bacteria	p__Proteobacteria	c__Gammaproteobacteria	o__Burkholderiales	f__Burkholderiaceae	g__Ralstonia	0	0	1	0	1	1	0	0	1	0	0	1	1	1	0	0	1	1	1	1	1	4	1
			RS_GCF_000011485.1	d__Bacteria	p__Cyanobacteria	c__Cyanobacteriia	o__PCC-6307	f__Cyanobiaceae	g__Prochlorococcus_C	0	0	0	0	1	1	0	0	1	0	0	1	1	1	0	0	1	1	1	1	1	4	1
			RS_GCF_001598815.1	d__Bacteria	p__Proteobacteria	c__Alphaproteobacteria	o__Sphingomonadales	f__Sphingomonadaceae	g__Sphingopyxis	0	0	0	0	0	0	0	0	0	0	0	0	0	0	0	0	0	0	0	0	0	0	0
			RS_GCF_002902265.1	d__Bacteria	p__Firmicutes	c__Bacilli	o__Staphylococcales	f__Staphylococcaceae	g__Mammaliicoccus	0	0	0	0	0	0	0	0	0	0	0	0	0	0	0	0	0	0	0	0	0	0	0
			RS_GCF_000270185.1	d__Bacteria	p__Firmicutes	c__Bacilli	o__Lactobacillales	f__Enterococcaceae	g__Melissococcus	0	0	1	1	0	0	0	0	0	0	1	0	0	0	0	0	1	1	0	0	1	2	0
			GB_GCA_004346725.1	d__Bacteria	p__Proteobacteria	c__Gammaproteobacteria	o__Enterobacterales	f__Enterobacteriaceae	g__Phytobacter	0	0	0	0	0	0	0	0	0	0	0	0	0	0	0	0	0	0	0	0	0	0	0
			GB_GCA_900314565.1	d__Bacteria	p__Firmicutes_A	c__Clostridia	o__Lachnospirales	f__Lachnospiraceae	g__UBA1066	0	0	0	0	0	0	0	0	0	0	0	0	0	0	0	0	0	0	0	0	0	0	0
			RS_GCF_000760735.1	d__Bacteria	p__Actinobacteriota	c__Actinomycetia	o__Mycobacteriales	f__Mycobacteriaceae	g__Rhodococcus_B	0	0	0	0	0	0	0	0	0	0	0	0	0	0	0	0	0	0	0	0	0	0	0
			GB_GCA_903878415.1	d__Bacteria	p__Actinobacteriota	c__Actinomycetia	o__Nanopelagicales	f__Nanopelagicaceae	g__UBA7398	0	0	0	0	0	0	0	0	0	0	0	0	0	0	0	0	0	0	0	0	0	0	0
			RS_GCF_000008765.1	d__Bacteria	p__Firmicutes_A	c__Clostridia	o__Clostridiales	f__Clostridiaceae	g__Clostridium_S	0	0	1	1	0	1	0	0	0	0	1	1	1	1	0	0	1	1	1	1	1	4	1
			RS_GCF_003626995.1	d__Bacteria	p__Proteobacteria	c__Gammaproteobacteria	o__Pseudomonadales	f__Pseudomonadaceae	g__Pseudomonas_E	0	0	0	0	1	1	0	0	1	0	1	1	1	1	0	0	1	1	1	1	1	4	1
			RS_GCF_001894945.1	d__Bacteria	p__Actinobacteriota	c__Actinomycetia	o__Mycobacteriales	f__Mycobacteriaceae	g__Rhodococcus	0	0	0	0	0	0	0	0	0	0	0	0	0	0	1	0	0	0	0	0	0	0	0
			RS_GCF_011067105.1	d__Bacteria	p__Deinococcota	c__Deinococci	o__Deinococcales	f__Deinococcaceae	g__Deinococcus	0	0	0	0	0	0	0	0	0	0	0	1	0	0	1	0	0	0	0	0	0	0	0
			GB_GCA_002407675.1	d__Bacteria	p__Firmicutes_A	c__Clostridia	o__Oscillospirales	f__Acutalibacteraceae	g__Caproicibacter	0	0	0	0	0	0	0	0	0	0	0	0	0	0	0	0	0	0	0	0	0	0	0
			GB_GCA_001914695.1	d__Bacteria	p__Proteobacteria	c__Gammaproteobacteria	o__Steroidobacterales	f__Steroidobacteraceae	g__13-2-20CM-66-19	0	0	0	0	1	0	0	0	0	0	0	1	0	0	0	0	0	1	0	0	0	1	0
			GB_GCA_002339125.1	d__Bacteria	p__Proteobacteria	c__Gammaproteobacteria	o__Enterobacterales	f__Alteromonadaceae	g__Alteromonas	0	0	0	0	0	0	0	0	0	0	0	0	0	0	0	0	0	0	0	0	0	0	0
			RS_GCF_000196015.1	d__Bacteria	p__Proteobacteria	c__Gammaproteobacteria	o__Burkholderiales	f__Burkholderiaceae	g__Cupriavidus	0	0	1	0	1	1	0	0	1	0	0	1	1	1	1	0	0	1	1	1	0	3	0
			RS_GCF_003985145.1	d__Bacteria	p__Proteobacteria	c__Alphaproteobacteria	o__Rhizobiales	f__Rhizobiaceae	g__Rhizobium	0	0	1	1	0	1	0	0	1	0	0	0	1	1	0	0	0	1	1	1	0	3	0
			RS_GCF_000325665.1	d__Bacteria	p__Spirochaetota	c__Brachyspirae	o__Brachyspirales	f__Brachyspiraceae	g__Brachyspira	0	0	1	1	1	0	0	1	0	0	0	1	0	0	1	0	1	1	0	1	1	3	0
			RS_GCF_017873245.1	d__Bacteria	p__Firmicutes_A	c__Clostridia	o__Clostridiales	f__Clostridiaceae	g__Clostridium	0	0	0	0	0	0	0	1	0	0	1	0	0	0	0	0	0	0	0	0	0	0	0
			RS_GCF_000466745.1	d__Bacteria	p__Campylobacterota	c__Campylobacteria	o__Campylobacterales	f__Campylobacteraceae	g__Campylobacter_A	0	0	0	0	0	0	0	0	0	0	0	0	0	0	0	0	0	0	0	0	0	0	0
			RS_GCF_011058205.1	d__Bacteria	p__Proteobacteria	c__Gammaproteobacteria	o__Pseudomonadales	f__Moraxellaceae	g__Acinetobacter	0	0	0	0	0	0	0	0	0	0	0	0	0	0	0	0	0	0	0	0	0	0	0
			GB_GCA_903877385.1	d__Bacteria	p__Bacteroidota	c__Bacteroidia	o__Bacteroidales	f__FEN-979	g__CAIRDP01	0	0	0	0	0	0	0	0	0	0	0	0	0	0	0	0	0	0	0	0	0	0	0
			RS_GCF_013004065.1	d__Bacteria	p__Proteobacteria	c__Gammaproteobacteria	o__Burkholderiales	f__Burkholderiaceae	g__Limnobacter	0	0	0	0	1	1	0	0	0	0	0	1	1	1	1	0	1	1	1	1	1	4	1
			RS_GCF_001693435.1	d__Bacteria	p__Proteobacteria	c__Gammaproteobacteria	o__Enterobacterales	f__Enterobacteriaceae	g__Gilliamella	0	0	1	1	0	0	0	0	0	0	1	1	0	0	1	0	1	1	0	1	1	3	0
			RS_GCF_000204565.1	d__Bacteria	p__Firmicutes_A	c__Clostridia	o__Clostridiales	f__Clostridiaceae	g__Clostridium_H	0	0	1	1	0	1	0	0	0	0	0	1	1	1	0	0	0	1	1	1	0	3	0
			RS_GCF_010604095.1	d__Bacteria	p__Firmicutes	c__Bacilli	o__Lactobacillales	f__Streptococcaceae	g__Streptococcus	0	0	0	0	0	0	0	0	0	0	0	0	0	0	0	0	0	0	0	0	0	0	0
			GB_GCA_900314755.1	d__Bacteria	p__Bacteroidota	c__Bacteroidia	o__Bacteroidales	f__Bacteroidaceae	g__Prevotella	0	0	0	0	0	0	0	0	0	0	0	0	0	0	0	0	0	0	0	0	0	0	0
			RS_GCF_902859695.1	d__Bacteria	p__Proteobacteria	c__Gammaproteobacteria	o__Burkholderiales	f__Burkholderiaceae	g__Achromobacter	0	0	0	0	0	0	0	0	0	0	0	0	0	0	0	0	0	0	0	0	0	0	0
			RS_GCF_000007485.1	d__Bacteria	p__Actinobacteriota	c__Actinomycetia	o__Actinomycetales	f__Microbacteriaceae	g__Tropheryma	0	0	0	0	0	0	0	0	0	0	0	1	0	0	1	0	0	0	0	0	0	0	0
			RS_GCF_004028095.1	d__Bacteria	p__Actinobacteriota	c__Actinomycetia	o__Actinomycetales	f__Micrococcaceae	g__Paenarthrobacter	0	0	0	0	0	0	0	0	0	0	0	1	0	0	0	0	0	0	0	0	0	0	0
			RS_GCF_000253115.1	d__Bacteria	p__Proteobacteria	c__Gammaproteobacteria	o__Burkholderiales	f__Burkholderiaceae	g__Thiomonas	0	0	1	1	1	1	0	0	1	0	0	1	1	1	1	0	0	1	1	1	0	3	0
			RS_GCF_000765235.1	d__Bacteria	p__Firmicutes_A	c__Clostridia	o__Oscillospirales	f__Oscillospiraceae	g__ER4	0	0	0	0	0	0	0	0	0	0	0	0	0	0	0	0	0	0	0	0	0	0	0
			RS_GCF_014696875.1	d__Bacteria	p__Cyanobacteria	c__Cyanobacteriia	o__Cyanobacteriales	f__Microcystaceae	g__Microcystis	0	0	0	0	0	0	0	0	0	0	0	0	0	0	0	0	0	0	0	0	0	0	0
			RS_GCF_004366375.1	d__Bacteria	p__Firmicutes_F	c__Halanaerobiia	o__Halanaerobiales	f__Halanaerobiaceae	g__Halanaerobium	0	0	0	0	0	0	0	0	0	0	0	0	0	0	0	0	0	0	0	0	0	0	0
			RS_GCF_003252795.1	d__Bacteria	p__Proteobacteria	c__Gammaproteobacteria	o__Enterobacterales	f__Pasteurellaceae	g__Haemophilus_D	0	0	0	0	1	0	0	0	0	0	1	1	0	0	0	0	0	1	0	0	0	1	0
			GB_GCA_900320025.1	d__Bacteria	p__Firmicutes_A	c__Clostridia	o__Lachnospirales	f__Lachnospiraceae	g__CAG-791	0	0	0	0	0	0	0	0	0	0	0	0	0	0	0	0	0	0	0	0	0	0	0
			RS_GCF_003466125.1	d__Bacteria	p__Actinobacteriota	c__Coriobacteriia	o__Coriobacteriales	f__Coriobacteriaceae	g__Collinsella	0	0	1	0	0	1	0	0	0	0	1	0	0	0	1	0	0	1	1	0	0	2	0
			RS_GCF_000204035.1	d__Bacteria	p__Proteobacteria	c__Alphaproteobacteria	o__Caulobacterales	f__Caulobacteraceae	g__Brevundimonas	0	0	0	0	0	0	0	0	0	0	0	0	0	0	0	0	0	0	0	0	0	0	0
			GB_GCA_001901525.1	d__Bacteria	p__Proteobacteria	c__Gammaproteobacteria	o__Methylococcales	f__Methylomonadaceae	g__OPU3-GD-OMZ	0	0	0	0	0	0	0	0	0	0	0	0	0	0	0	0	0	0	0	0	0	0	0
			RS_GCF_002091675.1	d__Bacteria	p__Proteobacteria	c__Gammaproteobacteria	o__Pseudomonadales	f__Pseudomonadaceae	g__Pseudomonas_B	0	0	0	0	0	0	0	0	0	0	0	0	0	0	0	0	0	0	0	0	0	0	0
			RS_GCF_007858275.1	d__Bacteria	p__Proteobacteria	c__Gammaproteobacteria	o__Pseudomonadales	f__Pseudomonadaceae	g__Pseudomonas_E	0	0	0	0	0	0	0	0	0	0	0	0	0	0	0	0	0	0	0	0	0	0	0
			RS_GCF_900170025.1	d__Bacteria	p__Nitrospirota	c__Nitrospiria	o__Nitrospirales	f__Nitrospiraceae	g__Nitrospira_A	0	0	1	0	1	1	0	0	0	0	1	1	1	0	1	0	1	1	1	1	1	4	1
			RS_GCF_900636915.1	d__Bacteria	p__Proteobacteria	c__Gammaproteobacteria	o__Enterobacterales	f__Pasteurellaceae	g__Aggregatibacter	0	0	1	0	1	0	0	0	0	0	1	1	1	0	1	0	0	1	0	1	0	2	0
			RS_GCF_900447535.1	d__Bacteria	p__Actinobacteriota	c__Actinomycetia	o__Actinomycetales	f__Dermatophilaceae	g__Dermacoccus	0	0	0	0	1	0	0	0	0	0	0	0	0	0	0	0	0	1	0	0	0	1	0
			GB_GCA_903844845.1	d__Bacteria	p__Chloroflexota	c__Dehalococcoidia	o__Dehalococcoidales	f__UBA1222	g__SURF-27	0	0	0	0	0	0	0	0	0	0	0	0	0	0	0	0	0	0	0	0	0	0	0
			RS_GCF_000818015.1	d__Bacteria	p__Proteobacteria	c__Gammaproteobacteria	o__Pseudomonadales	f__Pseudomonadaceae	g__Pseudomonas_A	0	0	0	0	1	1	0	0	1	0	1	1	1	1	1	0	1	1	1	1	1	4	1
			RS_GCF_014287675.1	d__Bacteria	p__Firmicutes_A	c__Clostridia	o__Oscillospirales	f__Oscillospiraceae	g__Pseudoflavonifractor	0	0	0	0	0	0	0	0	0	0	0	0	0	0	1	0	0	0	0	0	0	0	0
			GB_GCA_002293155.1	d__Bacteria	p__Proteobacteria	c__Gammaproteobacteria	o__Burkholderiales	f__Burkholderiaceae	g__UBA954	0	0	0	0	0	0	0	0	0	0	0	0	0	0	0	0	0	0	0	0	0	0	0
			GB_GCA_900317385.1	d__Bacteria	p__Firmicutes_A	c__Clostridia	o__Oscillospirales	f__Oscillospiraceae	g__RUG626	0	0	0	0	0	0	0	0	0	0	0	0	0	0	0	0	0	0	0	0	0	0	0
			RS_GCF_000176855.2	d__Bacteria	p__Proteobacteria	c__Gammaproteobacteria	o__Burkholderiales	f__Burkholderiaceae	g__Acidovorax_A	0	0	1	0	1	1	0	0	1	0	0	1	1	1	1	0	1	1	1	1	1	4	1
			RS_GCF_012516395.1	d__Bacteria	p__Cyanobacteria	c__Cyanobacteriia	o__Cyanobacteriales	f__Nostocaceae	g__Dolichospermum	0	0	1	0	1	1	0	0	1	0	0	1	0	1	0	0	1	1	1	1	1	4	1
			RS_GCF_013046825.1	d__Bacteria	p__Firmicutes	c__Bacilli	o__Haloplasmatales_A	f__Turicibacteraceae	g__Turicibacter	0	0	1	1	0	0	0	0	0	0	1	0	0	0	1	0	1	1	0	0	1	2	0
			GB_GCA_900095875.1	d__Bacteria	p__Firmicutes_C	c__Negativicutes	o__Veillonellales	f__Megasphaeraceae	g__Caecibacter	0	0	0	0	0	0	0	0	0	0	0	0	0	0	0	0	0	0	0	0	0	0	0
			RS_GCF_002926165.1	d__Bacteria	p__Actinobacteriota	c__Actinomycetia	o__Mycobacteriales	f__Micromonosporaceae	g__Micromonospora	0	0	0	0	1	0	0	0	0	0	0	0	0	0	0	0	0	1	0	0	0	1	0
			GB_GCA_900318795.1	d__Bacteria	p__Bacteroidota	c__Bacteroidia	o__Bacteroidales	f__Bacteroidaceae	g__Prevotella	0	0	0	0	0	0	0	0	0	0	0	0	0	0	0	0	0	0	0	0	0	0	0
			RS_GCF_001522585.2	d__Bacteria	p__Proteobacteria	c__Gammaproteobacteria	o__Burkholderiales	f__Burkholderiaceae	g__Burkholderia	0	0	1	0	1	1	0	0	1	0	0	0	1	1	1	0	1	1	1	1	1	4	1
			RS_GCF_000306255.2	d__Bacteria	p__Spirochaetota	c__Leptospirae	o__Leptospirales	f__Leptospiraceae	g__Leptospira	0	0	0	0	0	0	0	0	0	0	0	0	0	0	0	0	0	0	0	0	0	0	0
			RS_GCF_902499115.1	d__Bacteria	p__Proteobacteria	c__Gammaproteobacteria	o__Burkholderiales	f__Burkholderiaceae	g__Burkholderia	0	0	0	0	0	0	0	0	0	0	0	0	0	0	0	0	0	0	0	0	0	0	0
			RS_GCF_001307765.1	d__Bacteria	p__Proteobacteria	c__Alphaproteobacteria	o__Rhodobacterales	f__Rhodobacteraceae	g__Aliiroseovarius	0	0	0	0	0	0	0	0	0	0	0	0	0	0	0	0	0	0	0	0	0	0	0
			RS_GCF_003477605.1	d__Bacteria	p__Firmicutes_A	c__Clostridia	o__Lachnospirales	f__Lachnospiraceae	g__Eubacterium_F	0	0	0	0	0	0	0	0	0	0	0	1	0	1	0	0	0	0	0	0	0	0	0
			RS_GCF_000416965.1	d__Bacteria	p__Firmicutes	c__Bacilli	o__Exiguobacterales	f__Exiguobacteraceae	g__Exiguobacterium	0	0	0	0	0	0	0	0	0	0	0	0	0	0	0	0	0	0	0	0	0	0	0
			GB_GCA_000027065.2	d__Bacteria	p__Proteobacteria	c__Gammaproteobacteria	o__Enterobacterales	f__Enterobacteriaceae	g__Cronobacter	0	0	1	1	1	1	0	1	0	1	1	1	1	1	1	0	1	1	1	1	1	4	1
			RS_GCF_000379145.1	d__Bacteria	p__Proteobacteria	c__Alphaproteobacteria	o__Rhizobiales	f__Xanthobacteraceae	g__Bradyrhizobium	0	0	1	0	1	1	0	0	1	0	0	1	1	1	0	0	1	1	1	1	1	4	1
			RS_GCF_007095465.1	d__Bacteria	p__Firmicutes	c__Bacilli	o__Lactobacillales	f__Lactobacillaceae	g__Lactobacillus	0	0	0	0	0	0	0	0	0	0	0	0	0	0	0	0	0	0	0	0	0	0	0
			RS_GCF_008930665.1	d__Bacteria	p__Actinobacteriota	c__Actinomycetia	o__Mycobacteriales	f__Mycobacteriaceae	g__Corynebacterium	0	0	0	0	0	0	0	0	1	0	0	1	1	1	0	0	1	0	0	1	1	2	0
			GB_GCA_000503835.1	d__Bacteria	p__Patescibacteria	c__WWE3	o__UBA101185	f__UBA10185	g__UBA8498	0	0	0	0	0	0	0	0	0	0	0	0	0	0	0	0	0	0	0	0	0	0	0
			RS_GCF_018847895.1	d__Bacteria	p__Verrucomicrobiota	c__Verrucomicrobiae	o__Verrucomicrobiales	f__Akkermansiaceae	g__Akkermansia	0	0	0	1	1	1	0	1	0	0	0	1	1	1	1	0	0	1	1	1	0	3	0
			GB_GCA_003833075.1	d__Bacteria	p__Bacteroidota	c__Bacteroidia	o__Bacteroidales	f__Muribaculaceae	g__CAG-485	0	0	0	0	0	0	0	0	0	0	0	0	0	0	0	0	0	0	0	0	0	0	0
			RS_GCF_001605725.1	d__Bacteria	p__Actinobacteriota	c__Actinomycetia	o__Mycobacteriales	f__Mycobacteriaceae	g__Mycobacterium	0	0	1	0	1	1	0	0	1	0	0	1	1	1	0	0	1	1	1	1	1	4	1
			GB_GCA_002347925.1	d__Bacteria	p__Chloroflexota	c__UBA2235	o__UBA12225	f__UBA12225	g__UBA12225	0	0	0	0	0	0	0	0	0	0	0	0	0	0	0	0	0	0	0	0	0	0	0
			RS_GCF_009676955.1	d__Bacteria	p__Bacteroidota	c__Bacteroidia	o__Bacteroidales	f__Muribaculaceae	g__Sodaliphilus	0	0	0	0	1	0	0	0	0	0	0	1	0	0	0	0	0	1	0	0	0	1	0
			RS_GCF_000012465.1	d__Bacteria	p__Cyanobacteria	c__Cyanobacteriia	o__PCC-6307	f__Cyanobiaceae	g__Prochlorococcus_B	0	0	0	0	1	1	0	0	1	0	0	1	1	1	0	0	1	1	1	1	1	4	1
			RS_GCF_000379905.1	d__Bacteria	p__Proteobacteria	c__Gammaproteobacteria	o__Enterobacterales	f__Pasteurellaceae	g__Rodentibacter	0	0	0	0	0	0	0	0	0	0	0	0	0	0	1	0	0	0	0	0	0	0	0
			RS_GCF_008808095.1	d__Bacteria	p__Proteobacteria	c__Gammaproteobacteria	o__Enterobacterales	f__Alteromonadaceae	g__Pseudoalteromonas	1	0	0	0	1	1	0	0	1	0	1	1	1	1	1	1	0	1	1	1	1	4	1
			GB_GCA_012959995.1	d__Bacteria	p__Actinobacteriota	c__Acidimicrobiia	o__Acidimicrobiales	f__MedAcidi-G1	g__MedAcidi-G2B	0	0	0	0	0	0	0	0	0	0	0	0	0	0	0	0	0	0	0	0	0	0	0
			RS_GCF_000290615.1	d__Bacteria	p__Firmicutes	c__Bacilli	o__Bacillales_B	f__Bacillaceae_C	g__Weizmannia	0	0	0	0	0	0	0	0	0	0	0	0	0	0	0	0	0	0	0	0	0	0	0
			GB_GCA_000613385.1	d__Bacteria	p__Bacteroidota	c__Bacteroidia	o__Bacteroidales	f__Bacteroidaceae	g__Bacteroides	0	0	0	0	0	0	0	0	0	0	0	0	0	0	0	0	0	0	0	0	0	0	0
			RS_GCF_004519295.1	d__Bacteria	p__Actinobacteriota	c__Actinomycetia	o__Actinomycetales	f__Cellulomonadaceae	g__Cellulosimicrobium	0	0	0	0	0	0	0	0	0	0	0	0	0	0	0	0	0	0	0	0	0	0	0
			RS_GCF_000960995.1	d__Bacteria	p__Proteobacteria	c__Gammaproteobacteria	o__Burkholderiales	f__Burkholderiaceae	g__Burkholderia	0	0	1	1	1	1	0	0	1	0	0	1	0	1	1	0	0	1	1	1	0	3	0
			RS_GCF_009936175.1	d__Bacteria	p__Proteobacteria	c__Alphaproteobacteria	o__Rhizobiales_A	f__Rhizobiaceae_A	g__Bartonella	0	0	1	0	0	1	0	0	1	0	0	1	1	1	1	0	1	1	1	1	1	4	1
			RS_GCF_009695995.1	d__Bacteria	p__Firmicutes_A	c__Clostridia	o__Lachnospirales	f__Lachnospiraceae	g__Acetatifactor	0	0	0	0	0	0	0	0	0	0	0	0	0	0	0	0	0	0	0	0	0	0	0
			RS_GCF_000222685.1	d__Bacteria	p__Proteobacteria	c__Gammaproteobacteria	o__Enterobacterales	f__Vibrionaceae	g__Vibrio	0	0	0	0	0	0	0	0	0	0	0	0	0	0	0	0	0	0	0	0	0	0	0
			GB_GCA_000182945.1	d__Bacteria	p__Fusobacteriota	c__Fusobacteriia	o__Fusobacteriales	f__Fusobacteriaceae	g__Fusobacterium	0	0	0	0	0	0	0	0	0	0	0	0	0	0	0	0	0	0	0	0	0	0	0
			GB_GCA_903898555.1	d__Bacteria	p__Actinobacteriota	c__Actinomycetia	o__Nanopelagicales	f__Nanopelagicaceae	g__PALSA-747	0	0	0	0	0	0	0	0	0	0	0	0	0	0	0	0	0	0	0	0	0	0	0
			GB_GCA_009838195.1	d__Bacteria	p__Bacteroidota	c__Rhodothermia	o__Rhodothermales	f__Bin80	g__Bin80	0	0	0	0	0	0	0	0	0	0	0	0	0	0	0	0	0	0	0	0	0	0	0
			GB_GCA_900321715.1	d__Bacteria	p__Bacteroidota	c__Bacteroidia	o__Bacteroidales	f__UBA932	g__Cryptobacteroides	0	0	0	0	0	0	0	0	0	0	0	0	0	0	0	0	0	0	0	0	0	0	0
			GB_GCA_002410345.1	d__Bacteria	p__Bacteroidota	c__Bacteroidia	o__Bacteroidales	f__Dysgonomonadaceae	g__Proteiniphilum	0	0	0	0	0	0	0	0	0	0	0	0	0	0	0	0	0	0	0	0	0	0	0
			GB_GCA_003096615.1	d__Bacteria	p__Proteobacteria	c__Alphaproteobacteria	o__Rhizobiales	f__Beijerinckiaceae	g__Methylobacterium	0	0	0	0	0	0	0	0	0	0	0	0	0	0	0	0	0	0	0	0	0	0	0
			RS_GCF_000091545.1	d__Bacteria	p__Deinococcota	c__Deinococci	o__Deinococcales	f__Thermaceae	g__Thermus	0	0	1	0	1	1	0	0	0	0	1	1	1	1	1	0	1	1	1	1	1	4	1
			GB_GCA_017852835.1	d__Bacteria	p__Proteobacteria	c__Alphaproteobacteria	o__Rhodobacterales	f__Rhodobacteraceae	g__HIMB11	0	0	0	0	0	0	0	0	0	0	0	0	0	0	0	0	0	0	0	0	0	0	0
			GB_GCA_900315095.1	d__Bacteria	p__Bacteroidota	c__Bacteroidia	o__Bacteroidales	f__Bacteroidaceae	g__Prevotella	0	0	0	0	0	0	0	0	0	0	0	0	0	0	0	0	0	0	0	0	0	0	0
			RS_GCF_004791025.1	d__Bacteria	p__Proteobacteria	c__Alphaproteobacteria	o__Rhizobiales	f__Rhizobiaceae	g__Mesorhizobium	0	0	0	0	0	0	0	0	0	0	0	0	0	0	0	0	0	0	0	0	0	0	0
			RS_GCF_002902725.1	d__Bacteria	p__Firmicutes	c__Bacilli	o__Staphylococcales	f__Staphylococcaceae	g__Staphylococcus	0	0	0	0	0	0	0	0	0	0	0	0	0	0	0	0	0	0	0	0	0	0	0
			RS_GCF_002913745.1	d__Bacteria	p__Campylobacterota	c__Campylobacteria	o__Campylobacterales	f__Campylobacteraceae	g__Campylobacter_A	0	0	0	0	0	0	0	0	0	0	0	0	0	0	0	0	0	0	0	0	0	0	0
			RS_GCF_002890895.1	d__Bacteria	p__Proteobacteria	c__Gammaproteobacteria	o__Pseudomonadales	f__Pseudomonadaceae	g__Pseudomonas_A	0	0	0	0	0	0	0	0	0	0	0	0	0	0	0	0	0	0	0	0	0	0	0
			RS_GCF_002197815.1	d__Bacteria	p__Proteobacteria	c__Gammaproteobacteria	o__Pseudomonadales	f__Pseudomonadaceae	g__Pseudomonas_E	0	0	0	0	0	0	0	0	0	0	0	0	0	0	0	0	0	0	0	0	0	0	0
			RS_GCF_000519105.1	d__Bacteria	p__Bacteroidota	c__Bacteroidia	o__Bacteroidales	f__Marinifilaceae	g__Butyricimonas	0	0	1	0	0	1	0	1	0	0	0	0	1	1	0	0	1	1	1	1	1	4	1
			RS_GCF_900343155.1	d__Bacteria	p__Firmicutes	c__Bacilli	o__Erysipelotrichales	f__Erysipelotrichaceae	g__Bulleidia	0	0	0	0	0	0	0	0	0	0	0	0	0	0	0	0	0	0	0	0	0	0	0
			RS_GCF_900618535.1	d__Bacteria	p__Proteobacteria	c__Gammaproteobacteria	o__Pseudomonadales	f__Pseudomonadaceae	g__Pseudomonas_E	0	0	0	0	0	0	0	0	0	0	0	0	0	0	0	0	0	0	0	0	0	0	0
			RS_GCF_003054555.1	d__Bacteria	p__Actinobacteriota	c__Actinomycetia	o__Streptomycetales	f__Streptomycetaceae	g__Streptomyces	0	0	1	0	1	1	0	0	1	0	0	0	1	1	0	0	1	1	1	1	1	4	1
			RS_GCF_005519465.1	d__Bacteria	p__Actinobacteriota	c__Actinomycetia	o__Streptomycetales	f__Streptomycetaceae	g__Streptomyces	0	0	1	0	1	1	0	0	1	0	0	1	1	1	0	0	1	1	1	1	1	4	1
			RS_GCF_001307275.1	d__Bacteria	p__Proteobacteria	c__Gammaproteobacteria	o__Pseudomonadales	f__Pseudomonadaceae	g__Pseudomonas_E	0	0	0	0	1	1	0	0	1	0	1	1	1	1	0	0	1	1	1	1	1	4	1
			RS_GCF_002236115.1	d__Bacteria	p__Proteobacteria	c__Gammaproteobacteria	o__Pseudomonadales	f__Pseudomonadaceae	g__Pseudomonas_E	0	0	0	0	0	0	0	0	0	0	0	0	0	0	0	0	0	0	0	0	0	0	0
			GB_GCA_009843525.1	d__Bacteria	p__Actinobacteriota	c__Acidimicrobiia	o__Acidimicrobiales	f__TK06	g__WTFX01	0	0	0	0	0	0	0	0	0	0	0	0	0	0	0	0	0	0	0	0	0	0	0
			RS_GCF_003397705.1	d__Bacteria	p__Actinobacteriota	c__Actinomycetia	o__Actinomycetales	f__Bifidobacteriaceae	g__Bifidobacterium	0	0	0	0	0	0	0	0	0	0	0	0	0	0	0	0	0	0	0	0	0	0	0
			GB_GCA_002387605.1	d__Bacteria	p__Proteobacteria	c__Alphaproteobacteria	o__Puniceispirillales	f__Puniceispirillaceae	g__UBA4588	0	0	0	0	0	0	0	0	0	0	0	0	0	0	0	0	0	0	0	0	0	0	0
			RS_GCF_900637395.1	d__Bacteria	p__Campylobacterota	c__Campylobacteria	o__Campylobacterales	f__Campylobacteraceae	g__Campylobacter_D	0	0	1	0	1	1	0	1	0	0	0	1	1	1	1	0	1	1	1	1	1	4	1
			RS_GCF_013282745.1	d__Bacteria	p__Proteobacteria	c__Gammaproteobacteria	o__Enterobacterales	f__Enterobacteriaceae	g__Yersinia	0	0	1	0	1	1	0	1	0	1	1	1	1	1	1	0	1	1	1	1	1	4	1
			RS_GCF_001543205.1	d__Bacteria	p__Firmicutes	c__Bacilli	o__Lactobacillales	f__Aerococcaceae	g__Aerococcus	0	0	1	1	0	0	0	0	0	0	1	0	0	0	0	0	1	1	0	0	1	2	0
			RS_GCF_000146285.1	d__Bacteria	p__Actinobacteriota	c__Actinomycetia	o__Actinomycetales	f__Actinomycetaceae	g__Mobiluncus	0	0	0	0	0	0	0	0	0	0	0	1	0	0	0	0	0	0	0	0	0	0	0
			GB_GCA_902761585.1	d__Bacteria	p__Firmicutes_A	c__Clostridia	o__Lachnospirales	f__Lachnospiraceae	g__Porcincola	0	0	0	0	0	0	0	0	0	0	0	0	0	0	0	0	0	0	0	0	0	0	0
			RS_GCF_011058165.1	d__Bacteria	p__Actinobacteriota	c__Actinomycetia	o__Mycobacteriales	f__Mycobacteriaceae	g__Rhodococcus	0	0	0	0	0	0	0	0	0	0	0	0	0	0	0	0	0	0	0	0	0	0	0
			GB_GCA_003138365.1	d__Bacteria	p__Acidobacteriota	c__Acidobacteriae	o__Acidobacteriales	f__Acidobacteriaceae	g__Terracidiphilus	0	0	0	0	0	0	0	0	0	0	0	0	0	0	0	0	0	0	0	0	0	0	0
			RS_GCF_018075365.1	d__Bacteria	p__Firmicutes	c__Bacilli	o__Bacillales_D	f__Amphibacillaceae	g__Virgibacillus	0	0	1	1	1	0	0	0	1	0	1	0	1	1	0	0	1	1	0	1	1	3	0
			GB_GCA_011775625.1	d__Bacteria	p__Proteobacteria	c__Gammaproteobacteria	o__HK1	f__HK1	g__JAABYT01	0	0	0	0	0	0	0	0	0	0	0	0	0	0	0	0	0	0	0	0	0	0	0
			GB_GCA_903914945.1	d__Bacteria	p__Proteobacteria	c__Gammaproteobacteria	o__Burkholderiales	f__Methylophilaceae	g__Methylopumilus	0	0	0	0	0	0	0	0	0	0	0	0	0	0	0	0	0	0	0	0	0	0	0
			GB_GCA_002779995.1	d__Bacteria	p__Proteobacteria	c__Gammaproteobacteria	o__Thiomicrospirales	f__Thiomicrospiraceae	g__Hydrogenovibrio	0	0	0	0	0	0	0	0	0	0	0	0	0	0	0	0	0	0	0	0	0	0	0
			GB_GCA_003134375.1	d__Bacteria	p__Verrucomicrobiota	c__Verrucomicrobiae	o__Pedosphaerales	f__UBA11358	g__UBA7542	0	0	0	0	0	0	0	0	0	0	0	0	0	0	0	0	0	0	0	0	0	0	0
			GB_GCA_002399265.1	d__Bacteria	p__Firmicutes_G	c__UBA4882	o__UBA4882	f__UBA4882	g__UBA4882	0	0	0	0	0	0	0	0	0	0	0	0	0	0	0	0	0	0	0	0	0	0	0
			RS_GCF_004022705.2	d__Bacteria	p__Proteobacteria	c__Alphaproteobacteria	o__Rhizobiales	f__Rhizobiaceae	g__Mesorhizobium	0	0	0	0	0	0	0	0	0	0	0	0	0	0	0	0	0	0	0	0	0	0	0
			RS_GCF_900129655.1	d__Bacteria	p__Bacteroidota	c__Bacteroidia	o__Bacteroidales	f__Bacteroidaceae	g__Bacteroides	0	0	0	0	0	0	0	0	0	0	0	0	0	0	0	0	0	0	0	0	0	0	0
			GB_GCA_001029675.1	d__Bacteria	p__Patescibacteria	c__Microgenomatia	o__UBA1400	f__CG1-02-47-37	g__GWC1-49-16	0	0	0	0	0	0	0	0	0	0	1	0	1	0	0	0	0	0	0	0	0	0	0
			RS_GCF_005960665.1	d__Bacteria	p__Firmicutes	c__Bacilli	o__Exiguobacterales	f__Exiguobacteraceae	g__Exiguobacterium	0	0	1	1	0	0	0	0	0	0	0	1	0	0	0	0	1	1	0	0	1	2	0
			GB_GCA_900112995.1	d__Bacteria	p__Firmicutes_A	c__Clostridia	o__Lachnospirales	f__Lachnospiraceae	g__Lachnospira	0	0	0	0	0	0	0	0	0	0	0	0	0	0	0	0	0	0	0	0	0	0	0
			RS_GCF_003182075.1	d__Bacteria	p__Firmicutes_A	c__Clostridia	o__Tissierellales	f__Peptoniphilaceae	g__Finegoldia	0	0	0	0	0	0	0	1	0	0	0	0	0	0	0	0	0	0	0	0	0	0	0
			RS_GCF_000222765.1	d__Bacteria	p__Firmicutes	c__Bacilli	o__Lactobacillales	f__Streptococcaceae	g__Streptococcus	0	0	0	0	0	0	0	0	0	0	0	0	0	0	0	0	0	0	0	0	0	0	0
			GB_GCA_900319025.1	d__Bacteria	p__Bacteroidota	c__Bacteroidia	o__Bacteroidales	f__Paludibacteraceae	g__RF16	0	0	0	0	0	0	0	0	0	0	0	0	0	0	0	0	0	0	0	0	0	0	0
			GB_GCA_900317745.1	d__Bacteria	p__Bacteroidota	c__Bacteroidia	o__Bacteroidales	f__Paludibacteraceae	g__RF16	0	0	0	0	0	0	0	0	0	0	0	0	0	0	0	0	0	0	0	0	0	0	0
			RS_GCF_000156655.1	d__Bacteria	p__Firmicutes	c__Bacilli	o__Erysipelotrichales	f__Erysipelotrichaceae	g__Holdemanella	0	0	0	0	0	0	0	0	0	0	0	0	0	0	0	0	0	0	0	0	0	0	0
			RS_GCF_900100365.1	d__Bacteria	p__Proteobacteria	c__Gammaproteobacteria	o__Pseudomonadales	f__Pseudomonadaceae	g__Pseudomonas_E	0	0	0	0	0	0	0	0	0	0	0	0	0	0	0	0	0	0	0	0	0	0	0
			GB_GCA_900318535.1	d__Bacteria	p__Bacteroidota	c__Bacteroidia	o__Bacteroidales	f__Muribaculaceae	g__Sodaliphilus	0	0	0	0	0	0	0	0	0	0	0	0	0	0	0	0	0	0	0	0	0	0	0
			RS_GCF_014207505.1	d__Bacteria	p__Firmicutes	c__Bacilli	o__Lactobacillales	f__Lactobacillaceae	g__Leuconostoc	0	0	0	1	0	0	0	0	0	0	0	0	0	0	0	0	0	1	0	0	0	1	0
			RS_GCF_000154845.1	d__Bacteria	p__Bacteroidota	c__Bacteroidia	o__Bacteroidales	f__Bacteroidaceae	g__Phocaeicola	0	0	0	0	0	0	0	0	0	0	0	0	0	0	0	0	0	0	0	0	0	0	0
			RS_GCF_000008185.1	d__Bacteria	p__Spirochaetota	c__Spirochaetia	o__Treponematales	f__Treponemataceae	g__Treponema_B	0	0	0	0	0	0	0	0	0	0	1	1	0	0	1	0	0	0	0	1	0	1	0
			RS_GCF_000763495.1	d__Bacteria	p__Firmicutes	c__Bacilli	o__Lactobacillales	f__Listeriaceae	g__Listeria	0	0	1	1	0	0	0	0	0	0	1	1	0	0	0	0	1	1	0	0	1	2	0
			GB_GCA_016709995.1	d__Bacteria	p__Bacteroidota	c__Bacteroidia	o__Chitinophagales	f__Saprospiraceae	g__JADJLQ01	0	0	0	0	1	0	0	0	0	0	0	0	0	0	0	0	0	1	0	0	0	1	0
			RS_GCF_001434975.1	d__Bacteria	p__Firmicutes	c__Bacilli	o__Lactobacillales	f__Lactobacillaceae	g__Lactobacillus	0	0	0	0	0	0	0	0	0	0	0	0	0	0	0	0	0	0	0	0	0	0	0
			GB_GCA_903870905.1	d__Bacteria	p__Actinobacteriota	c__Acidimicrobiia	o__Acidimicrobiales	f__RAAP-2	g__CAIQEU01	0	0	0	0	0	0	0	0	0	0	0	0	0	0	0	0	0	0	0	0	0	0	0
			GB_GCA_003155135.1	d__Bacteria	p__Actinobacteriota	c__Acidimicrobiia	o__Acidimicrobiales	f__RAAP-2	g__Bog-515	0	0	0	0	0	0	0	0	0	0	0	0	0	0	0	0	0	0	0	0	0	0	0
			GB_GCA_903839845.1	d__Bacteria	p__Proteobacteria	c__Alphaproteobacteria	o__Rhizobiales	f__Xanthobacteraceae	g__Pseudolabrys	0	0	0	0	0	0	0	0	0	0	0	0	0	0	0	0	0	0	0	0	0	0	0
			GB_GCA_000435555.1	d__Bacteria	p__Firmicutes_A	c__Clostridia	o__Oscillospirales	f__Oscillospiraceae	g__CAG-83	0	0	0	0	0	0	0	0	0	0	0	0	0	0	0	0	0	0	0	0	0	0	0
			RS_GCF_014698755.1	d__Bacteria	p__Cyanobacteria	c__Cyanobacteriia	o__Cyanobacteriales	f__Nostocaceae	g__Dolichospermum	0	0	0	0	0	0	0	0	0	0	0	0	0	0	0	0	0	0	0	0	0	0	0
			RS_GCF_002939705.1	d__Bacteria	p__Proteobacteria	c__Gammaproteobacteria	o__Xanthomonadales	f__Xanthomonadaceae	g__Xanthomonas_A	0	0	0	0	0	0	0	0	0	0	0	0	0	0	0	0	0	0	0	0	0	0	0
			GB_GCA_002407925.1	d__Bacteria	p__Actinobacteriota	c__Coriobacteriia	o__Coriobacteriales	f__Atopobiaceae	g__Olegusella	0	0	0	0	0	0	0	0	0	0	0	0	0	0	0	0	0	0	0	0	0	0	0
			RS_GCF_001461695.1	d__Bacteria	p__Proteobacteria	c__Alphaproteobacteria	o__Rhizobiales	f__Rhizobiaceae	g__Sinorhizobium	0	0	0	0	0	0	0	0	0	0	0	0	0	0	0	0	0	0	0	0	0	0	0
			RS_GCF_000008465.1	d__Bacteria	p__Proteobacteria	c__Gammaproteobacteria	o__Enterobacterales	f__Alteromonadaceae	g__Idiomarina	0	0	0	0	1	1	0	1	0	0	1	1	0	1	0	0	0	1	1	1	0	3	0
			GB_GCA_903843315.1	d__Bacteria	p__Proteobacteria	c__Gammaproteobacteria	o__Burkholderiales	f__Burkholderiaceae	g__Polynucleobacter	0	0	0	0	0	0	0	0	0	0	0	0	0	0	0	0	0	0	0	0	0	0	0
			RS_GCF_000023285.1	d__Bacteria	p__Bacteroidota	c__Bacteroidia	o__Flavobacteriales	f__Flavobacteriaceae	g__Capnocytophaga	0	0	0	0	1	0	0	0	0	0	0	1	0	0	1	0	0	1	0	0	0	1	0
			RS_GCF_000514775.1	d__Bacteria	p__Actinobacteriota	c__Actinomycetia	o__Mycobacteriales	f__Micromonosporaceae	g__Micromonospora	0	0	1	0	0	1	0	0	1	0	0	0	1	1	0	0	1	1	1	1	1	4	1
			GB_GCA_002470605.1	d__Bacteria	p__Verrucomicrobiota	c__Verrucomicrobiae	o__Opitutales	f__UBA953	g__UBA953	0	0	0	0	0	0	0	0	0	0	0	0	0	0	0	0	0	0	0	0	0	0	0
			GB_GCA_004557245.1	d__Bacteria	p__Firmicutes_A	c__Clostridia	o__Christensenellales	f__CAG-138	g__SFEL01	0	0	0	0	0	0	0	0	0	0	0	0	0	0	0	0	0	0	0	0	0	0	0
			GB_GCA_002723125.1	d__Bacteria	p__Chloroflexota	c__Dehalococcoidia	o__UBA3495	f__UBA2588	g__UBA2588	0	0	0	0	0	0	0	0	0	0	0	0	0	0	0	0	0	0	0	0	0	0	0
			RS_GCF_011064825.1	d__Bacteria	p__Proteobacteria	c__Alphaproteobacteria	o__Caulobacterales	f__Caulobacteraceae	g__Brevundimonas	0	0	1	0	1	1	0	0	0	0	0	1	1	1	1	0	1	1	1	1	1	4	1
			RS_GCF_002209555.1	d__Bacteria	p__Proteobacteria	c__Gammaproteobacteria	o__Burkholderiales	f__Burkholderiaceae	g__Achromobacter	0	0	0	0	0	0	0	0	0	0	0	0	0	0	0	0	0	0	0	0	0	0	0
			RS_GCF_003024805.1	d__Bacteria	p__Bacteroidota	c__Bacteroidia	o__Bacteroidales	f__Muribaculaceae	g__Duncaniella	0	0	0	0	0	0	0	0	0	0	0	0	0	0	0	0	0	0	0	0	0	0	0
			RS_GCF_003469205.1	d__Bacteria	p__Actinobacteriota	c__Coriobacteriia	o__Coriobacteriales	f__Coriobacteriaceae	g__Collinsella	0	0	0	0	0	0	0	0	0	0	1	0	0	0	0	0	0	0	0	0	0	0	0
			RS_GCF_900234795.1	d__Bacteria	p__Proteobacteria	c__Alphaproteobacteria	o__Rhizobiales	f__Beijerinckiaceae	g__Methylobacterium	0	0	1	0	0	1	0	0	1	0	0	0	1	1	1	0	1	1	1	1	1	4	1
			GB_GCA_001775095.1	d__Bacteria	p__Patescibacteria	c__Microgenomatia	o__Curtissbacterales	f__GWA2-41-24	g__GWC1-40-35	0	0	0	0	0	0	0	0	0	0	0	0	0	0	0	0	0	0	0	0	0	0	0
			GB_GCA_000402755.1	d__Bacteria	p__Marinisomatota	c__Marinisomatia	o__Marinisomatales	f__Marinisomataceae	g__Marinisoma	0	0	0	0	0	0	0	0	0	0	0	0	0	0	0	0	0	0	0	0	0	0	0
			GB_GCA_902761655.1	d__Bacteria	p__Bacteroidota	c__Bacteroidia	o__Bacteroidales	f__UBA932	g__Cryptobacteroides	0	0	0	0	0	0	0	0	0	0	0	0	0	0	0	0	0	0	0	0	0	0	0
			RS_GCF_902498845.1	d__Bacteria	p__Proteobacteria	c__Gammaproteobacteria	o__Enterobacterales	f__Alteromonadaceae	g__Pseudoalteromonas	0	0	0	0	0	0	0	0	0	0	0	0	0	0	0	0	0	0	0	0	0	0	0
			RS_GCF_001766415.1	d__Bacteria	p__Firmicutes	c__Bacilli	o__Exiguobacterales	f__Exiguobacteraceae	g__Exiguobacterium	0	0	0	0	0	0	0	0	0	0	0	1	0	0	0	0	0	0	0	0	0	0	0
			RS_GCF_000175575.2	d__Bacteria	p__Proteobacteria	c__Gammaproteobacteria	o__Acidithiobacillales	f__Acidithiobacillaceae	g__Acidithiobacillus_A	0	0	0	0	1	1	0	0	1	0	0	1	1	1	1	0	1	1	1	1	1	4	1
			RS_GCF_000306885.1	d__Bacteria	p__Proteobacteria	c__Alphaproteobacteria	o__Rickettsiales	f__Anaplasmataceae	g__Wolbachia	0	0	0	0	0	0	0	0	0	0	0	0	0	0	0	0	0	0	0	0	0	0	0
			RS_GCF_003352385.1	d__Bacteria	p__Proteobacteria	c__Gammaproteobacteria	o__Enterobacterales	f__Pasteurellaceae	g__Haemophilus	0	0	0	0	1	0	0	0	0	0	1	1	0	0	1	0	0	1	0	1	0	2	0
			RS_GCF_004154955.1	d__Bacteria	p__Firmicutes_A	c__Clostridia	o__Oscillospirales	f__Oscillospiraceae	g__Intestinimonas	0	0	0	0	0	0	0	0	0	0	1	1	0	0	0	0	0	0	0	0	0	0	0
			RS_GCF_001767295.1	d__Bacteria	p__Proteobacteria	c__Gammaproteobacteria	o__Enterobacterales	f__Alteromonadaceae	g__Colwellia_A	0	0	0	0	1	1	0	0	1	1	1	1	1	1	1	0	1	1	1	1	1	4	1
			GB_GCA_905215385.1	d__Bacteria	p__Actinobacteriota	c__Coriobacteriia	o__Coriobacteriales	f__Coriobacteriaceae	g__Collinsella	0	0	0	0	0	0	0	0	0	0	1	0	0	0	1	0	0	0	0	0	0	0	0
			RS_GCF_900258435.1	d__Bacteria	p__Firmicutes	c__Bacilli	o__Lactobacillales	f__Carnobacteriaceae	g__Carnobacterium	0	0	0	0	0	0	0	0	0	0	1	0	0	0	0	0	0	0	0	0	0	0	0
			GB_GCA_900319865.1	d__Bacteria	p__Bacteroidota	c__Bacteroidia	o__Bacteroidales	f__P3	g__UBA1711	0	0	0	0	0	0	0	0	0	0	0	0	0	0	0	0	0	0	0	0	0	0	0
			RS_GCF_900169275.1	d__Bacteria	p__Actinobacteriota	c__Actinomycetia	o__Actinomycetales	f__Brevibacteriaceae	g__Brevibacterium	0	0	0	0	0	0	0	0	0	0	0	0	0	0	0	0	0	0	0	0	0	0	0
			RS_GCF_900114765.1	d__Bacteria	p__Proteobacteria	c__Gammaproteobacteria	o__Pseudomonadales	f__Pseudomonadaceae	g__Pseudomonas_D	0	0	0	0	0	0	0	0	0	0	0	0	0	0	0	0	0	0	0	0	0	0	0
			RS_GCF_003688725.1	d__Bacteria	p__Firmicutes	c__Bacilli	o__Thermoactinomycetales	f__Thermoactinomycetaceae	g__Thermoactinomyces	0	0	1	1	0	0	0	0	0	0	0	1	0	0	0	0	1	1	0	0	1	2	0
			RS_GCF_001423965.1	d__Bacteria	p__Firmicutes	c__Bacilli	o__Exiguobacterales	f__Exiguobacteraceae	g__Exiguobacterium_A	0	0	0	0	0	0	0	0	0	0	0	1	1	1	0	0	0	0	0	1	0	1	0
			GB_GCA_903889565.1	d__Bacteria	p__Proteobacteria	c__Gammaproteobacteria	o__Burkholderiales	f__SG8-41	g__PALSA-1004	0	0	0	0	0	0	0	0	0	0	0	0	0	0	0	0	0	0	0	0	0	0	0
			GB_GCA_900322145.1	d__Bacteria	p__Firmicutes_A	c__Clostridia	o__Oscillospirales	f__Acutalibacteraceae	g__UBA1213	0	0	0	0	0	0	0	0	0	0	0	0	0	0	0	0	0	0	0	0	0	0	0
			RS_GCF_000169535.1	d__Bacteria	p__Firmicutes	c__Bacilli	o__Mycoplasmatales	f__Mycoplasmoidaceae	g__Ureaplasma	0	0	0	0	0	0	0	0	0	0	1	0	0	0	0	0	0	0	0	0	0	0	0
			GB_GCA_901472505.1	d__Bacteria	p__Proteobacteria	c__Gammaproteobacteria	o__Enterobacterales	f__Enterobacteriaceae	g__Proteus	0	0	1	0	1	1	0	1	0	1	1	1	1	1	1	0	1	1	1	1	1	4	1
			RS_GCF_018205345.1	d__Bacteria	p__Fusobacteriota	c__Fusobacteriia	o__Fusobacteriales	f__Fusobacteriaceae	g__Fusobacterium_A	0	0	0	0	0	0	0	0	0	0	0	0	0	0	0	0	0	0	0	0	0	0	0
			GB_GCA_003539515.1	d__Bacteria	p__Firmicutes_A	c__Clostridia	o__Christensenellales	f__CAG-917	g__CAG-349	0	0	0	0	0	0	0	0	0	0	0	0	0	0	0	0	0	0	0	0	0	0	0
			GB_GCA_900466475.1	d__Bacteria	p__Proteobacteria	c__Alphaproteobacteria	o__Rhizobiales	f__Rhizobiaceae	g__Rhizobium	0	0	0	0	0	0	0	0	0	0	0	0	0	0	0	0	0	0	0	0	0	0	0
			RS_GCF_003797885.1	d__Bacteria	p__Proteobacteria	c__Gammaproteobacteria	o__Enterobacterales	f__Shewanellaceae	g__Shewanella	0	0	0	0	0	0	0	0	0	0	0	0	0	0	0	0	0	0	0	0	0	0	0
			RS_GCF_000010625.1	d__Bacteria	p__Cyanobacteria	c__Cyanobacteriia	o__Cyanobacteriales	f__Microcystaceae	g__Microcystis	0	0	1	0	1	1	0	0	1	0	0	1	0	1	0	0	1	1	1	1	1	4	1
			RS_GCF_001267405.1	d__Bacteria	p__Firmicutes_B	c__Moorellia	o__Moorellales	f__Moorellaceae	g__Moorella	0	0	1	1	1	0	0	0	0	0	1	1	1	0	0	0	0	1	0	1	0	2	0
			GB_GCA_018646865.1	d__Bacteria	p__Bacteroidota	c__Bacteroidia	o__Flavobacteriales	f__Flavobacteriaceae	g__MED-G11	0	0	0	0	0	0	0	0	0	0	0	0	0	0	0	0	0	0	0	0	0	0	0
			RS_GCF_000177195.2	d__Bacteria	p__Actinobacteriota	c__Actinomycetia	o__Streptomycetales	f__Streptomycetaceae	g__Streptomyces	0	0	1	0	1	1	0	0	1	0	0	1	1	1	0	0	1	1	1	1	1	4	1
			RS_GCF_002095385.1	d__Bacteria	p__Proteobacteria	c__Gammaproteobacteria	o__Enterobacterales	f__Enterobacteriaceae	g__Pantoea	0	0	0	0	0	0	0	0	0	0	0	0	0	0	0	0	0	0	0	0	0	0	0
			GB_GCA_903832855.1	d__Bacteria	p__Patescibacteria	c__Paceibacteria	o__UBA9983_A	f__GWA1-40-21	g__CAILDB01	0	0	0	0	0	0	0	0	0	0	0	0	0	0	0	0	0	0	0	0	0	0	0
			RS_GCF_900327275.1	d__Bacteria	p__Proteobacteria	c__Alphaproteobacteria	o__Rickettsiales	f__Rickettsiaceae	g__Orientia	0	0	0	0	0	0	0	0	0	0	0	0	0	0	0	0	0	0	0	0	0	0	0
			RS_GCF_000741215.1	d__Bacteria	p__Actinobacteriota	c__Actinomycetia	o__Actinomycetales	f__Bifidobacteriaceae	g__Bifidobacterium	0	0	0	0	0	0	0	0	0	0	0	0	0	0	0	0	0	0	0	0	0	0	0
			RS_GCF_001535965.1	d__Bacteria	p__Bacteroidota	c__Kryptonia	o__Kryptoniales	f__Kryptoniaceae	g__Kryptonium	0	0	0	0	0	0	0	0	0	0	0	0	0	0	0	0	0	0	0	0	0	0	0
			RS_GCF_000188175.1	d__Bacteria	p__Firmicutes_C	c__Negativicutes	o__Acidaminococcales	f__Acidaminococcaceae	g__Phascolarctobacterium_A	0	0	0	0	0	0	0	0	0	0	0	0	0	0	0	0	0	0	0	0	0	0	0
			GB_GCA_003460745.1	d__Bacteria	p__Firmicutes_A	c__Clostridia	o__UBA1381	f__UBA1381	g__CAG-41	0	0	0	0	0	0	0	0	0	0	0	0	0	0	0	0	0	0	0	0	0	0	0
			GB_GCA_000720535.1	d__Bacteria	p__Actinobacteriota	c__Actinomycetia	o__Streptomycetales	f__Streptomycetaceae	g__Streptomyces	0	0	0	0	0	0	0	0	0	0	0	0	0	0	0	0	0	0	0	0	0	0	0
			GB_GCA_903843305.1	d__Bacteria	p__Bacteroidota	c__Chlorobia	o__Chlorobiales	f__Chlorobiaceae	g__Chlorobium	0	0	0	0	0	0	0	0	0	0	0	0	0	0	0	0	0	0	0	0	0	0	0
			RS_GCF_003367075.1	d__Bacteria	p__Cyanobacteria	c__Cyanobacteriia	o__Cyanobacteriales	f__Nostocaceae	g__Raphidiopsis	0	0	0	0	0	0	0	0	0	0	0	0	0	0	0	0	0	0	0	0	0	0	0
			RS_GCF_002139875.1	d__Bacteria	p__Campylobacterota	c__Campylobacteria	o__Campylobacterales	f__Campylobacteraceae	g__Campylobacter	0	0	1	0	1	1	0	1	0	0	0	1	1	1	1	0	1	1	1	1	1	4	1
			RS_GCF_002091755.1	d__Bacteria	p__Proteobacteria	c__Gammaproteobacteria	o__Pseudomonadales	f__Pseudomonadaceae	g__Pseudomonas	0	0	0	0	0	0	0	0	0	0	0	0	0	0	0	0	0	0	0	0	0	0	0
			RS_GCF_008801285.1	d__Bacteria	p__Proteobacteria	c__Gammaproteobacteria	o__Enterobacterales	f__Vibrionaceae	g__Vibrio	0	0	1	1	0	0	0	0	0	0	0	0	0	0	0	0	1	1	0	0	1	2	0
			GB_GCA_903865435.1	d__Bacteria	p__Bacteroidota	c__Bacteroidia	o__Chitinophagales	f__Chitinophagaceae	g__Sediminibacterium	0	0	0	0	0	0	0	0	0	0	0	0	0	0	0	0	0	0	0	0	0	0	0
			RS_GCF_900105505.1	d__Bacteria	p__Actinobacteriota	c__Actinomycetia	o__Mycobacteriales	f__Mycobacteriaceae	g__Corynebacterium	0	0	1	0	1	1	0	0	1	0	0	0	1	1	1	0	1	1	1	1	1	4	1
			RS_GCF_002902985.1	d__Bacteria	p__Proteobacteria	c__Gammaproteobacteria	o__Enterobacterales	f__Enterobacteriaceae	g__Leclercia	0	0	1	1	1	1	0	1	0	1	1	1	1	1	1	0	1	1	1	1	1	4	1
			RS_GCF_019047785.1	d__Bacteria	p__Proteobacteria	c__Gammaproteobacteria	o__Enterobacterales	f__Enterobacteriaceae	g__Enterobacter	0	0	1	1	1	1	0	1	0	1	1	1	1	1	1	0	1	1	1	1	1	4	1
			GB_GCA_903821145.1	d__Bacteria	p__Actinobacteriota	c__Actinomycetia	o__Nanopelagicales	f__Nanopelagicaceae	g__PALSA-747	0	0	0	0	0	0	0	0	0	0	0	0	0	0	0	0	0	0	0	0	0	0	0
			RS_GCF_901212495.1	d__Bacteria	p__Actinobacteriota	c__Coriobacteriia	o__Coriobacteriales	f__Coriobacteriaceae	g__Collinsella	0	0	0	0	0	0	0	0	0	0	0	0	0	0	0	0	0	0	0	0	0	0	0
			RS_GCF_001999245.1	d__Bacteria	p__Proteobacteria	c__Alphaproteobacteria	o__Rhizobiales	f__Stappiaceae	g__Roseibium	0	0	1	1	1	0	0	0	1	0	0	1	1	1	1	0	1	1	0	1	1	3	0
			RS_GCF_009909105.1	d__Bacteria	p__Myxococcota	c__Myxococcia	o__Myxococcales	f__Myxococcaceae	g__Corallococcus	0	0	0	0	0	0	0	0	0	0	0	0	0	0	0	0	0	0	0	0	0	0	0
			GB_GCA_001830045.1	d__Bacteria	p__Firmicutes	c__Bacilli	o__Acholeplasmatales	f__Acholeplasmataceae	g__UBA2284	0	0	0	0	0	0	0	0	0	0	0	0	0	0	0	0	0	0	0	0	0	0	0
			RS_GCF_006094695.1	d__Bacteria	p__Actinobacteriota	c__Actinomycetia	o__Actinomycetales	f__Micrococcaceae	g__Kocuria	0	0	1	1	1	0	0	0	1	0	0	1	1	1	0	0	0	1	0	1	0	2	0
			RS_GCF_016907215.1	d__Bacteria	p__Proteobacteria	c__Alphaproteobacteria	o__Rhizobiales	f__Xanthobacteraceae	g__Bradyrhizobium	0	0	1	0	1	1	0	0	1	0	0	1	1	1	0	0	1	1	1	1	1	4	1
			GB_GCA_000252525.1	d__Bacteria	p__Proteobacteria	c__Gammaproteobacteria	o__SAR86	f__D2472	g__SAR86A	0	0	0	0	0	0	0	0	0	0	0	0	0	0	1	0	0	0	0	0	0	0	0
			RS_GCF_000799775.1	d__Bacteria	p__Proteobacteria	c__Alphaproteobacteria	o__Rhizobiales	f__Rhizobiaceae	g__Rhizobium	0	0	0	0	0	0	0	0	0	0	0	0	0	0	0	0	0	0	0	0	0	0	0
			GB_GCA_903937405.1	d__Bacteria	p__Proteobacteria	c__Alphaproteobacteria	o__Rickettsiales	f__UBA1997	g__UBA2645	0	0	0	0	0	0	0	0	0	0	0	0	0	0	0	0	0	0	0	0	0	0	0
			RS_GCF_013372125.1	d__Bacteria	p__Campylobacterota	c__Campylobacteria	o__Campylobacterales	f__Campylobacteraceae	g__Campylobacter_A	0	0	0	0	1	1	0	1	0	0	0	1	1	1	1	0	1	1	1	1	1	4	1
			RS_GCF_014144855.1	d__Bacteria	p__Actinobacteriota	c__Actinomycetia	o__Mycobacteriales	f__Mycobacteriaceae	g__Dietzia	0	0	0	0	0	0	0	0	0	0	0	0	0	0	0	0	0	0	0	0	0	0	0
			GB_GCA_012270125.1	d__Bacteria	p__Proteobacteria	c__Alphaproteobacteria	o__Rhodobacterales	f__Rhodobacteraceae	g__MED-G52	0	0	0	0	0	0	0	0	0	0	0	0	0	0	0	0	0	0	0	0	0	0	0
			GB_GCA_003447825.1	d__Bacteria	p__Proteobacteria	c__Gammaproteobacteria	o__Arenicellales	f__UBA868	g__REDSEA-S09-B13	0	0	0	0	0	0	0	0	0	0	0	0	0	0	0	0	0	0	0	0	0	0	0
			RS_GCF_001605885.1	d__Bacteria	p__Proteobacteria	c__Gammaproteobacteria	o__Pseudomonadales	f__Moraxellaceae	g__Acinetobacter	0	0	0	1	0	0	0	0	0	0	0	0	0	0	0	0	0	1	0	0	0	1	0
			GB_GCA_016711705.1	d__Bacteria	p__Bacteroidota	c__Bacteroidia	o__Chitinophagales	f__Saprospiraceae	g__OLB8	0	0	0	0	0	0	0	0	0	0	0	0	0	0	1	0	0	0	0	0	0	0	0
			GB_GCA_903944165.1	d__Bacteria	p__Proteobacteria	c__Gammaproteobacteria	o__Methylococcales	f__Methylomonadaceae	g__Methylovulum	0	0	0	0	0	0	0	0	0	0	0	0	0	0	0	0	0	0	0	0	0	0	0
			RS_GCF_900094595.1	d__Bacteria	p__Proteobacteria	c__Gammaproteobacteria	o__Burkholderiales	f__Burkholderiaceae	g__Cupriavidus	0	0	0	0	0	0	0	0	0	0	0	0	0	0	0	0	0	0	0	0	0	0	0
			RS_GCF_003637665.1	d__Bacteria	p__Campylobacterota	c__Campylobacteria	o__Campylobacterales	f__Helicobacteraceae	g__Helicobacter	0	0	0	0	0	0	0	0	0	0	0	1	0	0	1	0	0	0	0	0	0	0	0
			RS_GCF_003436275.1	d__Bacteria	p__Actinobacteriota	c__Coriobacteriia	o__Coriobacteriales	f__Coriobacteriaceae	g__Collinsella	0	0	1	0	0	1	0	0	0	0	0	0	0	0	0	0	0	1	1	0	0	2	0
			GB_GCA_018651745.1	d__Bacteria	p__Marinisomatota	c__Marinisomatia	o__Marinisomatales	f__TCS55	g__JAAZYX01	0	0	0	0	0	0	0	0	0	0	0	0	0	0	0	0	0	0	0	0	0	0	0
			RS_GCF_000723385.1	d__Bacteria	p__Actinobacteriota	c__Actinomycetia	o__Mycobacteriales	f__Mycobacteriaceae	g__Mycobacterium	0	0	1	0	1	1	0	0	1	0	0	1	1	1	1	0	1	1	1	1	1	4	1
			RS_GCF_009646115.1	d__Bacteria	p__Proteobacteria	c__Gammaproteobacteria	o__Enterobacterales	f__Enterobacteriaceae	g__Pantoea	0	0	1	1	1	1	0	0	0	0	1	1	1	0	1	0	0	1	1	1	0	3	0
			RS_GCF_002113595.1	d__Bacteria	p__Proteobacteria	c__Gammaproteobacteria	o__Pseudomonadales	f__Pseudomonadaceae	g__Pseudomonas_E	0	0	0	0	0	0	0	0	0	0	0	0	0	0	0	0	0	0	0	0	0	0	0
			RS_GCF_009363615.1	d__Bacteria	p__Proteobacteria	c__Alphaproteobacteria	o__Rhodobacterales	f__Rhodobacteraceae	g__Ruegeria	0	0	1	0	0	0	0	0	1	0	0	0	1	1	1	0	1	1	0	1	1	3	0
			RS_GCF_019048065.1	d__Bacteria	p__Proteobacteria	c__Gammaproteobacteria	o__Enterobacterales	f__Enterobacteriaceae	g__Citrobacter_A	0	0	1	1	1	1	0	1	0	1	1	1	0	1	1	0	0	1	1	1	0	3	0
			RS_GCF_011405655.1	d__Bacteria	p__Actinobacteriota	c__Coriobacteriia	o__Coriobacteriales	f__Eggerthellaceae	g__Adlercreutzia	0	0	1	1	0	1	0	1	0	0	1	1	0	0	0	0	1	1	1	1	1	4	1
			RS_GCF_006546825.1	d__Bacteria	p__Actinobacteriota	c__Actinomycetia	o__Actinomycetales	f__Actinomycetaceae	g__Actinomyces	0	0	0	0	0	0	0	0	0	0	0	0	0	0	0	0	0	0	0	0	0	0	0
			GB_GCA_903895995.1	d__Bacteria	p__Actinobacteriota	c__Actinomycetia	o__Nanopelagicales	f__Nanopelagicaceae	g__PALSA-747	0	0	0	0	0	0	0	0	0	0	0	0	0	0	0	0	0	0	0	0	0	0	0
			RS_GCF_003721155.3	d__Bacteria	p__Actinobacteriota	c__Actinomycetia	o__Actinomycetales	f__Dermatophilaceae	g__Marihabitans	0	0	1	1	1	0	0	0	0	0	0	1	0	0	1	0	1	1	0	0	1	2	0
			RS_GCF_003939025.1	d__Bacteria	p__Proteobacteria	c__Alphaproteobacteria	o__Rhizobiales	f__Rhizobiaceae	g__Rhizobium	0	0	0	0	0	0	0	0	0	0	0	0	0	0	0	0	0	0	0	0	0	0	0
			RS_GCF_003478035.1	d__Bacteria	p__Firmicutes_A	c__Clostridia	o__Lachnospirales	f__Lachnospiraceae	g__Copromonas	0	0	1	1	0	0	0	0	0	0	0	0	0	0	1	0	1	1	0	0	1	2	0
			GB_GCA_900320055.1	d__Bacteria	p__Bacteroidota	c__Bacteroidia	o__Bacteroidales	f__Muribaculaceae	g__Sodaliphilus	0	0	0	0	0	0	0	0	0	0	0	0	0	0	0	0	0	0	0	0	0	0	0
			RS_GCF_900456975.1	d__Bacteria	p__Proteobacteria	c__Gammaproteobacteria	o__Enterobacterales	f__Shewanellaceae	g__Shewanella	0	0	0	0	1	1	0	1	0	1	1	1	1	1	1	0	1	1	1	1	1	4	1
			RS_GCF_014288065.1	d__Bacteria	p__Firmicutes_A	c__Clostridia	o__Oscillospirales	f__Acutalibacteraceae	g__Ruminococcus_E	0	0	1	0	0	1	0	1	0	0	0	0	1	1	1	0	1	1	1	1	1	4	1
			RS_GCF_017873605.1	d__Bacteria	p__Firmicutes	c__Bacilli	o__Paenibacillales	f__Paenibacillaceae	g__Paenibacillus	0	0	0	0	0	0	0	0	0	0	0	0	0	0	0	0	0	0	0	0	0	0	0
			GB_GCA_018673475.1	d__Bacteria	p__Actinobacteriota	c__Acidimicrobiia	o__Acidimicrobiales	f__MedAcidi-G1	g__UBA3125	0	0	0	0	0	0	0	0	0	0	0	0	0	0	0	0	0	0	0	0	0	0	0
			GB_GCA_900319075.1	d__Bacteria	p__Firmicutes_A	c__Clostridia	o__Oscillospirales	f__Ruminococcaceae	g__Ruminococcus_D	0	0	0	0	0	0	0	0	0	0	0	0	0	0	0	0	0	0	0	0	0	0	0
			RS_GCF_016107575.1	d__Bacteria	p__Proteobacteria	c__Gammaproteobacteria	o__Pseudomonadales	f__Moraxellaceae	g__Psychrobacter	0	0	0	0	0	0	0	0	0	0	0	0	0	0	0	0	0	0	0	0	0	0	0
			RS_GCF_013376875.1	d__Bacteria	p__Proteobacteria	c__Gammaproteobacteria	o__Burkholderiales	f__Burkholderiaceae	g__Acidovorax	0	0	1	0	1	1	0	0	1	0	0	1	1	1	1	0	1	1	1	1	1	4	1
			GB_GCA_900104605.1	d__Bacteria	p__Bacteroidota	c__Bacteroidia	o__Bacteroidales	f__Rikenellaceae	g__Tidjanibacter	0	0	0	0	0	0	0	0	0	0	0	0	0	0	0	0	0	0	0	0	0	0	0
			GB_GCA_018644675.1	d__Bacteria	p__Proteobacteria	c__Gammaproteobacteria	o__PS1	f__Thioglobaceae	g__Thioglobus	0	0	0	0	0	0	0	0	0	0	0	0	0	0	0	0	0	0	0	0	0	0	0
			RS_GCF_003024925.1	d__Bacteria	p__Bacteroidota	c__Bacteroidia	o__Bacteroidales	f__Muribaculaceae	g__Paramuribaculum	0	0	0	0	0	0	0	0	0	0	0	0	0	0	0	0	0	0	0	0	0	0	0
			GB_GCA_900315955.1	d__Bacteria	p__Bacteroidota	c__Bacteroidia	o__Bacteroidales	f__Bacteroidaceae	g__Prevotella	0	0	0	0	0	0	0	0	0	0	0	0	0	0	0	0	0	0	0	0	0	0	0
			GB_GCA_018671775.1	d__Bacteria	p__Marinisomatota	c__Marinisomatia	o__Marinisomatales	f__UBA1611	g__JABHGY01	0	0	0	0	0	0	0	0	0	0	0	0	0	0	0	0	0	0	0	0	0	0	0
			RS_GCF_013283365.1	d__Bacteria	p__Proteobacteria	c__Gammaproteobacteria	o__Pseudomonadales	f__Nitrincolaceae	g__Marinobacterium	0	0	0	0	0	0	0	0	0	0	0	0	0	0	0	0	0	0	0	0	0	0	0
			GB_GCA_903861125.1	d__Bacteria	p__Bacteroidota	c__UBA10030	o__UBA10030	f__UBA8401	g__UBA8401	0	0	0	0	0	0	0	0	0	0	0	0	0	0	0	0	0	0	0	0	0	0	0
			GB_GCA_000991405.1	d__Bacteria	p__Patescibacteria	c__Paceibacteria	o__UBA9983_A	f__UBA9973	g__UBA8515	0	0	0	0	0	0	0	0	0	0	0	0	0	0	1	0	0	0	0	0	0	0	0
			RS_GCF_000091305.1	d__Bacteria	p__Actinobacteriota	c__Actinomycetia	o__Streptomycetales	f__Streptomycetaceae	g__Streptomyces	0	0	1	0	1	1	0	0	1	0	0	0	1	1	0	0	1	1	1	1	1	4	1
			RS_GCF_005280275.1	d__Bacteria	p__Proteobacteria	c__Gammaproteobacteria	o__Enterobacterales	f__Vibrionaceae	g__Salinivibrio	0	0	0	0	1	1	0	1	0	0	1	1	1	1	1	0	1	1	1	1	1	4	1
			GB_GCA_902363685.1	d__Bacteria	p__Firmicutes_A	c__Clostridia	o__Lachnospirales	f__Lachnospiraceae	g__UMGS1375	0	0	1	1	0	0	0	0	0	0	0	0	0	0	0	0	1	1	0	0	1	2	0
			RS_GCF_003544835.1	d__Bacteria	p__Campylobacterota	c__Campylobacteria	o__Campylobacterales	f__Arcobacteraceae	g__Aliarcobacter	0	0	1	1	1	1	0	1	0	0	1	1	1	0	0	0	0	1	1	1	0	3	0
			RS_GCF_001570865.1	d__Bacteria	p__Actinobacteriota	c__Actinomycetia	o__Actinomycetales	f__Micrococcaceae	g__Rothia	0	0	0	0	1	0	0	0	0	0	0	0	0	0	1	0	0	1	0	0	0	1	0
			RS_GCF_000988205.1	d__Bacteria	p__Actinobacteriota	c__Actinomycetia	o__Mycobacteriales	f__Mycobacteriaceae	g__Corynebacterium	0	0	0	0	0	0	0	0	0	0	0	0	0	0	0	0	0	0	0	0	0	0	0
			GB_GCA_018661505.1	d__Bacteria	p__Bacteroidota	c__Bacteroidia	o__Bacteroidales	f__F082	g__GCA-002708315	0	0	0	0	0	0	0	0	0	0	0	0	0	0	0	0	0	0	0	0	0	0	0
			GB_GCA_018698075.1	d__Bacteria	p__Proteobacteria	c__Gammaproteobacteria	o__Arenicellales	f__UBA868	g__GCA-2726415	0	0	0	0	0	0	0	0	0	0	0	0	0	0	0	0	0	0	0	0	0	0	0
			GB_GCA_014652975.1	d__Bacteria	p__Actinobacteriota	c__Actinomycetia	o__Actinomycetales	f__Micrococcaceae	g__Kocuria	0	0	0	0	0	0	0	0	1	0	0	0	1	1	1	0	1	0	0	1	1	2	0
			RS_GCF_016801775.1	d__Bacteria	p__Proteobacteria	c__Alphaproteobacteria	o__Rhodobacterales	f__Rhodobacteraceae	g__Sulfitobacter	0	0	0	0	0	0	0	0	0	0	0	1	0	0	1	0	0	0	0	0	0	0	0
			GB_GCA_002373205.1	d__Bacteria	p__Spirochaetota	c__Spirochaetia	o__Treponematales	f__Treponemataceae	g__Treponema_D	0	0	0	0	0	0	0	0	0	0	0	0	0	0	0	0	0	0	0	0	0	0	0
			RS_GCF_000154565.1	d__Bacteria	p__Firmicutes_A	c__Clostridia	o__Oscillospirales	f__Ruminococcaceae	g__Anaerotruncus	0	0	0	0	0	0	0	0	0	0	0	0	0	0	0	0	0	0	0	0	0	0	0
			RS_GCF_001295365.1	d__Bacteria	p__Firmicutes	c__Bacilli	o__Bacillales	f__Anoxybacillaceae	g__Parageobacillus	0	0	1	1	0	1	0	0	1	0	1	1	1	1	0	0	0	1	1	1	0	3	0
			GB_GCA_018673925.1	d__Bacteria	p__Marinisomatota	c__UBA8477	o__UBA8477	f__UBA8477	g__JABMPR01	0	0	0	0	0	0	0	0	0	0	0	0	0	0	0	0	0	0	0	0	0	0	0
			RS_GCF_003605365.2	d__Bacteria	p__Firmicutes	c__Bacilli	o__Bacillales_B	f__Bacillaceae_C	g__Siminovitchia	0	0	0	0	0	0	0	0	0	0	0	1	0	0	1	0	0	0	0	0	0	0	0
			GB_GCA_903861835.1	d__Bacteria	p__Firestonebacteria	c__D2-FULL-39-29	o__D2-FULL-39-29	f__CAIOVX01	g__CAIOVX01	0	0	0	0	0	0	0	0	0	0	0	0	0	0	0	0	0	0	0	0	0	0	0
			RS_GCF_000021705.1	d__Bacteria	p__Proteobacteria	c__Gammaproteobacteria	o__Enterobacterales	f__Enterobacteriaceae	g__Hamiltonella	0	0	0	0	1	0	0	0	0	0	0	1	0	0	1	0	0	1	0	0	0	1	0
			GB_GCA_002313585.1	d__Bacteria	p__Actinobacteriota	c__Actinomycetia	o__Actinomycetales	f__Microbacteriaceae	g__Microbacterium	0	0	0	0	0	0	0	0	0	0	0	0	0	0	0	0	0	0	0	0	0	0	0
			RS_GCF_000015445.1	d__Bacteria	p__Proteobacteria	c__Alphaproteobacteria	o__Rhizobiales_A	f__Rhizobiaceae_A	g__Bartonella	0	0	0	0	0	1	0	0	1	0	0	1	1	1	1	0	1	0	1	1	1	3	0
			RS_GCF_001315015.1	d__Bacteria	p__Proteobacteria	c__Alphaproteobacteria	o__Azospirillales	f__Azospirillaceae	g__Azospirillum	0	0	1	0	1	1	0	0	0	0	0	0	0	0	0	0	0	1	1	0	0	2	0
			RS_GCF_003293675.1	d__Bacteria	p__Actinobacteriota	c__Actinomycetia	o__Actinomycetales	f__Bifidobacteriaceae	g__Bifidobacterium	0	0	1	1	0	1	0	0	1	0	0	0	0	0	0	0	0	1	1	0	0	2	0
			RS_GCF_000526395.1	d__Bacteria	p__Synergistota	c__Synergistia	o__Synergistales	f__Aminobacteriaceae	g__Aminobacterium	0	0	0	0	0	0	0	0	0	0	0	1	0	0	0	0	0	0	0	0	0	0	0
			RS_GCF_002706795.1	d__Bacteria	p__Firmicutes	c__Bacilli	o__Brevibacillales	f__Brevibacillaceae	g__Brevibacillus_B	0	0	0	0	0	1	0	0	1	0	1	1	1	1	0	0	1	0	1	1	1	3	0
			RS_GCF_016839165.1	d__Bacteria	p__Proteobacteria	c__Alphaproteobacteria	o__Rhizobiales	f__Xanthobacteraceae	g__Bradyrhizobium	0	0	1	0	1	1	0	0	1	0	0	1	1	1	1	0	1	1	1	1	1	4	1
			RS_GCF_003367505.1	d__Bacteria	p__Firmicutes	c__Bacilli	o__Bacillales_A	f__Planococcaceae	g__Lysinibacillus	0	0	0	0	0	0	0	0	0	0	0	0	0	0	0	0	0	0	0	0	0	0	0
			RS_GCF_000819985.1	d__Bacteria	p__Proteobacteria	c__Gammaproteobacteria	o__Enterobacterales	f__Aeromonadaceae	g__Aeromonas	0	0	0	0	0	0	0	0	0	0	0	0	0	0	0	0	0	0	0	0	0	0	0
			RS_GCF_015767595.1	d__Bacteria	p__Proteobacteria	c__Alphaproteobacteria	o__Sphingomonadales	f__Sphingomonadaceae	g__Qipengyuania	0	0	1	0	1	1	0	0	0	0	0	1	1	0	0	0	1	1	1	0	1	3	0
			GB_GCA_903827375.1	d__Bacteria	p__Verrucomicrobiota	c__Verrucomicrobiae	o__Verrucomicrobiales	f__Akkermansiaceae	g__Luteolibacter	0	0	0	0	0	0	0	0	0	0	0	0	0	0	0	0	0	0	0	0	0	0	0
			RS_GCF_001654615.1	d__Bacteria	p__Firmicutes	c__Bacilli	o__Lactobacillales	f__Lactobacillaceae	g__Ligilactobacillus	0	0	0	0	0	0	0	0	0	0	0	0	0	0	0	0	0	0	0	0	0	0	0
			GB_GCA_903910745.1	d__Bacteria	p__Proteobacteria	c__Gammaproteobacteria	o__Burkholderiales	f__Burkholderiaceae	g__Limnohabitans	0	0	0	0	0	0	0	0	0	0	0	0	0	0	0	0	0	0	0	0	0	0	0
			GB_GCA_903870315.1	d__Bacteria	p__Patescibacteria	c__Paceibacteria	o__UBA9983_A	f__PALSA-1337	g__C7867-002	0	0	0	0	0	0	0	0	0	0	0	0	0	0	0	0	0	0	0	0	0	0	0
			RS_GCF_001429285.1	d__Bacteria	p__Proteobacteria	c__Alphaproteobacteria	o__Rhizobiales	f__Rhizobiaceae	g__Ensifer	0	0	0	0	0	0	0	0	0	0	0	0	0	0	0	0	0	0	0	0	0	0	0
			RS_GCF_006494375.1	d__Bacteria	p__Proteobacteria	c__Gammaproteobacteria	o__Enterobacterales	f__Enterobacteriaceae	g__Pantoea	0	0	0	0	0	0	0	0	0	0	0	0	0	0	0	0	0	0	0	0	0	0	0
			GB_GCA_000173095.1	d__Bacteria	p__Bacteroidota	c__Bacteroidia	o__Flavobacteriales	f__Flavobacteriaceae	g__MS024-2A	0	0	0	0	0	0	0	0	0	0	0	0	0	0	0	0	0	0	0	0	0	0	0
			RS_GCF_900452865.1	d__Bacteria	p__Proteobacteria	c__Gammaproteobacteria	o__Legionellales	f__Legionellaceae	g__Legionella_C	0	0	0	0	0	0	0	0	0	0	0	0	0	0	0	0	0	0	0	0	0	0	0
			GB_GCA_900316905.1	d__Bacteria	p__Spirochaetota	c__Spirochaetia	o__Treponematales	f__Treponemataceae	g__Treponema_D	0	0	0	0	0	0	0	0	0	0	0	0	0	0	0	0	0	0	0	0	0	0	0
			GB_GCA_018658305.1	d__Bacteria	p__Proteobacteria	c__Gammaproteobacteria	o__GCF-002020875	f__GCF-002020875	g__Thiopontia	0	0	0	0	0	0	0	0	0	0	0	0	0	0	0	0	0	0	0	0	0	0	0
			GB_GCA_009937285.1	d__Bacteria	p__Gemmatimonadota	c__Gemmatimonadetes	o__Longimicrobiales	f__UBA6960	g__UBA1138	0	0	0	0	0	0	0	0	0	0	0	0	0	0	0	0	0	0	0	0	0	0	0
			GB_GCA_003481005.1	d__Bacteria	p__Firmicutes_A	c__Clostridia	o__Lachnospirales	f__Lachnospiraceae	g__Eisenbergiella	0	0	0	0	0	0	0	0	0	0	0	0	0	0	0	0	0	0	0	0	0	0	0
			RS_GCF_000018785.1	d__Bacteria	p__Firmicutes	c__Bacilli	o__Acholeplasmatales	f__Acholeplasmataceae	g__Acholeplasma	0	0	0	0	0	0	0	0	0	0	1	0	0	0	0	0	0	0	0	0	0	0	0
			RS_GCF_000527275.1	d__Bacteria	p__Proteobacteria	c__Gammaproteobacteria	o__Enterobacterales	f__Enterobacteriaceae	g__Providencia	0	0	0	0	0	0	0	0	0	0	0	0	0	0	0	0	0	0	0	0	0	0	0
			RS_GCF_003046295.1	d__Bacteria	p__Proteobacteria	c__Alphaproteobacteria	o__Sphingomonadales	f__Sphingomonadaceae	g__Sphingomonas	0	0	1	0	0	1	0	0	0	0	0	0	1	0	0	0	1	1	1	0	1	3	0
			GB_GCA_902768995.1	d__Bacteria	p__Firmicutes_A	c__Clostridia	o__Christensenellales	f__CAG-138	g__RUG472	0	0	0	0	0	0	0	0	0	0	0	0	0	0	0	0	0	0	0	0	0	0	0
			GB_GCA_903820085.1	d__Bacteria	p__Bacteroidota	c__Chlorobia	o__Chlorobiales	f__Chlorobiaceae	g__Chlorobium	0	0	0	0	0	0	0	0	0	0	0	1	0	0	0	0	0	0	0	0	0	0	0
			RS_GCF_002221505.1	d__Bacteria	p__Proteobacteria	c__Gammaproteobacteria	o__Enterobacterales	f__Alteromonadaceae	g__Pseudoalteromonas	0	0	0	0	1	1	0	0	1	0	1	1	1	1	0	0	1	1	1	1	1	4	1
			GB_GCA_903840355.1	d__Bacteria	p__Verrucomicrobiota	c__Verrucomicrobiae	o__Opitutales	f__UBA953	g__UBA953	0	0	0	0	0	0	0	0	0	0	0	0	0	0	0	0	0	0	0	0	0	0	0
			RS_GCF_000021485.1	d__Bacteria	p__Proteobacteria	c__Gammaproteobacteria	o__Acidithiobacillales	f__Acidithiobacillaceae	g__Acidithiobacillus	0	0	0	0	1	1	0	0	1	0	0	1	1	1	0	0	1	1	1	1	1	4	1
			GB_GCA_900635465.1	d__Bacteria	p__Proteobacteria	c__Gammaproteobacteria	o__Enterobacterales	f__Enterobacteriaceae	g__Lelliottia	0	0	0	1	1	1	0	1	0	1	1	1	1	1	1	0	1	1	1	1	1	4	1
			GB_GCA_018647265.1	d__Bacteria	p__Marinisomatota	c__Marinisomatia	o__Marinisomatales	f__TCS55	g__TCS55	0	0	0	0	0	0	0	0	0	0	0	0	0	0	0	0	0	0	0	0	0	0	0
			RS_GCF_000237325.1	d__Bacteria	p__Firmicutes	c__Bacilli	o__Paenibacillales	f__Paenibacillaceae	g__Paenibacillus	0	0	1	1	0	1	0	1	1	0	1	1	1	1	0	0	1	1	1	1	1	4	1
			GB_GCA_018674655.1	d__Bacteria	p__Marinisomatota	c__Marinisomatia	o__Marinisomatales	f__TCS55	g__TCS55	0	0	0	0	0	0	0	0	0	0	0	1	0	0	0	0	0	0	0	0	0	0	0
			RS_GCF_002003265.1	d__Bacteria	p__Firmicutes	c__Bacilli	o__Paenibacillales	f__NBRC-103111	g__Paenibacillus_H	0	0	1	0	0	1	0	0	0	0	1	1	1	1	0	0	1	1	1	1	1	4	1
			RS_GCF_003688615.2	d__Bacteria	p__Firmicutes	c__Bacilli	o__Bacillales	f__Anoxybacillaceae	g__Parageobacillus	0	0	0	1	0	1	0	0	0	0	1	1	1	1	0	0	1	1	1	1	1	4	1
			RS_GCF_000423125.1	d__Bacteria	p__Proteobacteria	c__Gammaproteobacteria	o__Pseudomonadales	f__Halieaceae	g__Haliea	0	0	0	0	0	0	0	0	0	0	0	0	0	0	0	0	0	0	0	0	0	0	0
			GB_GCA_003755025.1	d__Bacteria	p__Proteobacteria	c__Gammaproteobacteria	o__Burkholderiales	f__Burkholderiaceae	g__Diaphorobacter	0	0	0	0	1	0	0	0	0	0	0	1	0	0	0	0	0	1	0	0	0	1	0
			RS_GCF_003130205.1	d__Bacteria	p__Proteobacteria	c__Gammaproteobacteria	o__Enterobacterales	f__Pasteurellaceae	g__Aggregatibacter	0	0	0	0	1	0	0	0	0	0	0	0	0	0	0	0	0	1	0	0	0	1	0
			RS_GCF_002812485.1	d__Bacteria	p__Proteobacteria	c__Gammaproteobacteria	o__Enterobacterales	f__Enterobacteriaceae	g__Dickeya	0	0	1	1	1	1	0	1	0	1	1	1	0	1	0	0	0	1	1	1	0	3	0
			RS_GCF_000789395.1	d__Bacteria	p__Firmicutes_A	c__Clostridia	o__Clostridiales	f__Clostridiaceae	g__Clostridium	0	0	1	1	0	0	0	0	0	0	1	0	0	0	0	0	1	1	0	0	1	2	0
			RS_GCF_902499135.1	d__Bacteria	p__Proteobacteria	c__Gammaproteobacteria	o__Burkholderiales	f__Burkholderiaceae	g__Burkholderia	0	0	0	0	0	0	0	0	0	0	0	0	0	0	1	0	0	0	0	0	0	0	0
			RS_GCF_008245045.1	d__Bacteria	p__Campylobacterota	c__Campylobacteria	o__Campylobacterales	f__Campylobacteraceae	g__Campylobacter_D	0	0	1	1	1	1	0	1	0	0	0	1	1	1	1	0	1	1	1	1	1	4	1
			RS_GCF_002752635.1	d__Bacteria	p__Thermotogota	c__Thermotogae	o__Petrotogales	f__Kosmotogaceae	g__Mesotoga	0	0	0	0	0	0	0	0	0	0	0	0	0	0	0	0	0	0	0	0	0	0	0
			RS_GCF_900113645.1	d__Bacteria	p__Firmicutes	c__Bacilli	o__Lactobacillales	f__Aerococcaceae	g__Trichococcus	0	0	0	0	0	0	0	0	0	0	0	0	0	0	0	0	0	0	0	0	0	0	0
			RS_GCF_016907795.1	d__Bacteria	p__Actinobacteriota	c__Actinomycetia	o__Actinomycetales	f__Micrococcaceae	g__Kocuria	0	0	0	1	1	0	0	0	0	0	0	1	0	0	1	0	1	1	0	0	1	2	0
			GB_GCA_018657165.1	d__Bacteria	p__Proteobacteria	c__Gammaproteobacteria	o__Burkholderiales	f__Methylophilaceae	g__BACL14	0	0	0	0	0	0	0	0	0	0	0	0	0	0	0	0	0	0	0	0	0	0	0
			RS_GCF_015560765.1	d__Bacteria	p__Actinobacteriota	c__Coriobacteriia	o__Coriobacteriales	f__Coriobacteriaceae	g__Collinsella	0	0	0	0	0	0	0	0	0	0	0	0	0	0	0	0	0	0	0	0	0	0	0
			RS_GCF_000025925.1	d__Bacteria	p__Bacteroidota	c__Bacteroidia	o__Bacteroidales	f__Bacteroidaceae	g__Prevotella	0	0	1	0	1	1	0	1	0	0	0	1	1	1	0	0	1	1	1	1	1	4	1
			RS_GCF_005250615.1	d__Bacteria	p__Proteobacteria	c__Gammaproteobacteria	o__Pseudomonadales	f__Pseudomonadaceae	g__Pseudomonas_B	0	0	0	0	0	0	0	0	0	0	0	0	0	0	0	0	0	0	0	0	0	0	0
			RS_GCF_000959365.1	d__Bacteria	p__Proteobacteria	c__Gammaproteobacteria	o__Burkholderiales	f__Burkholderiaceae	g__Burkholderia	0	0	1	0	1	1	0	0	1	0	0	0	1	1	1	0	1	1	1	1	1	4	1
			RS_GCF_000145235.1	d__Bacteria	p__Actinobacteriota	c__Actinomycetia	o__Mycobacteriales	f__Micromonosporaceae	g__Micromonospora	0	0	1	0	1	1	0	0	1	0	0	1	1	1	0	0	1	1	1	1	1	4	1
			GB_GCA_018654575.1	d__Bacteria	p__Proteobacteria	c__Gammaproteobacteria	o__Pseudomonadales	f__Porticoccaceae	g__HTCC2207	0	0	0	0	0	0	0	0	0	0	0	0	0	0	0	0	0	0	0	0	0	0	0
			RS_GCF_001908725.1	d__Bacteria	p__Proteobacteria	c__Gammaproteobacteria	o__Xanthomonadales	f__Xanthomonadaceae	g__Xanthomonas	0	0	1	0	1	1	0	0	0	0	0	1	1	1	0	0	1	1	1	1	1	4	1
			RS_GCF_009761395.1	d__Bacteria	p__Proteobacteria	c__Gammaproteobacteria	o__Enterobacterales	f__Pasteurellaceae	g__Ursidibacter	0	0	0	0	0	0	0	0	0	0	0	0	0	0	0	0	0	0	0	0	0	0	0
			GB_GCA_903938485.1	d__Bacteria	p__Proteobacteria	c__Gammaproteobacteria	o__Methylococcales	f__Methylomonadaceae	g__KS41	0	0	0	0	0	0	0	0	0	0	0	0	0	0	0	0	0	0	0	0	0	0	0
			RS_GCF_900411395.1	d__Bacteria	p__Firmicutes	c__Bacilli	o__Lactobacillales	f__Streptococcaceae	g__Streptococcus	0	0	0	0	0	0	0	0	0	0	0	0	0	0	0	0	0	0	0	0	0	0	0
			RS_GCF_003382565.2	d__Bacteria	p__Proteobacteria	c__Gammaproteobacteria	o__Enterobacterales	f__Enterobacteriaceae	g__Pectobacterium	0	0	0	0	0	0	0	0	0	0	0	0	0	0	0	0	0	0	0	0	0	0	0
			RS_GCF_900458815.1	d__Bacteria	p__Firmicutes	c__Bacilli	o__Staphylococcales	f__Staphylococcaceae	g__Staphylococcus	0	0	0	0	0	0	0	0	0	0	0	0	0	0	0	0	0	0	0	0	0	0	0
			GB_GCA_015256775.1	d__Bacteria	p__Firmicutes	c__Bacilli	o__Erysipelotrichales	f__Erysipelotrichaceae	g__Bulleidia	0	0	0	0	0	0	0	0	0	0	0	0	0	0	0	0	0	0	0	0	0	0	0
			GB_GCA_002356435.2	d__Bacteria	p__Bacteroidota	c__Bacteroidia	o__Bacteroidales	f__Dysgonomonadaceae	g__Petrimonas	0	0	0	0	1	0	0	1	0	0	0	1	0	0	0	0	0	1	0	0	0	1	0
			RS_GCF_003286645.1	d__Bacteria	p__Firmicutes	c__Bacilli	o__Lactobacillales	f__Aerococcaceae	g__Aerococcus	0	0	0	0	0	0	0	0	0	0	0	0	0	0	0	0	0	0	0	0	0	0	0
			GB_GCA_018657495.1	d__Bacteria	p__Marinisomatota	c__Marinisomatia	o__SCGC-AAA003-L08	f__JACNLC01	g__JABHXA01	0	0	0	0	0	0	0	0	0	0	0	0	0	0	0	0	0	0	0	0	0	0	0
			RS_GCF_000702625.1	d__Bacteria	p__Firmicutes	c__Bacilli	o__Exiguobacterales	f__Exiguobacteraceae	g__Exiguobacterium_A	0	0	1	1	0	0	0	0	0	0	0	1	1	1	0	0	1	1	0	1	1	3	0
			RS_GCF_001996005.1	d__Bacteria	p__Proteobacteria	c__Gammaproteobacteria	o__Enterobacterales	f__Vibrionaceae	g__Salinivibrio	0	0	0	0	0	0	0	0	0	0	0	0	0	0	0	0	0	0	0	0	0	0	0
			GB_GCA_013791955.1	d__Bacteria	p__Actinobacteriota	c__Actinomycetia	o__Propionibacteriales	f__Propionibacteriaceae	g__Propionicimonas	0	0	0	0	1	0	0	0	0	0	0	1	0	0	1	0	0	1	0	0	0	1	0
			GB_GCA_001785445.1	d__Bacteria	p__Patescibacteria	c__Paceibacteria	o__UBA9983_A	f__UBA9973	g__UBA9973	0	0	0	0	0	0	0	0	0	0	0	0	0	0	0	0	0	0	0	0	0	0	0
			RS_GCF_004803695.1	d__Bacteria	p__Bacteroidota	c__Bacteroidia	o__Bacteroidales	f__Muribaculaceae	g__Muribaculum	0	0	1	0	1	1	0	1	0	0	0	1	1	1	0	0	1	1	1	1	1	4	1
			GB_GCA_018701215.1	d__Bacteria	p__Proteobacteria	c__Alphaproteobacteria	o__GCA-2731375	f__GCA-2731375	g__GCA-2731375	0	0	0	0	0	0	0	0	0	0	0	0	0	0	0	0	0	0	0	0	0	0	0
			RS_GCF_000284075.1	d__Bacteria	p__Proteobacteria	c__Alphaproteobacteria	o__Rickettsiales	f__Rickettsiaceae	g__Rickettsia	0	0	0	0	0	0	0	0	0	0	0	0	0	0	0	0	0	0	0	0	0	0	0
			RS_GCF_010974825.1	d__Bacteria	p__Proteobacteria	c__Gammaproteobacteria	o__Enterobacterales	f__Aeromonadaceae	g__Aeromonas	0	0	0	0	0	0	0	0	0	0	0	0	0	0	0	0	0	0	0	0	0	0	0
			GB_GCA_002168225.1	d__Bacteria	p__Proteobacteria	c__Alphaproteobacteria	o__TMED2	f__TMED2	g__TMED2	0	0	0	0	0	0	0	0	0	0	0	0	0	0	0	0	0	0	0	0	0	0	0
			RS_GCF_001591565.1	d__Bacteria	p__Firmicutes	c__Bacilli	o__Bacillales	f__Bacillaceae_H	g__Priestia	0	0	0	0	0	0	0	0	0	0	0	0	0	0	0	0	0	0	0	0	0	0	0
			RS_GCF_018881755.1	d__Bacteria	p__Proteobacteria	c__Gammaproteobacteria	o__Burkholderiales	f__Burkholderiaceae	g__Polynucleobacter	0	0	0	0	0	0	0	0	0	0	0	0	0	0	0	0	0	0	0	0	0	0	0
			RS_GCF_000819685.1	d__Bacteria	p__Proteobacteria	c__Gammaproteobacteria	o__Enterobacterales	f__Aeromonadaceae	g__Aeromonas	0	0	0	0	0	0	0	0	0	0	0	0	0	0	0	0	0	0	0	0	0	0	0
			RS_GCF_900128535.1	d__Bacteria	p__Proteobacteria	c__Gammaproteobacteria	o__PS1	f__Thioglobaceae	g__Thiodubiliella	0	0	0	0	0	0	0	0	0	0	0	0	0	1	0	0	0	0	0	0	0	0	0
			RS_GCF_000950415.1	d__Bacteria	p__Proteobacteria	c__Gammaproteobacteria	o__Enterobacterales	f__Vibrionaceae	g__Photobacterium	0	0	0	0	0	0	0	0	0	0	0	0	0	0	0	0	0	0	0	0	0	0	0
			GB_GCA_000771265.1	d__Bacteria	p__Actinobacteriota	c__Actinomycetia	o__Actinomycetales	f__Bifidobacteriaceae	g__Bifidobacterium	0	0	0	0	0	0	0	0	0	0	0	1	0	0	1	0	0	0	0	0	0	0	0
			RS_GCF_003439125.1	d__Bacteria	p__Actinobacteriota	c__Coriobacteriia	o__Coriobacteriales	f__Coriobacteriaceae	g__Collinsella	0	0	0	1	0	0	0	0	0	0	0	0	0	0	0	0	0	1	0	0	0	1	0
			RS_GCF_003473545.1	d__Bacteria	p__Firmicutes_A	c__Clostridia	o__Lachnospirales	f__Lachnospiraceae	g__Enterocloster	0	0	0	1	0	0	0	0	0	0	1	0	0	0	1	0	0	1	0	0	0	1	0
			RS_GCF_000265365.1	d__Bacteria	p__Bacteroidota	c__Bacteroidia	o__Bacteroidales	f__Rikenellaceae	g__Alistipes	0	0	0	0	0	0	0	0	0	0	0	1	0	0	0	0	0	0	0	0	0	0	0
			RS_GCF_001269885.1	d__Bacteria	p__Proteobacteria	c__Gammaproteobacteria	o__Pseudomonadales	f__Pseudomonadaceae	g__Pseudomonas_E	0	0	0	0	0	0	0	0	0	0	0	0	0	0	0	0	0	0	0	0	0	0	0
			GB_GCA_004010935.1	d__Bacteria	p__Proteobacteria	c__Gammaproteobacteria	o__Pseudomonadales	f__Pseudomonadaceae	g__Pseudomonas_A	0	0	0	0	1	1	0	0	1	0	1	1	1	1	1	0	1	1	1	1	1	4	1
			RS_GCF_000949135.2	d__Bacteria	p__Proteobacteria	c__Gammaproteobacteria	o__Burkholderiales	f__Burkholderiaceae	g__Burkholderia	0	0	0	0	0	0	0	0	0	0	0	0	0	0	0	0	0	0	0	0	0	0	0
			RS_GCF_000012345.1	d__Bacteria	p__Proteobacteria	c__Alphaproteobacteria	o__Pelagibacterales	f__Pelagibacteraceae	g__Pelagibacter	0	0	1	0	1	0	0	0	0	0	0	1	1	1	0	0	1	1	0	1	1	3	0
			RS_GCF_900290265.1	d__Bacteria	p__Firmicutes_A	c__Clostridia	o__Clostridiales	f__Clostridiaceae	g__Clostridium	0	0	0	0	0	0	0	0	0	0	0	0	0	0	0	0	0	0	0	0	0	0	0
			GB_GCA_018648825.1	d__Bacteria	p__Proteobacteria	c__Gammaproteobacteria	o__GCF-002020875	f__GCF-002020875	g__Thiopontia	0	0	0	0	0	0	0	0	0	0	0	0	0	0	0	0	0	0	0	0	0	0	0
			RS_GCF_000225345.1	d__Bacteria	p__Firmicutes_A	c__Clostridia	o__Lachnospirales	f__Lachnospiraceae	g__Roseburia	0	0	1	1	0	1	0	1	0	0	1	1	0	0	0	0	1	1	1	1	1	4	1
			GB_GCA_900314935.1	d__Bacteria	p__Bacteroidota	c__Bacteroidia	o__Bacteroidales	f__Bacteroidaceae	g__Prevotella	0	0	0	0	0	0	0	0	0	0	0	0	0	0	0	0	0	0	0	0	0	0	0
			RS_GCF_001662875.1	d__Bacteria	p__Proteobacteria	c__Alphaproteobacteria	o__Rhodospirillales	f__Thalassospiraceae	g__Thalassospira	0	0	0	0	0	0	0	0	0	0	0	0	0	0	0	0	0	0	0	0	0	0	0
			GB_GCA_002400085.1	d__Bacteria	p__Firmicutes_A	c__Clostridia	o__Clostridiales	f__Caloramatoraceae	g__UBA4839	0	0	0	0	0	0	0	0	0	0	0	0	0	0	0	0	0	0	0	0	0	0	0
			GB_GCA_000435055.1	d__Bacteria	p__Firmicutes_A	c__Clostridia	o__Christensenellales	f__CAG-138	g__PeH17	0	0	0	0	0	0	0	0	0	0	0	0	0	0	0	0	0	0	0	0	0	0	0
			GB_GCA_002412985.1	d__Bacteria	p__Proteobacteria	c__Alphaproteobacteria	o__Rhizobiales	f__Beijerinckiaceae	g__Methylocystis	0	0	0	0	0	0	0	0	0	0	0	0	0	0	0	0	0	0	0	0	0	0	0
			GB_GCA_018649625.1	d__Bacteria	p__Marinisomatota	c__Marinisomatia	o__Marinisomatales	f__UBA1611	g__GCA-2722105	0	0	0	0	0	0	0	0	0	0	0	0	0	0	0	0	0	0	0	0	0	0	0
			RS_GCF_002929845.1	d__Bacteria	p__Actinobacteriota	c__Actinomycetia	o__Actinomycetales	f__Microbacteriaceae	g__Cryobacterium	0	0	0	0	0	0	0	0	0	0	0	0	0	0	0	0	0	0	0	0	0	0	0
			RS_GCF_002302565.1	d__Bacteria	p__Bacteroidota	c__Bacteroidia	o__Flavobacteriales	f__Flavobacteriaceae	g__Capnocytophaga	0	0	0	0	1	0	0	0	0	0	0	1	0	0	1	0	0	1	0	0	0	1	0
			RS_GCF_009495355.1	d__Bacteria	p__Bacteroidota	c__Bacteroidia	o__Bacteroidales	f__Bacteroidaceae	g__Prevotella	0	0	0	0	0	0	0	0	0	0	0	0	0	0	0	0	0	0	0	0	0	0	0
			RS_GCF_011082725.1	d__Bacteria	p__Bacteroidota	c__Bacteroidia	o__Flavobacteriales	f__Weeksellaceae	g__Apibacter	0	0	0	0	1	0	0	0	0	0	0	0	0	0	1	0	0	1	0	0	0	1	0
			RS_GCF_000156175.1	d__Bacteria	p__Actinobacteriota	c__Coriobacteriia	o__Coriobacteriales	f__Coriobacteriaceae	g__Collinsella	0	0	0	0	0	0	0	0	0	0	0	0	0	0	0	0	0	0	0	0	0	0	0
			RS_GCF_000981785.2	d__Bacteria	p__Cyanobacteria	c__Cyanobacteriia	o__Cyanobacteriales	f__Microcystaceae	g__Microcystis	0	0	1	0	1	1	0	0	0	0	0	1	1	1	0	0	1	1	1	1	1	4	1
			GB_GCA_016706425.1	d__Bacteria	p__Elusimicrobiota	c__Elusimicrobia	o__F11	f__FEN-1173	g__JADJJR01	0	0	0	0	1	1	0	1	0	0	1	1	1	1	1	0	1	1	1	1	1	4	1
			RS_GCF_001238485.1	d__Bacteria	p__Proteobacteria	c__Gammaproteobacteria	o__Pseudomonadales	f__Pseudomonadaceae	g__Pseudomonas_E	0	0	0	0	0	0	0	0	0	0	0	0	0	0	0	0	0	0	0	0	0	0	0
			GB_GCA_017859785.1	d__Bacteria	p__Actinobacteriota	c__Acidimicrobiia	o__Acidimicrobiales	f__Ilumatobacteraceae	g__Casp-actino5	0	0	0	0	0	0	0	0	0	0	0	0	0	0	0	0	0	0	0	0	0	0	0
			GB_GCA_902801475.1	d__Bacteria	p__Bacteroidota	c__Bacteroidia	o__Bacteroidales	f__Bacteroidaceae	g__UBA4334	0	0	0	0	0	0	0	0	0	0	0	0	0	0	0	0	0	0	0	0	0	0	0
			RS_GCF_002738305.1	d__Bacteria	p__Campylobacterota	c__Campylobacteria	o__Campylobacterales	f__Campylobacteraceae	g__Campylobacter_D	0	0	0	0	0	0	0	0	0	0	0	0	0	0	0	0	0	0	0	0	0	0	0
			RS_GCF_009696325.1	d__Bacteria	p__Actinobacteriota	c__Coriobacteriia	o__Coriobacteriales	f__Coriobacteriaceae	g__Collinsella	0	0	0	0	0	0	0	0	0	0	0	1	0	0	0	0	0	0	0	0	0	0	0
			RS_GCF_003044445.1	d__Bacteria	p__Proteobacteria	c__Gammaproteobacteria	o__Burkholderiales	f__Neisseriaceae	g__Neisseria	0	0	0	0	0	0	0	0	1	0	0	0	0	1	0	0	0	0	0	0	0	0	0
			GB_GCA_903828695.1	d__Bacteria	p__Proteobacteria	c__Gammaproteobacteria	o__Burkholderiales	f__Burkholderiaceae	g__Limnohabitans	0	0	0	0	0	0	0	0	0	0	0	0	0	0	0	0	0	0	0	0	0	0	0
			GB_GCA_002398105.1	d__Bacteria	p__Firmicutes_B	c__Syntrophomonadia	o__Syntrophomonadales	f__Syntrophomonadaceae	g__UBA4844	0	0	0	0	0	0	0	0	0	0	0	0	0	0	0	0	0	0	0	0	0	0	0
			RS_GCF_002741985.1	d__Bacteria	p__Proteobacteria	c__Gammaproteobacteria	o__Enterobacterales	f__Vibrionaceae	g__Vibrio	0	0	0	0	0	0	0	0	0	0	0	0	0	0	0	0	0	0	0	0	0	0	0
			RS_GCF_000170955.2	d__Bacteria	p__Spirochaetota	c__Spirochaetia	o__Borreliales	f__Borreliaceae	g__Borreliella	0	0	0	0	0	0	0	0	0	0	0	0	0	0	0	0	0	0	0	0	0	0	0
			RS_GCF_013409135.1	d__Bacteria	p__Proteobacteria	c__Gammaproteobacteria	o__Pseudomonadales	f__Pseudomonadaceae	g__Pseudomonas_A	0	0	0	0	1	1	0	0	1	0	1	1	1	1	1	0	1	1	1	1	1	4	1
			RS_GCF_001999325.1	d__Bacteria	p__Proteobacteria	c__Gammaproteobacteria	o__Ectothiorhodospirales	f__Thioalkalivibrionaceae	g__Thioalkalivibrio	0	0	0	0	0	0	0	0	0	0	0	0	0	0	0	0	0	0	0	0	0	0	0
			RS_GCF_009363095.1	d__Bacteria	p__Firmicutes	c__Bacilli	o__Paenibacillales	f__Paenibacillaceae	g__Paenibacillus	0	0	0	0	0	0	0	0	1	0	1	1	1	1	0	0	1	0	0	1	1	2	0
			GB_GCA_018650795.1	d__Bacteria	p__Marinisomatota	c__UBA8477	o__UBA8477	f__UBA8477	g__JABMPR01	0	0	0	0	0	0	0	0	0	0	0	0	0	0	0	0	0	0	0	0	0	0	0
			RS_GCF_003130255.1	d__Bacteria	p__Proteobacteria	c__Gammaproteobacteria	o__Enterobacterales	f__Pasteurellaceae	g__Aggregatibacter	0	0	0	0	1	0	0	0	0	0	1	1	1	0	1	0	0	1	0	1	0	2	0
			RS_GCF_002813445.1	d__Bacteria	p__Proteobacteria	c__Gammaproteobacteria	o__Pseudomonadales	f__Pseudomonadaceae	g__Pseudomonas_E	0	0	0	0	1	1	0	0	1	0	1	1	1	1	0	0	1	1	1	1	1	4	1
			RS_GCF_002080395.1	d__Bacteria	p__Campylobacterota	c__Campylobacteria	o__Campylobacterales	f__Campylobacteraceae	g__Campylobacter_D	0	0	1	0	1	1	0	1	0	0	0	1	1	1	1	0	1	1	1	1	1	4	1
			RS_GCF_017100085.1	d__Bacteria	p__Firmicutes_A	c__Clostridia	o__Clostridiales	f__Clostridiaceae	g__Clostridium_H	0	0	1	1	0	1	0	0	0	0	0	1	1	1	1	0	1	1	1	1	1	4	1
			RS_GCF_900102225.1	d__Bacteria	p__Firmicutes_A	c__Clostridia	o__Peptostreptococcales	f__Anaerovoracaceae	g__Eubacterium_T	0	0	0	0	0	0	0	0	0	0	0	0	0	0	0	0	0	0	0	0	0	0	0
			RS_GCF_900107155.1	d__Bacteria	p__Proteobacteria	c__Gammaproteobacteria	o__Pseudomonadales	f__Pseudomonadaceae	g__Pseudomonas_E	0	0	0	0	0	0	0	0	0	0	0	0	0	0	0	0	0	0	0	0	0	0	0
			RS_GCF_004152845.1	d__Bacteria	p__Proteobacteria	c__Alphaproteobacteria	o__Sphingomonadales	f__Sphingomonadaceae	g__Sphingobium	0	0	0	0	0	0	0	0	0	0	0	0	0	0	0	0	0	0	0	0	0	0	0
			RS_GCF_015163715.1	d__Bacteria	p__Proteobacteria	c__Gammaproteobacteria	o__Pseudomonadales	f__Pseudomonadaceae	g__Pseudomonas_E	0	0	0	0	0	0	0	0	0	0	0	0	0	0	0	0	0	0	0	0	0	0	0
			RS_GCF_000621225.1	d__Bacteria	p__Proteobacteria	c__Gammaproteobacteria	o__Pseudomonadales	f__Pseudomonadaceae	g__Pseudomonas_E	0	0	0	0	0	0	0	0	0	0	0	0	0	0	0	0	0	0	0	0	0	0	0
			GB_GCA_002325245.1	d__Bacteria	p__Actinobacteriota	c__Actinomycetia	o__Actinomycetales	f__Microbacteriaceae	g__Pseudolysinimonas	0	0	0	0	0	0	0	0	0	0	0	0	0	0	0	0	0	0	0	0	0	0	0
			GB_GCA_000752675.2	d__Bacteria	p__Actinobacteriota	c__Coriobacteriia	o__Coriobacteriales	f__Atopobiaceae	g__Tractidigestivibacter	0	0	0	0	0	0	0	0	0	0	0	0	0	0	0	0	0	0	0	0	0	0	0
			RS_GCF_000280495.2	d__Bacteria	p__Proteobacteria	c__Gammaproteobacteria	o__Enterobacterales	f__Enterobacteriaceae	g__Kosakonia	0	0	1	1	1	1	0	1	0	1	1	1	1	1	0	0	1	1	1	1	1	4	1
			RS_GCF_000577815.1	d__Bacteria	p__Firmicutes_A	c__Clostridia	o__Clostridiales	f__Clostridiaceae	g__Clostridium	0	0	0	0	0	0	0	0	0	0	0	0	0	0	0	0	0	0	0	0	0	0	0
			RS_GCF_016908155.1	d__Bacteria	p__Firmicutes	c__Bacilli	o__Bacillales_D	f__Amphibacillaceae	g__Oceanobacillus	0	0	0	0	0	0	0	0	0	0	0	0	0	0	0	0	0	0	0	0	0	0	0
			GB_GCA_018653085.1	d__Bacteria	p__Nitrospinota	c__Nitrospinia	o__Nitrospinales	f__Nitrospinaceae	g__LS-NOB	0	0	0	0	0	0	0	0	0	0	1	0	0	0	1	0	0	0	0	0	0	0	0
			GB_GCA_903893565.1	d__Bacteria	p__Proteobacteria	c__Gammaproteobacteria	o__Burkholderiales	f__SG8-41	g__UBA5216	0	0	0	0	0	0	0	0	0	0	0	0	0	0	0	0	0	0	0	0	0	0	0
			RS_GCF_900250115.1	d__Bacteria	p__Proteobacteria	c__Gammaproteobacteria	o__Burkholderiales	f__Burkholderiaceae	g__Cupriavidus	0	0	1	0	1	1	0	0	1	0	0	1	1	1	1	0	0	1	1	1	0	3	0
			RS_GCF_900109265.1	d__Bacteria	p__Proteobacteria	c__Gammaproteobacteria	o__Burkholderiales	f__Burkholderiaceae	g__Paraburkholderia	0	0	0	0	0	0	0	0	0	0	0	0	0	0	0	0	0	0	0	0	0	0	0
			GB_GCA_902527245.1	d__Bacteria	p__Proteobacteria	c__Gammaproteobacteria	o__Pseudomonadales	f__Porticoccaceae	g__AAA300-D14	0	0	0	0	0	0	0	0	0	0	0	0	0	0	0	0	0	0	0	0	0	0	0
			GB_GCA_903940125.1	d__Bacteria	p__Bacteroidota	c__Chlorobia	o__Chlorobiales	f__Chlorobiaceae	g__Chlorobium	0	0	0	0	0	0	0	0	0	0	0	0	0	0	0	0	0	0	0	0	0	0	0
			RS_GCF_007830445.1	d__Bacteria	p__Bacteroidota	c__Bacteroidia	o__Sphingobacteriales	f__Sphingobacteriaceae	g__Sphingobacterium	0	0	0	0	0	0	0	0	0	0	0	1	0	0	0	0	0	0	0	0	0	0	0
			RS_GCF_002251295.1	d__Bacteria	p__Bacteroidota	c__Bacteroidia	o__Bacteroidales	f__Bacteroidaceae	g__Prevotella	0	0	0	0	0	0	0	0	0	0	0	0	0	0	0	0	0	0	0	0	0	0	0
			RS_GCF_905397375.1	d__Bacteria	p__Proteobacteria	c__Gammaproteobacteria	o__Burkholderiales	f__Burkholderiaceae	g__Ralstonia	0	0	0	0	0	0	0	0	0	0	0	0	0	0	0	0	0	0	0	0	0	0	0
			RS_GCF_002138415.1	d__Bacteria	p__Proteobacteria	c__Gammaproteobacteria	o__Xanthomonadales	f__Xanthomonadaceae	g__Stenotrophomonas	0	0	1	0	1	1	0	0	0	0	0	1	1	1	0	0	1	1	1	1	1	4	1
			GB_GCA_018672825.1	d__Bacteria	p__Proteobacteria	c__Gammaproteobacteria	o__Arenicellales	f__UBA868	g__UBA868	0	0	0	0	0	0	0	0	0	0	0	0	0	0	0	0	0	0	0	0	0	0	0
			RS_GCF_003253005.1	d__Bacteria	p__Proteobacteria	c__Gammaproteobacteria	o__Enterobacterales	f__Pasteurellaceae	g__Haemophilus_D	0	0	1	1	0	0	0	0	0	0	0	0	0	0	1	0	1	1	0	0	1	2	0
			RS_GCF_010537335.1	d__Bacteria	p__Firmicutes	c__Bacilli	o__Erysipelotrichales	f__Erysipelotrichaceae	g__Amedibacterium	0	0	1	1	0	0	0	0	0	0	1	0	0	0	1	0	1	1	0	0	1	2	0
			RS_GCF_006802875.1	d__Bacteria	p__Firmicutes_A	c__Clostridia	o__Peptostreptococcales	f__Peptostreptococcaceae	g__Paraclostridium	0	0	0	0	0	0	0	0	0	0	0	0	0	0	0	0	0	0	0	0	0	0	0
			RS_GCF_000284455.1	d__Bacteria	p__Cyanobacteria	c__Cyanobacteriia	o__Cyanobacteriales	f__Microcystaceae_A	g__Synechocystis	0	0	0	0	1	1	0	0	1	0	0	1	0	1	0	0	1	1	1	1	1	4	1
			GB_GCA_003138855.1	d__Bacteria	p__Actinobacteriota	c__Acidimicrobiia	o__Acidimicrobiales	f__RAAP-2	g__Bog-756	0	0	0	0	0	0	0	0	0	0	0	0	0	0	1	0	0	0	0	0	0	0	0
			GB_GCA_900468285.1	d__Bacteria	p__Proteobacteria	c__Alphaproteobacteria	o__Rhizobiales	f__Rhizobiaceae	g__Agrobacterium	0	0	0	0	0	0	0	0	0	0	0	0	0	0	0	0	0	0	0	0	0	0	0
			RS_GCF_900105675.1	d__Bacteria	p__Proteobacteria	c__Gammaproteobacteria	o__Pseudomonadales	f__Pseudomonadaceae	g__Pseudomonas_E	0	0	0	0	1	1	0	0	1	0	1	0	1	1	0	0	1	1	1	1	1	4	1
			RS_GCF_014635545.1	d__Bacteria	p__Proteobacteria	c__Gammaproteobacteria	o__Pseudomonadales	f__Moraxellaceae	g__Acinetobacter	0	0	0	1	0	0	0	0	1	0	0	0	1	1	1	0	1	1	0	1	1	3	0
			RS_GCF_000767615.3	d__Bacteria	p__Proteobacteria	c__Gammaproteobacteria	o__Burkholderiales	f__Burkholderiaceae	g__Pandoraea	0	0	1	0	1	1	0	0	1	0	0	0	1	1	0	0	1	1	1	1	1	4	1
			RS_GCF_902833645.1	d__Bacteria	p__Proteobacteria	c__Gammaproteobacteria	o__Burkholderiales	f__Burkholderiaceae	g__Paraburkholderia	0	0	0	0	0	0	0	0	0	0	0	1	0	0	0	0	0	0	0	0	0	0	0
			GB_GCA_014649555.1	d__Bacteria	p__Actinobacteriota	c__Actinomycetia	o__Streptomycetales	f__Streptomycetaceae	g__Streptomyces	0	0	0	0	0	0	0	0	0	0	0	0	0	0	1	0	0	0	0	0	0	0	0
			RS_GCF_002934235.1	d__Bacteria	p__Firmicutes_A	c__Clostridia	o__Clostridiales	f__Clostridiaceae	g__Clostridium_L	0	0	0	0	0	1	0	0	0	0	0	1	0	0	1	0	0	0	1	0	0	1	0
			RS_GCF_001633165.1	d__Bacteria	p__Proteobacteria	c__Alphaproteobacteria	o__Rhodobacterales	f__Rhodobacteraceae	g__Rhodovulum	0	0	1	1	0	1	0	0	0	0	0	0	0	0	1	0	1	1	1	0	1	3	0
			RS_GCF_000013045.1	d__Bacteria	p__Bacteroidota	c__Rhodothermia	o__Rhodothermales	f__Salinibacteraceae	g__Salinibacter	0	0	1	0	1	0	0	0	1	0	0	0	1	1	1	0	0	1	0	1	0	2	0
			GB_GCA_000205985.2	d__Bacteria	p__Proteobacteria	c__Gammaproteobacteria	o__PS1	f__Thioglobaceae	g__SUP05	0	0	0	0	0	0	0	0	0	0	0	0	0	0	0	0	0	0	0	0	0	0	0
			RS_GCF_004367745.1	d__Bacteria	p__Proteobacteria	c__Gammaproteobacteria	o__Burkholderiales	f__Burkholderiaceae	g__Herbaspirillum	0	0	0	0	1	1	0	0	0	0	0	1	1	1	0	0	1	1	1	1	1	4	1
			GB_GCA_903877935.1	d__Bacteria	p__Proteobacteria	c__Alphaproteobacteria	o__Rhizobiales	f__Beijerinckiaceae	g__CAIUPE01	0	0	0	0	0	0	0	0	0	0	0	0	0	0	0	0	0	0	0	0	0	0	0
			RS_GCF_004006335.1	d__Bacteria	p__Proteobacteria	c__Gammaproteobacteria	o__Pseudomonadales	f__Pseudomonadaceae	g__Pseudomonas_E	0	0	0	0	1	1	0	0	1	0	1	1	1	1	0	0	1	1	1	1	1	4	1
			RS_GCF_001485415.1	d__Bacteria	p__Bacteroidota	c__Bacteroidia	o__Flavobacteriales	f__Flavobacteriaceae	g__Flavobacterium	0	0	0	0	0	0	0	0	0	0	0	1	0	0	0	0	0	0	0	0	0	0	0
			GB_GCA_004292955.1	d__Bacteria	p__Cyanobacteria	c__Cyanobacteriia	o__Cyanobacteriales	f__Microcoleaceae	g__Microcoleus	0	0	0	0	0	0	0	0	0	0	0	0	0	0	0	0	0	0	0	0	0	0	0
			GB_GCA_900316715.1	d__Bacteria	p__Firmicutes_A	c__Clostridia	o__Lachnospirales	f__Lachnospiraceae	g__Eubacterium_Q	0	0	0	0	0	0	0	0	0	0	0	0	0	0	0	0	0	0	0	0	0	0	0
			RS_GCF_900078335.1	d__Bacteria	p__Proteobacteria	c__Gammaproteobacteria	o__Burkholderiales	f__Burkholderiaceae	g__Bordetella	0	0	0	0	0	0	0	0	0	0	0	0	0	0	0	0	0	0	0	0	0	0	0
			RS_GCF_900101505.1	d__Bacteria	p__Proteobacteria	c__Alphaproteobacteria	o__Rhodobacterales	f__Rhodobacteraceae	g__Mameliella	0	0	0	0	0	0	0	0	0	0	0	0	0	0	0	0	0	0	0	0	0	0	0
			GB_GCA_000996895.1	d__Bacteria	p__Patescibacteria	c__WWE3	o__UBA101185	f__UBA10185	g__UBA8498	0	0	0	0	0	0	0	0	0	0	0	0	0	0	0	0	0	0	0	0	0	0	0
			GB_GCA_903829855.1	d__Bacteria	p__Verrucomicrobiota	c__Verrucomicrobiae	o__Opitutales	f__UBA953	g__UBA953	0	0	0	0	0	0	0	0	0	0	0	0	0	0	0	0	0	0	0	0	0	0	0
			GB_GCA_016705365.1	d__Bacteria	p__Proteobacteria	c__Gammaproteobacteria	o__Pseudomonadales	f__UBA5518	g__UBA5518	0	0	0	0	0	0	0	0	0	0	0	0	0	0	0	0	0	0	0	0	0	0	0
			GB_GCA_903954205.1	d__Bacteria	p__Actinobacteriota	c__Actinomycetia	o__Nanopelagicales	f__S36-B12	g__Mxb001	0	0	0	0	0	0	0	0	0	0	0	0	0	0	0	0	0	0	0	0	0	0	0
			RS_GCF_000711885.1	d__Bacteria	p__Proteobacteria	c__Gammaproteobacteria	o__Burkholderiales	f__Chromobacteriaceae	g__Chromobacterium	0	0	0	0	1	0	0	0	0	0	0	0	0	0	0	0	0	1	0	0	0	1	0
			GB_GCA_002363955.1	d__Bacteria	p__Proteobacteria	c__Gammaproteobacteria	o__Nitrosococcales	f__Methylophagaceae	g__Methylophaga	0	0	0	0	0	0	0	0	0	0	0	0	0	0	0	0	0	0	0	0	0	0	0
			GB_GCA_002862705.1	d__Bacteria	p__Bacteroidota	c__Bacteroidia	o__Flavobacteriales	f__Flavobacteriaceae	g__UBA7446	0	0	0	0	0	0	0	0	0	0	0	0	0	0	0	0	0	0	0	0	0	0	0
			GB_GCA_002410505.1	d__Bacteria	p__Cloacimonadota	c__Cloacimonadia	o__Cloacimonadales	f__Cloacimonadaceae	g__UBA5456	0	0	0	0	0	0	0	0	0	0	0	0	0	0	0	0	0	0	0	0	0	0	0
			RS_GCF_900215245.1	d__Bacteria	p__Proteobacteria	c__Gammaproteobacteria	o__Pseudomonadales	f__Pseudomonadaceae	g__Pseudomonas_E	0	0	0	0	1	1	0	0	1	0	1	1	1	1	0	0	1	1	1	1	1	4	1
			RS_GCF_000179255.1	d__Bacteria	p__Cyanobacteria	c__Cyanobacteriia	o__PCC-6307	f__Cyanobiaceae	g__Vulcanococcus	0	0	0	0	0	0	0	0	0	0	0	0	0	0	0	0	0	0	0	0	0	0	0
			RS_GCF_900199375.1	d__Bacteria	p__Actinobacteriota	c__Coriobacteriia	o__Coriobacteriales	f__Eggerthellaceae	g__Gordonibacter	0	0	1	1	0	1	0	0	0	0	1	1	0	0	0	0	1	1	1	0	1	3	0
			RS_GCF_003049685.1	d__Bacteria	p__Proteobacteria	c__Alphaproteobacteria	o__Rhizobiales_A	f__Rhizobiaceae_A	g__Ochrobactrum_A	0	0	1	0	0	0	0	0	1	0	0	1	1	1	1	0	1	1	0	1	1	3	0
			RS_GCF_001623525.1	d__Bacteria	p__Proteobacteria	c__Gammaproteobacteria	o__Pseudomonadales	f__Pseudomonadaceae	g__Pseudomonas_E	0	0	0	0	1	1	0	0	1	0	1	1	1	1	0	0	1	1	1	1	1	4	1
			GB_GCA_902614065.1	d__Bacteria	p__Bacteroidota	c__Bacteroidia	o__Flavobacteriales	f__Flavobacteriaceae	g__MED-G14	0	0	0	0	0	0	0	0	0	0	0	0	0	0	1	0	0	0	0	0	0	0	0
			RS_GCF_900115495.1	d__Bacteria	p__Proteobacteria	c__Gammaproteobacteria	o__Enterobacterales	f__Vibrionaceae	g__Enterovibrio	0	0	0	0	0	0	0	0	0	0	0	0	0	0	0	0	0	0	0	0	0	0	0
			RS_GCF_008153345.1	d__Bacteria	p__Spirochaetota	c__Spirochaetia	o__Treponematales	f__Treponemataceae	g__Treponema	0	0	0	0	0	0	0	0	0	0	1	1	0	0	1	0	0	0	0	1	0	1	0
			RS_GCF_000019345.1	d__Bacteria	p__Firmicutes	c__Bacilli	o__Mycoplasmatales	f__Mycoplasmoidaceae	g__Ureaplasma	0	0	0	0	0	0	0	0	0	0	1	0	0	0	0	0	0	0	0	0	0	0	0
			RS_GCF_001758275.2	d__Bacteria	p__Proteobacteria	c__Alphaproteobacteria	o__Rhizobiales	f__Rhizobiaceae	g__Allorhizobium	0	0	0	0	0	0	0	0	0	0	0	0	0	0	0	0	0	0	0	0	0	0	0
			RS_GCF_000015865.1	d__Bacteria	p__Firmicutes_A	c__Clostridia	o__Acetivibrionales	f__Acetivibrionaceae	g__Hungateiclostridium	0	0	0	0	0	1	0	0	0	0	1	1	1	0	0	0	1	0	1	1	1	3	0
			RS_GCF_004792415.1	d__Bacteria	p__Proteobacteria	c__Gammaproteobacteria	o__Enterobacterales	f__Enterobacteriaceae	g__Pantoea	0	0	1	1	1	1	0	0	0	0	1	1	0	0	1	0	1	1	1	1	1	4	1
			GB_GCA_018692355.1	d__Bacteria	p__Marinisomatota	c__Marinisomatia	o__Marinisomatales	f__UBA1611	g__GCA-2722105	0	0	0	0	0	0	0	0	0	0	0	0	0	0	0	0	0	0	0	0	0	0	0
			GB_GCA_900319925.1	d__Bacteria	p__Bacteroidota	c__Bacteroidia	o__Bacteroidales	f__WCHB1-69	g__F23-D06	0	0	0	0	0	0	0	0	0	0	0	0	0	0	0	0	0	0	0	0	0	0	0
			RS_GCF_002119805.1	d__Bacteria	p__Firmicutes	c__Bacilli	o__Staphylococcales	f__Staphylococcaceae	g__Macrococcus_B	0	0	1	1	0	1	0	0	0	0	1	1	1	1	0	0	1	1	1	1	1	4	1
			GB_GCA_002471665.1	d__Bacteria	p__Proteobacteria	c__Gammaproteobacteria	o__Pseudomonadales	f__Ketobacteraceae	g__Ketobacter	0	0	0	0	0	0	0	0	0	0	0	0	0	0	0	0	0	0	0	0	0	0	0
			GB_GCA_003762615.1	d__Bacteria	p__Bacteroidota	c__Bacteroidia	o__Bacteroidales	f__Muribaculaceae	g__CAG-485	0	0	0	0	0	0	0	0	0	0	0	0	0	0	0	0	0	0	0	0	0	0	0
			GB_GCA_002355935.1	d__Bacteria	p__Actinobacteriota	c__Actinomycetia	o__Actinomycetales	f__Micrococcaceae	g__Rothia	0	0	1	0	1	0	0	0	1	0	0	1	1	1	1	0	1	1	0	1	1	3	0
			GB_GCA_016780765.1	d__Bacteria	p__Proteobacteria	c__Alphaproteobacteria	o__Puniceispirillales	f__Puniceispirillaceae	g__UBA8309	0	0	0	0	0	0	0	0	0	0	0	0	0	0	0	0	0	0	0	0	0	0	0
			GB_GCA_018658715.1	d__Bacteria	p__Marinisomatota	c__Marinisomatia	o__Marinisomatales	f__UBA1611	g__JABHGY01	0	0	0	0	0	0	0	0	0	0	0	0	0	0	0	0	0	0	0	0	0	0	0
			RS_GCF_011290605.1	d__Bacteria	p__Actinobacteriota	c__Actinomycetia	o__Mycobacteriales	f__Mycobacteriaceae	g__Gordonia	0	0	1	0	1	1	0	0	1	0	0	1	1	1	1	0	1	1	1	1	1	4	1
			RS_GCF_000368145.1	d__Bacteria	p__Proteobacteria	c__Gammaproteobacteria	o__Pseudomonadales	f__Moraxellaceae	g__Acinetobacter	0	0	0	0	0	0	0	0	0	0	0	0	0	0	0	0	0	0	0	0	0	0	0
			GB_GCA_900316075.1	d__Bacteria	p__Firmicutes_A	c__Clostridia	o__Lachnospirales	f__Lachnospiraceae	g__RUG306	0	0	0	0	0	0	0	0	0	0	0	0	0	0	0	0	0	0	0	0	0	0	0
			RS_GCF_000219535.2	d__Bacteria	p__Firmicutes	c__Bacilli	o__Brevibacillales	f__Brevibacillaceae	g__Brevibacillus_B	0	0	0	0	0	1	0	0	1	0	1	1	1	1	0	0	1	0	1	1	1	3	0
			RS_GCF_900454835.1	d__Bacteria	p__Bacteroidota	c__Bacteroidia	o__Bacteroidales	f__Bacteroidaceae	g__Prevotella	0	0	0	0	0	0	0	0	0	0	0	0	0	0	0	0	0	0	0	0	0	0	0
			RS_GCF_015291885.1	d__Bacteria	p__Proteobacteria	c__Gammaproteobacteria	o__Pseudomonadales	f__Pseudomonadaceae	g__Pseudomonas_A	0	0	0	0	1	1	0	0	1	0	1	1	1	1	1	0	1	1	1	1	1	4	1
			RS_GCF_000165735.1	d__Bacteria	p__Firmicutes_C	c__Negativicutes	o__Veillonellales	f__Megasphaeraceae	g__Anaeroglobus	0	0	0	0	0	0	0	0	0	0	0	0	0	0	0	0	0	0	0	0	0	0	0
			RS_GCF_002608075.1	d__Bacteria	p__Cyanobacteria	c__Cyanobacteriia	o__Cyanobacteriales	f__Nostocaceae	g__Nostoc	0	0	0	0	0	0	0	0	0	0	0	0	0	0	0	0	0	0	0	0	0	0	0
			RS_GCF_002812085.1	d__Bacteria	p__Spirochaetota	c__Leptospirae	o__Leptospirales	f__Leptospiraceae	g__Leptospira_A	0	0	1	0	0	0	0	0	0	0	0	0	0	0	0	0	0	1	0	0	0	1	0
			GB_GCA_009886945.1	d__Bacteria	p__Proteobacteria	c__Gammaproteobacteria	o__Pseudomonadales	f__Litoricolaceae	g__HIMB30	0	0	0	0	0	0	0	0	0	0	0	0	0	0	0	0	0	0	0	0	0	0	0
			RS_GCF_019056595.1	d__Bacteria	p__Proteobacteria	c__Gammaproteobacteria	o__Enterobacterales	f__Enterobacteriaceae	g__Pectobacterium	0	0	1	1	1	1	0	1	0	1	1	1	1	1	0	0	1	1	1	1	1	4	1
			GB_GCA_000436835.1	d__Bacteria	p__Firmicutes_A	c__Clostridia	o__Oscillospirales	f__Acutalibacteraceae	g__Eubacterium_R	0	0	0	0	0	0	0	0	0	0	0	0	0	0	0	0	0	0	0	0	0	0	0
			RS_GCF_000583045.1	d__Bacteria	p__Proteobacteria	c__Alphaproteobacteria	o__Rhizobiales	f__Rhizobiaceae	g__Ensifer	0	0	0	0	0	0	0	0	0	0	0	1	0	0	1	0	0	0	0	0	0	0	0
			GB_GCA_018661465.1	d__Bacteria	p__Proteobacteria	c__Gammaproteobacteria	o__Pseudomonadales	f__Pseudohongiellaceae	g__UBA9145	0	0	0	0	0	0	0	0	0	0	0	0	0	0	0	0	0	0	0	0	0	0	0
			RS_GCF_003935375.1	d__Bacteria	p__Proteobacteria	c__Gammaproteobacteria	o__Pseudomonadales	f__Pseudomonadaceae	g__Pseudomonas_A	0	0	0	0	0	0	0	0	0	0	0	0	0	0	0	0	0	0	0	0	0	0	0
			GB_GCA_003280455.1	d__Bacteria	p__Proteobacteria	c__Gammaproteobacteria	o__SAR86	f__TMED112	g__TMED112	0	0	0	0	1	0	0	0	0	0	0	1	1	1	0	0	0	1	0	1	0	2	0
			RS_GCF_003544855.1	d__Bacteria	p__Campylobacterota	c__Campylobacteria	o__Campylobacterales	f__Arcobacteraceae	g__Malaciobacter	0	0	0	0	1	1	0	0	0	0	1	1	1	1	1	0	1	1	1	1	1	4	1
			GB_GCA_018665025.1	d__Bacteria	p__Proteobacteria	c__Gammaproteobacteria	o__Pseudomonadales	f__HTCC2089	g__UBA9659	0	0	0	0	0	0	0	0	0	0	0	0	0	0	0	0	0	0	0	0	0	0	0
			RS_GCF_000406145.1	d__Bacteria	p__Proteobacteria	c__Gammaproteobacteria	o__Enterobacterales	f__Enterobacteriaceae	g__Dickeya	0	0	1	1	1	0	0	0	0	0	1	1	0	0	0	0	0	1	0	0	0	1	0
			RS_GCF_000188295.1	d__Bacteria	p__Firmicutes	c__Bacilli	o__Lactobacillales	f__Streptococcaceae	g__Streptococcus	0	0	0	0	0	0	0	0	0	0	1	0	0	0	0	0	0	0	0	0	0	0	0
			GB_GCA_002354005.1	d__Bacteria	p__Bacteroidota	c__Bacteroidia	o__Bacteroidales	f__UBA932	g__Cryptobacteroides	0	0	0	0	0	0	0	0	0	0	0	0	0	0	0	0	0	0	0	0	0	0	0
			RS_GCF_003046225.1	d__Bacteria	p__Proteobacteria	c__Gammaproteobacteria	o__Enterobacterales	f__Enterobacteriaceae	g__Enterobacter	0	0	0	0	0	0	0	0	0	0	0	0	0	0	0	0	0	0	0	0	0	0	0
			RS_GCF_002902965.1	d__Bacteria	p__Proteobacteria	c__Gammaproteobacteria	o__Burkholderiales	f__Burkholderiaceae	g__Paraburkholderia	0	0	1	0	1	1	0	0	1	0	0	0	1	1	1	0	1	1	1	1	1	4	1
			RS_GCF_001541345.2	d__Bacteria	p__Proteobacteria	c__Alphaproteobacteria	o__Rhizobiales	f__Rhizobiaceae	g__Allorhizobium	0	0	0	0	0	0	0	0	0	0	0	0	0	0	0	0	0	0	0	0	0	0	0
			RS_GCF_001591765.1	d__Bacteria	p__Firmicutes	c__Bacilli	o__Lactobacillales	f__Streptococcaceae	g__Lactococcus_A	0	0	0	0	0	0	0	0	0	0	1	0	0	0	1	0	0	0	0	0	0	0	0
			GB_GCA_903893805.1	d__Bacteria	p__Proteobacteria	c__Alphaproteobacteria	o__Paracaedibacterales	f__UBA11393	g__CAITNM01	0	0	0	0	0	0	0	0	0	0	0	0	0	0	1	0	0	0	0	0	0	0	0
			RS_GCF_900636545.1	d__Bacteria	p__Proteobacteria	c__Gammaproteobacteria	o__Pseudomonadales	f__Pseudomonadaceae	g__Pseudomonas_E	0	0	0	0	1	1	0	0	1	0	1	1	1	1	1	0	1	1	1	1	1	4	1
			RS_GCF_000725885.1	d__Bacteria	p__Actinobacteriota	c__Actinomycetia	o__Streptomycetales	f__Streptomycetaceae	g__Streptomyces	0	0	0	0	0	1	0	0	0	0	0	0	0	0	0	0	0	0	1	0	0	1	0
			GB_GCA_903834705.1	d__Bacteria	p__Actinobacteriota	c__Actinomycetia	o__Nanopelagicales	f__Nanopelagicaceae	g__QYPT01	0	0	0	0	0	0	0	0	0	0	0	0	0	0	0	0	0	0	0	0	0	0	0
			RS_GCF_003045025.1	d__Bacteria	p__Proteobacteria	c__Gammaproteobacteria	o__Burkholderiales	f__Neisseriaceae	g__Neisseria	0	0	0	0	0	1	0	0	1	0	0	0	1	1	0	0	1	0	1	1	1	3	0
			GB_GCA_003139775.1	d__Bacteria	p__Desulfobacterota	c__Syntrophia	o__Syntrophales	f__Smithellaceae	g__Smithella	0	0	0	0	0	0	0	0	0	0	0	0	0	0	0	0	0	0	0	0	0	0	0
			RS_GCF_000717245.1	d__Bacteria	p__Actinobacteriota	c__Actinomycetia	o__Streptomycetales	f__Streptomycetaceae	g__Streptomyces	0	0	0	0	0	0	0	0	1	0	0	0	1	1	1	0	1	0	0	1	1	2	0
			RS_GCF_000238275.3	d__Bacteria	p__Proteobacteria	c__Gammaproteobacteria	o__Enterobacterales	f__Alteromonadaceae	g__Pseudoalteromonas	0	0	0	0	0	0	0	0	0	0	0	0	0	0	1	0	0	0	0	0	0	0	0
			GB_GCA_003160115.1	d__Bacteria	p__Actinobacteriota	c__Acidimicrobiia	o__Acidimicrobiales	f__RAAP-2	g__RAAP-2	0	0	0	0	0	0	0	0	0	0	0	0	0	0	0	0	0	0	0	0	0	0	0
			GB_GCA_001603165.1	d__Bacteria	p__Spirochaetota	c__Spirochaetia	o__Treponematales	f__UBA8932	g__UBA2256	0	0	0	0	0	0	0	0	0	0	0	0	0	0	0	0	0	0	0	0	0	0	0
			RS_GCF_003024675.1	d__Bacteria	p__Firmicutes	c__Bacilli	o__Erysipelotrichales	f__Coprobacillaceae	g__Faecalibacillus	0	0	0	0	0	0	0	0	0	0	0	0	0	0	0	0	0	0	0	0	0	0	0
			GB_GCA_000218705.1	d__Bacteria	p__Cyanobacteria	c__Cyanobacteriia	o__PCC-6307	f__Cyanobiaceae	g__Prochlorococcus_A	0	0	0	0	1	1	0	0	1	0	0	1	1	1	1	0	0	1	1	1	0	3	0
			RS_GCF_002933295.1	d__Bacteria	p__Proteobacteria	c__Gammaproteobacteria	o__Pseudomonadales	f__Oleiphilaceae	g__Marinobacter	0	0	0	0	0	0	0	0	0	0	0	0	0	0	0	0	0	0	0	0	0	0	0
			GB_GCA_001940855.1	d__Bacteria	p__Firmicutes_A	c__Clostridia	o__Christensenellales	f__CAG-138	g__Phil1	0	0	0	0	0	0	0	0	0	0	0	0	0	0	0	0	0	0	0	0	0	0	0
			RS_GCF_013385635.1	d__Bacteria	p__Proteobacteria	c__Gammaproteobacteria	o__Pseudomonadales	f__Pseudomonadaceae	g__Pseudomonas_E	0	0	0	0	0	0	0	0	0	0	0	0	1	1	0	0	0	0	0	0	0	0	0
			RS_GCF_001571365.1	d__Bacteria	p__Proteobacteria	c__Gammaproteobacteria	o__Burkholderiales	f__Burkholderiaceae	g__Achromobacter	0	0	0	0	0	0	0	0	0	0	0	0	0	0	0	0	0	0	0	0	0	0	0
			RS_GCF_003725415.1	d__Bacteria	p__Firmicutes	c__Bacilli	o__Erysipelotrichales	f__Erysipelotrichaceae	g__Absicoccus	0	0	1	1	0	0	0	0	0	0	0	0	0	0	0	0	1	1	0	0	1	2	0
			GB_GCA_018674955.1	d__Bacteria	p__Verrucomicrobiota	c__Verrucomicrobiae	o__Pedosphaerales	f__UBA1096	g__UBA1096	0	0	0	0	0	0	0	0	0	0	0	0	0	0	0	0	0	0	0	0	0	0	0
			RS_GCF_012395185.1	d__Bacteria	p__Proteobacteria	c__Gammaproteobacteria	o__Enterobacterales	f__Vibrionaceae	g__Vibrio	0	0	0	0	0	0	0	0	0	0	0	0	0	0	0	0	0	0	0	0	0	0	0
			RS_GCF_016508585.1	d__Bacteria	p__Proteobacteria	c__Gammaproteobacteria	o__Pseudomonadales	f__Moraxellaceae	g__Acinetobacter	0	0	0	0	0	0	0	0	0	0	0	0	0	0	0	0	0	0	0	0	0	0	0
			RS_GCF_007680145.1	d__Bacteria	p__Proteobacteria	c__Gammaproteobacteria	o__Enterobacterales	f__Enterobacteriaceae	g__Pseudescherichia	0	0	0	0	0	0	0	0	0	0	0	0	0	0	0	0	0	0	0	0	0	0	0
			RS_GCF_000238315.3	d__Bacteria	p__Proteobacteria	c__Gammaproteobacteria	o__Enterobacterales	f__Alteromonadaceae	g__Pseudoalteromonas	0	0	0	0	1	1	0	0	1	0	1	1	0	1	1	0	0	1	1	1	0	3	0
			RS_GCF_900116855.1	d__Bacteria	p__Firmicutes_A	c__Clostridia	o__Oscillospirales	f__Ruminococcaceae	g__Ruminococcus	0	0	0	0	0	0	0	0	0	0	0	0	0	0	0	0	0	0	0	0	0	0	0
			RS_GCF_016806145.1	d__Bacteria	p__Proteobacteria	c__Gammaproteobacteria	o__Burkholderiales	f__Burkholderiaceae	g__Variovorax	0	0	1	0	1	1	0	0	1	0	0	0	1	1	0	0	1	1	1	1	1	4	1
			RS_GCF_000820145.1	d__Bacteria	p__Proteobacteria	c__Gammaproteobacteria	o__Enterobacterales	f__Aeromonadaceae	g__Aeromonas	0	0	0	0	0	0	0	0	0	0	0	0	0	0	0	0	0	0	0	0	0	0	0
			RS_GCF_001571305.1	d__Bacteria	p__Proteobacteria	c__Gammaproteobacteria	o__Enterobacterales	f__Enterobacteriaceae	g__Erwinia	0	0	1	1	0	0	0	0	0	0	0	0	0	0	0	0	0	1	0	0	0	1	0
			GB_GCA_001822075.1	d__Bacteria	p__Patescibacteria	c__Paceibacteria	o__Paceibacterales	f__Staskawiczbacteraceae	g__UBA11703	0	0	0	0	0	0	0	0	0	0	0	0	0	0	0	0	0	0	0	0	0	0	0
			RS_GCF_003337315.1	d__Bacteria	p__Firmicutes	c__Bacilli	o__Lactobacillales	f__Vagococcaceae	g__Vagococcus	0	0	0	0	0	0	0	0	0	0	0	0	0	0	1	0	0	0	0	0	0	0	0
			RS_GCF_013372185.1	d__Bacteria	p__Campylobacterota	c__Campylobacteria	o__Campylobacterales	f__Campylobacteraceae	g__Campylobacter_D	0	0	1	1	1	1	0	1	0	0	0	1	1	1	1	0	1	1	1	1	1	4	1
			GB_GCA_003447235.1	d__Bacteria	p__Bacteroidota	c__Bacteroidia	o__Bacteroidales	f__Bacteroidaceae	g__Prevotella	0	0	0	0	0	0	0	0	0	0	0	0	0	0	0	0	0	0	0	0	0	0	0
			GB_GCA_013792135.1	d__Bacteria	p__Desulfobacterota	c__Desulfobulbia	o__Desulfobulbales	f__Desulfocapsaceae	g__UBA2270	0	0	0	0	0	0	0	0	0	0	0	0	0	0	0	0	0	0	0	0	0	0	0
			RS_GCF_003641145.1	d__Bacteria	p__Firmicutes	c__Bacilli	o__Lactobacillales	f__Lactobacillaceae	g__Lactiplantibacillus	0	0	1	1	0	0	0	0	0	0	1	1	0	0	0	0	1	1	0	0	1	2	0
			GB_GCA_000953735.1	d__Bacteria	p__Proteobacteria	c__Gammaproteobacteria	o__Enterobacterales	f__Moritellaceae	g__Moritella	0	0	1	0	1	1	0	1	0	0	1	1	1	1	1	0	1	1	1	1	1	4	1
			GB_GCA_903830745.1	d__Bacteria	p__Actinobacteriota	c__Acidimicrobiia	o__Acidimicrobiales	f__RAAP-2	g__RAAP-2	0	0	0	0	0	0	0	0	0	0	0	0	0	0	0	0	0	0	0	0	0	0	0
			RS_GCF_014764705.1	d__Bacteria	p__Proteobacteria	c__Gammaproteobacteria	o__Pseudomonadales	f__Pseudomonadaceae	g__Pseudomonas_A	0	0	0	0	0	0	0	0	0	0	0	0	0	0	0	0	0	0	0	0	0	0	0
			RS_GCF_004101785.1	d__Bacteria	p__Firmicutes_A	c__Clostridia	o__Tissierellales	f__Tissierellaceae	g__Gudongella	0	0	0	0	0	0	0	0	0	0	1	0	0	0	0	0	0	0	0	0	0	0	0
			RS_GCF_003461955.1	d__Bacteria	p__Firmicutes_A	c__Clostridia	o__Lachnospirales	f__Lachnospiraceae	g__Blautia_A	0	0	0	0	0	0	0	0	0	0	0	0	0	0	0	0	0	0	0	0	0	0	0
			GB_GCA_018698135.1	d__Bacteria	p__Bacteroidota	c__Bacteroidia	o__CAILMK01	f__JAAYUY01	g__JABINZ01	0	0	0	0	0	0	0	0	0	0	0	0	0	0	0	0	0	0	0	0	0	0	0
			RS_GCF_000739895.2	d__Bacteria	p__Proteobacteria	c__Alphaproteobacteria	o__Sphingomonadales	f__Sphingomonadaceae	g__Sphingomonas	0	0	0	0	0	0	0	0	0	0	0	0	0	0	0	0	0	0	0	0	0	0	0
			RS_GCF_014650075.1	d__Bacteria	p__Actinobacteriota	c__Actinomycetia	o__Streptomycetales	f__Streptomycetaceae	g__Streptomyces	0	0	0	0	0	0	0	0	1	0	0	0	1	1	1	0	1	0	0	1	1	2	0
			RS_GCF_000367405.1	d__Bacteria	p__Proteobacteria	c__Alphaproteobacteria	o__Rickettsiales	f__Rickettsiaceae	g__Rickettsia	0	0	0	0	0	0	0	0	0	0	0	0	0	0	0	0	0	0	0	0	0	0	0
			RS_GCF_001894805.1	d__Bacteria	p__Actinobacteriota	c__Actinomycetia	o__Mycobacteriales	f__Mycobacteriaceae	g__Rhodococcus	0	0	1	1	0	1	0	0	1	0	0	0	1	1	1	0	1	1	1	1	1	4	1
			RS_GCF_001949975.2	d__Bacteria	p__Firmicutes	c__Bacilli	o__Lactobacillales	f__Lactobacillaceae	g__Apilactobacillus	0	0	0	0	0	0	0	0	0	0	0	0	0	0	0	0	0	0	0	0	0	0	0
			RS_GCF_014279895.1	d__Bacteria	p__Cyanobacteria	c__Cyanobacteriia	o__PCC-6307	f__Cyanobiaceae	g__Synechococcus_E	0	0	0	0	1	1	0	0	1	0	0	1	1	1	0	0	1	1	1	1	1	4	1
			GB_GCA_900316975.1	d__Bacteria	p__Bacteroidota	c__Bacteroidia	o__Bacteroidales	f__Bacteroidaceae	g__UBA4334	0	0	0	0	0	0	0	0	0	0	0	0	0	0	0	0	0	0	0	0	0	0	0
			RS_GCF_009695915.1	d__Bacteria	p__Firmicutes_A	c__Clostridia	o__Peptostreptococcales	f__Anaerovoracaceae	g__Hornefia	0	0	1	1	0	0	0	0	0	0	0	0	0	0	0	0	1	1	0	0	1	2	0
			RS_GCF_003600645.1	d__Bacteria	p__Proteobacteria	c__Gammaproteobacteria	o__Enterobacterales	f__Enterobacteriaceae	g__Yersinia	0	0	1	0	1	1	0	1	0	1	1	1	1	1	1	0	1	1	1	1	1	4	1
			GB_GCA_018645325.1	d__Bacteria	p__Desulfobacterota	c__Desulfobacteria	o__Desulfobacterales	f__Desulfobacteraceae	g__Desulfobacula	0	0	0	0	0	0	0	0	0	0	0	0	0	0	0	0	0	0	0	0	0	0	0
			RS_GCF_002934665.1	d__Bacteria	p__Proteobacteria	c__Gammaproteobacteria	o__Pseudomonadales	f__Pseudomonadaceae	g__Pseudomonas_E	0	0	0	0	0	0	0	0	0	0	0	0	0	0	0	0	0	0	0	0	0	0	0
			RS_GCF_001447995.1	d__Bacteria	p__Bacteroidota	c__Bacteroidia	o__Flavobacteriales	f__Flavobacteriaceae	g__Maribacter	0	0	1	1	0	1	0	1	0	0	0	0	1	1	1	0	0	1	1	1	0	3	0
			GB_GCA_000007325.1	d__Bacteria	p__Fusobacteriota	c__Fusobacteriia	o__Fusobacteriales	f__Fusobacteriaceae	g__Fusobacterium	0	0	0	0	0	0	0	0	0	0	0	0	0	0	0	0	0	0	0	0	0	0	0
			RS_GCF_000954115.1	d__Bacteria	p__Actinobacteriota	c__Actinomycetia	o__Mycobacteriales	f__Mycobacteriaceae	g__Rhodococcus_B	0	0	1	1	1	0	0	0	1	0	0	1	1	1	1	0	1	1	0	1	1	3	0
			RS_GCF_902499075.1	d__Bacteria	p__Proteobacteria	c__Gammaproteobacteria	o__Burkholderiales	f__Burkholderiaceae	g__Burkholderia	0	0	0	0	0	0	0	0	0	0	0	1	0	0	0	0	0	0	0	0	0	0	0
			RS_GCF_000010185.1	d__Bacteria	p__Firmicutes_A	c__Clostridia	o__Tissierellales	f__Peptoniphilaceae	g__Finegoldia	0	0	1	1	0	1	0	1	0	0	1	0	1	1	0	0	0	1	1	1	0	3	0
			GB_GCA_012959395.1	d__Bacteria	p__Bacteroidota	c__Bacteroidia	o__Flavobacteriales	f__Flavobacteriaceae	g__MAG-121220-bin8	0	0	0	0	0	0	0	0	0	0	0	0	0	0	0	0	0	0	0	0	0	0	0
			RS_GCF_002024805.1	d__Bacteria	p__Bacteroidota	c__Bacteroidia	o__Flavobacteriales	f__Weeksellaceae	g__Elizabethkingia	0	0	1	1	1	1	0	1	0	0	0	0	1	1	1	0	0	1	1	1	0	3	0
			GB_GCA_903832775.1	d__Bacteria	p__Proteobacteria	c__Gammaproteobacteria	o__Methylococcales	f__Methylomonadaceae	g__Methylobacter_A	0	0	0	0	0	0	0	0	0	0	0	0	0	0	0	0	0	0	0	0	0	0	0
			RS_GCF_004295125.1	d__Bacteria	p__Firmicutes_A	c__Clostridia	o__Lachnospirales	f__Lachnospiraceae	g__Clostridium_AP	0	0	1	1	0	1	0	0	0	0	1	1	1	1	0	0	1	1	1	1	1	4	1
			RS_GCF_003614235.1	d__Bacteria	p__Firmicutes_A	c__Clostridia	o__Clostridiales	f__Clostridiaceae	g__Clostridium_H	0	0	0	0	0	0	0	1	0	0	0	1	0	0	1	0	0	0	0	1	0	1	0
			RS_GCF_013343115.1	d__Bacteria	p__Firmicutes	c__Bacilli	o__Lactobacillales	f__Streptococcaceae	g__Streptococcus	0	0	0	0	0	0	0	0	0	0	1	0	0	0	0	0	0	0	0	0	0	0	0
			RS_GCF_003459245.1	d__Bacteria	p__Actinobacteriota	c__Coriobacteriia	o__Coriobacteriales	f__Coriobacteriaceae	g__Collinsella	0	0	0	0	0	0	0	0	0	0	0	0	0	0	0	0	0	0	0	0	0	0	0
			RS_GCF_001547525.1	d__Bacteria	p__Proteobacteria	c__Gammaproteobacteria	o__Burkholderiales	f__Burkholderiaceae	g__Burkholderia	0	0	1	0	1	1	0	0	1	0	0	0	0	1	1	0	0	1	1	1	0	3	0
			RS_GCF_002951995.1	d__Bacteria	p__Proteobacteria	c__Gammaproteobacteria	o__Xanthomonadales	f__Xanthomonadaceae	g__Stenotrophomonas	0	0	0	0	1	1	0	0	0	0	0	1	1	1	0	0	1	1	1	1	1	4	1
			GB_GCA_007280285.1	d__Bacteria	p__Proteobacteria	c__Gammaproteobacteria	o__Methylococcales	f__Methylococcaceae	g__UBA6136	0	0	0	0	0	0	0	0	0	0	0	0	0	0	0	0	0	0	0	0	0	0	0
			RS_GCF_016900655.1	d__Bacteria	p__Firmicutes_A	c__Clostridia	o__Lachnospirales	f__Lachnospiraceae	g__Sellimonas	0	0	0	0	0	0	0	0	0	0	0	1	0	0	0	0	0	0	0	0	0	0	0
			RS_GCF_002159845.1	d__Bacteria	p__Firmicutes_A	c__Clostridia	o__Oscillospirales	f__Acutalibacteraceae	g__Anaeromassilibacillus	0	0	0	0	0	0	0	1	0	0	0	0	0	0	0	0	0	0	0	0	0	0	0
			GB_GCA_905215065.1	d__Bacteria	p__Actinobacteriota	c__Coriobacteriia	o__Coriobacteriales	f__Coriobacteriaceae	g__Collinsella	0	0	1	0	0	1	0	0	0	0	0	0	0	0	0	0	0	1	1	0	0	2	0
			GB_GCA_903827245.1	d__Bacteria	p__Verrucomicrobiota	c__Verrucomicrobiae	o__Opitutales	f__Opitutaceae	g__CAIUWA01	0	0	0	0	0	0	0	0	0	0	0	0	0	0	0	0	0	0	0	0	0	0	0
			GB_GCA_903949285.1	d__Bacteria	p__Proteobacteria	c__Gammaproteobacteria	o__Burkholderiales	f__Burkholderiaceae	g__Limnohabitans	0	0	0	0	0	0	0	0	0	0	0	0	0	0	0	0	0	0	0	0	0	0	0
			GB_GCA_000166735.2	d__Bacteria	p__Firmicutes	c__Bacilli	o__Lactobacillales	f__Lactobacillaceae	g__Leuconostoc	0	0	0	0	0	0	0	0	0	0	0	0	0	0	0	0	0	0	0	0	0	0	0
			GB_GCA_001029755.1	d__Bacteria	p__Patescibacteria	c__Microgenomatia	o__GWA2-44-7	f__UBA8517	g__GWF1-31-35	0	0	0	0	0	0	0	0	0	0	0	0	0	0	0	0	0	0	0	0	0	0	0
			GB_GCA_018660685.1	d__Bacteria	p__Bacteroidota	c__Bacteroidia	o__Flavobacteriales	f__Salibacteraceae	g__SHAN690	0	0	0	0	0	0	0	0	0	0	0	0	0	0	0	0	0	0	0	0	0	0	0
			RS_GCF_000368685.1	d__Bacteria	p__Proteobacteria	c__Gammaproteobacteria	o__Pseudomonadales	f__Moraxellaceae	g__Acinetobacter	0	0	0	0	0	0	0	0	0	0	0	0	0	0	0	0	0	0	0	0	0	0	0
			RS_GCF_003434055.1	d__Bacteria	p__Firmicutes_A	c__Clostridia	o__Lachnospirales	f__Lachnospiraceae	g__Enterocloster	0	0	1	0	0	0	0	0	0	0	1	0	0	0	1	0	0	1	0	0	0	1	0
			RS_GCF_000016785.1	d__Bacteria	p__Thermotogota	c__Thermotogae	o__Thermotogales	f__Thermotogaceae	g__Thermotoga	0	0	0	0	0	1	0	1	0	0	1	1	0	0	1	0	0	0	1	1	0	2	0
			GB_GCA_900320565.1	d__Bacteria	p__Bacteroidota	c__Bacteroidia	o__Bacteroidales	f__Bacteroidaceae	g__UBA4372	0	0	0	0	0	0	0	0	0	0	0	0	0	0	0	0	0	0	0	0	0	0	0
			RS_GCF_000428125.1	d__Bacteria	p__Bacteroidota	c__Bacteroidia	o__Bacteroidales	f__Bacteroidaceae	g__Bacteroides	0	0	0	0	0	0	0	0	0	0	0	1	0	0	0	0	0	0	0	0	0	0	0
			GB_GCA_001767835.1	d__Bacteria	p__Proteobacteria	c__Alphaproteobacteria	o__UBA9655	f__UBA9655	g__UBA9655	0	0	0	0	0	0	0	0	0	0	0	0	0	0	0	0	0	0	0	0	0	0	0
			GB_GCA_002082305.1	d__Bacteria	p__SAR324	c__SAR324	o__SAR324	f__NAC60-12	g__Arctic96AD-7	0	0	0	0	0	0	0	0	0	0	0	0	0	0	0	0	0	0	0	0	0	0	0
			RS_GCF_001636055.1	d__Bacteria	p__Proteobacteria	c__Gammaproteobacteria	o__Pseudomonadales	f__Pseudomonadaceae	g__Pseudomonas_E	0	0	0	0	1	1	0	0	1	0	1	1	1	1	0	0	1	1	1	1	1	4	1
[truncated: 60,726 more rows]

## Sheet: Fibure 5b 2
		Figure 5b		Proteobacterial GTDB genomes and the total members of the genus and the total number of memebers determined to be capable of thiamine biosysnthesis
[truncated: 3,082 more rows]

[truncated: 4 more sheets: Figure 8 data, Figure 7a data, Figure 7b data, Figure 7c data]
